# Supplementary material for: Exome Sequencing Reveals Novel Variants and Expands the Genetic Landscape for Congenital Microcephaly
Source: Genes (Basel). 2021 Dec 18;12(12):2014. doi: 10.3390/genes12122014 (PMC8700965; doi:10.3390/genes12122014)
Supplement: Supplementary file 1 [file genes-12-02014-s001.zip]

Archive with 4 entries (4 files):
- Supplementary File S4.html
- Supplementary Table S1 Patients details.xlsx
- Supplementary Table S2 Gene List.xlsx
- Supplementary Table S3 Gene coverage.xlsx
