# Supplementary material for: Exome Sequencing Reveals Novel Variants and Expands the Genetic Landscape for Congenital Microcephaly
Source: Genes (Basel). 2021 Dec 18;12(12):2014. doi: 10.3390/genes12122014 (PMC8700965; doi:10.3390/genes12122014)
Supplement: Supplementary file 1 [file genes-12-02014-s001.zip › Supplementary Table S1 Patients details.xlsx]

## Sheet: Patients
Patient No.	Sex	Time of last examination	GW	Biometrics (OFC, length and weight) at birth	Biometrics (OFC, length and weight) at examination	Microcephaly type	DD/ID	Neurological features	MRI finding	Additional features	Karyotype	aCGH	Trio-WES	WES findings and inheritance (respectively in case of multiple variants)	HGVSg	HGVSc	HGVSp	Variant type	dbSNP ID	OMIM syndrome	OMIMid	ClinVar Classification	ClinVar Accession	ACMG (according to VarSome accession date 09-03-2021)	ACMG Verdict	In Silico predictions (dbNSFP v4.1) 09-03-2021	Splice in silico preditions (dbscSNV v1.1) 09-03-2021	Molecular diagnosis	Remarks	Additional information for suspected candidates
T1	F	3m	39	39 GW: OFC: 33 (SD -0.9), Lt: 51 cm (SD 0.6), Wt: 2980 g (SD -0.4)	3m: OFC: 37 (SD -2.5), Lt: N/A, Wt: 5.4 kg (SD -0.7)	Secondary	DD	Hypertonia	No abnormalities	N/A	N/A	N/A	+	-	-	-	-	-	-	-	-	-	-	-	-	-	-	-	-	-
T2	M	1m	38	38 GW: OFC: 28 (SD -6), Lt: 48 cm (SD -1.4), Wt: 2510 g (SD -1.5)	1m: OFC: N/A, Lt: 48 cm (SD -3.6), Wt: 2.5 kg (SD -3.7)	Primary	DD	Axial hypotonia, limb hypertonia	Ventricular enlargement, thin pallium, agyria, overlaping cranial plates	N/A	N/A	N/A	+	-	-	-	-	-	-	-	-	-	-	-	-	-	-	-	-	-
S3	M	1y 2m	38	38 GW: OFC: 31 (SD -3.3), Lt: N/A, Wt: 3120 g (SD -0.5)	1y 2m: OFC: 44 (SD -2.9), Lt: 92 cm (SD 4.8), Wt: 10.8 kg (SD 0.1)	Primary	DD	Spasticity, EEG abnormalities	Corpus callosum agenesis, pachygyria, delayed myelination	Accessory spleen	Normal	N/A	-	TUBA1A - NM_006009.4:c.[790C>T];[=] NP_006000.2:p.[(Arg264Cys)];[=] de novo	NC_000012.12:g.49185576G>A	NM_006009.3:c.790C>T	NP_006000.2:p.(Arg264Cys)	Missense	rs137853043	Lissencephaly 3	611603	Pathogenic	VCV000007070	PS2, PM1, PM2, PM5, PP2, PP3, PP5	Pathogenic	18/21 Damaging	N/A	TUBA1A - Pathogenic (reported in ClinVar)	-	-
S4	F	16y	39	39 GW: OFC: 33 (SD -0.9), Lt: N/A, Wt: 3380 g (SD 0.4)	16y: OFC: 48 (SD -4.6), Lt: N/A, Wt: 35 kg (SD -2.6)	Secondary	Severe ID	Refractory epilepsy, tetraplegia	Cerebellar hypoplasia, thin brainstem	Joint contractures	Normal	Normal	-	CASK - NM_003688.3:c.[709-1G>C];[=] NP_003679.2:p.[(?)];[=] de novo	NC_000023.11:g.41660562C>G	NM_003688.3:c.709-1G>C	NP_003679.2:p.?	Canonical splice-site	N/A	Mental retardation and microcephaly with pontine and cerebellar hypoplasia	300749	N/A	N/A	PVS1, PS2, PM2, PP3	Pathogenic	4/4 Damaging	ADA Score - 0.9999 RF Score - 0.934	CASK - Pathogenic (based on ACMG classification, in silico predicitons and de novo origin)	-	-
T5	F	13y 8m	40	40 GW: OFC: 28 (SD -5.5), Lt: 50 cm (SD 0), Wt: 2200 g (SD -2)	13y 8m: OFC: 51 (SD -2.9), Lt: 165 cm (SD 0.5), Wt: 40.4 kg (SD -1.4)	Primary	Mild ID	Refractory epilepsy	No abnormalities	N/A	N/A	N/A	+	-	-	-	-	-	-	-	-	-	-	-	-	-	-	-	-	-
S6	F	6m	39	39 GW: OFC: 29 (SD -4.5), Lt: N/A, Wt: 2800 g (SD -0.8)	6m: OFC: 34 (SD -8), Lt: 70 cm (SD 1.4), Wt: 5.9 kg (SD -2)	Primary	Severe DD	Refractory epilepsy	Delayed myelination, corpus callosum hypoplasia, frontal and temporal lobes pachygyria	N/A	Normal	N/A	-	QARS1 - NM_005051.3:c.[793C>T];[1700G>A] NP_005042.1:p.[(Arg265Cys)];[(Arg567Gln)] maternally and paternally inherited	NC_000003.12:g.49101438G>A NC_000003.12:g.49099168C>T	NM_005051.2:c.793C>T NM_005051.2:c.1700G>A	NP_005042.1:p.(Arg265Cys) NP_005042.1:p.(Arg567Gln)	Missense | Missense	N/A	Microcephaly, progressive, seizures, and cerebral and cerebellar atrophy	615760	N/A | Uncertain significance	N/A | VCV000952087	PM2, PP3 | PM2, PP3	Uncertain Significance | Uncertain Significance	12/21 Damaging | 15/21 Damaging	N/A	QARS1 - Uncertain (based on ACMG classification and in silico predicitons)	-	-
S7	M	3y 10m	39	39 GW: OFC: 33 (SD -1.5), Lt: 59 cm (SD 3.9), Wt: 3350 g (SD -0.1)	3y 10m: OFC: 47 (SD -3.2), Lt: 99 cm (SD -1.4), Wt: 14.8 kg (SD -1.2)	Secondary	Profound DD	Epilepsy	Dandy-Walker malformation, hydrocephalus, corpus callosum agenesis	Cryptorchidism	Normal	N/A	-	TUBB3 - NM_006086.4:c.[533C>T];[=] NP_006077.2:p.[(Thr178Met)];[=] de novo	NC_000016.10:g.89934984C>T	NM_006086.3:c.533C>T	NP_006077.2:p.(Thr178Met)	Missense	rs747480526	Cortical dysplasia, complex, with other brain malformations 1	614039	Pathogenic/Likely pathogenic​	VCV000265335	PS2, PS3, PM2, PP2, PP3, PP5	Pathogenic	19/20 Damaging	N/A	TUBB3 - Pathogenic (reported in ClinVar)	-	-
S8	M	11y 6m	40	40 GW: OFC: N/A, Lt: 56 cm (SD 2.4), Wt: 4200 g (SD 1.3)	11y 6m: OFC: 50 (SD -3), Lt: 140 cm (SD -2), Wt: 27 kg (SD -2)	N/A	Severe ID	Refractory epilepsy, EEG abnormalities, tetraplegia, pyramidal and extrapyramidal disorder	Corpus callosum hypoplasia, frontal lobes agenesis, enlarged pericerebral fluid space, thin cranial nerves I and II	Strabismus divergens, nystagmus	N/A	N/A	-	FOXG1 - NM_005249.5:c.[460dup];[=] NP_005240.3:p.[(Glu154GlyfsTer301)];[=] de novo	NC_000014.9:g.28767739dup	NM_005249.4:c.460dup	NP_005240.3:p.(Glu154GlyfsTer301)	Frameshift	rs398124204	Rett syndrome, congenital variant	613454	Pathogenic	VCV000095268	PVS1, PS2, PM2, PP5	Pathogenic	N/A	N/A	FOXG1 - Pathogenic (reported in ClinVar)	-	-
S9	M	1y 4m	28	28 GW: OFC: 23 (SD -2.9), Lt: 29 cm (SD -2.8), Wt: 550 g (SD -0.9)	1y 4m: OFC: 44 (SD -3.3), Lt: 77 cm (SD -1.5), Wt: 10 kg (SD -1.1)	Primary	Mild DD	N/A	Connatal and supependymal cysts	Dysmorphic facial features, congenital hydrocele	N/A	N/A	-	TGIF1 - NM_173208.3:c.[152G>A];[=] NP_775300.1:p.[(Arg51Gln)];[=] de novo	NC_000018.10:g.3456489G>A	NM_173208.2:c.152G>A	NP_775300.1:p.(Arg51Gln)	Missense	N/A	Holoprosencephaly 4	142946	N/A	N/A	PS2, PM2, PP3, BP1	Likely Pathogenic	14/20 Damaging	N/A	TGIF1 - Likely pathogenic (based on ACMG classification, in silico predicitons and de novo origin)	-	-
T10	F	6y 4m	39	39 GW: OFC: 31 (SD -2.7), Lt: 51 cm (SD 0.6), Wt: 3260 g (SD 0.1)	6y 4m: OFC: 44 (SD -5), Lt: 111 cm (SD -1), Wt: 18 kg (SD -1)	Primary	Severe ID, DD	Epilepsy, tetraplegia, hypotonia, sensorineural hearing loss, spasticity	Cortical and subcortical atrophy, thin corpus callosum, delayed myelination	Dysmorphic facial features, TGA	46,XY,t(1;2)(q41;p25)pat	Normal	+	-	-	-	-	-	-	-	-	-	-	-	-	-	-	-	-	-
S11	M	3y	37	37 GW: OFC: 32 (SD -2.4), Lt: 51 cm (SD 0), Wt: 3030 g (SD -0.6)	3y: OFC: 42 (SD -6.3), Lt: 85 cm (SD -3.4), Wt: 10.1 kg (SD -2.9)	Primary	Severe DD	Epilepsy, hypertonia	Cerebellum and brainstem hypoplasia, hypomyelination, ventricular enlargement	Dysmorphic facial features	Normal	Normal	-	TSEN54 - NM_207346.3:c.[919G>T];[919G>T] NP_997229.2:p.[(Ala307Ser)];[(Ala307Ser)] maternally and paternally inherited	NC_000017.11:g.75522000G>T	NM_207346.2:c.919G>T	NP_997229.2:p.(Ala307Ser)	Missense	rs113994152	Pontocerebellar hypoplasia type 2A	277470	Pathogenic/Likely pathogenic	VCV000002120	PM2, PP3, PP5, BP1	Pathogenic	10/19 Damaging	N/A	TSEN54 - Pathogenic (reported in ClinVar)	-	-
S12	F	14y	37	37 GW: OFC: 31 (SD -2.7), Lt: 46 cm (SD -2.2), Wt: 2100 g (SD -2.2)	14y: OFC: 51 (SD -2.9), Lt: 130 cm (SD -5.2), Wt: 30 kg (SD -2.6)	Primary	Severe ID	Refractory epilepsy, broad-based gait	Areas of demyelination in both brain hemispheres	Dysmorphic facial features, coeliac disease	Normal	Normal	-	SYNGAP1 - NM_006772.3:c.[1286G>A];[=] NP_006763.2:p.[(Arg429Gln)];[=] de novo	NC_000006.12:g.33438191G>A	NM_006772.2:c.1286G>A	NP_006763.2:p.(Arg429Gln)	Missense	rs772336493	Mental retardation, autosomal dominant 5	612621	Uncertain significance	VCV000863247	PS2, PM2, PP2, BP4	Likely Pathogenic	8/20 Damaging	N/A	SYNGAP1 - Uncertain (reported in ClinVar)	-	-
T13	M	14y 3m	42	42 GW: OFC: N/A, Lt: N/A, Wt: 3690 g (SD 0.5)	14y 3m: OFC: 50 (SD -3.4), Lt: 155 cm (SD -1.2), Wt: 36 kg (SD -1.4)	N/A	Profound ID	Stereotypy, gait abnormality	No abnormalities	N/A	Normal	Normal	+	-	-	-	-	-	-	-	-	-	-	-	-	-	-	-	-	-
T14	M	11y	39	39 GW: OFC: 30 (SD -4.2), Lt: 49 cm (SD -0.9), Wt: 2520 g (SD -1.5)	11y: OFC: 43 (SD -7.7), Lt: 115 cm (SD -4.8), Wt: 25 kg (SD -1.7)	Primary	Profound ID	Epilepsy, limb hypertonia, sensorineural hearing loss	Dandy-Walker malformation, corpus callosum hypoplasia, cortical and subcortical atrophy, ventricular enlargement, partial optic nerves atrophy	N/A	Normal	Normal	+	-	-	-	-	-	-	-	-	-	-	-	-	-	-	-	-	-
T15	F	3y 8m	38	38 GW: OFC: 26 (SD -7.3), Lt: 41 cm (SD -5), Wt: 1530 g (SD -3.3)	3y 8m: OFC: 36.5 (SD -9.6), Lt: 79 cm (SD -5.9), Wt: 8.2 kg (SD -3.9)	Primary	Profound DD	Refractory epilepsy, tetraplegia	Dandy-Walker malformation, corpus callosum hypoplasia, anterior commissure agenesis, brainstem atrophy, basilar kyphosis	Cleft palate, strabismus divergens, joint contractures, hypothyroidism, percutaneous endoscopic gastrostomy	Normal	N/A	+	-	-	-	-	-	-	-	-	-	-	-	-	-	-	-	-	-
S16	M	3y 11m	34	34 GW: OFC: 29.5 (SD -1.8), Lt: 54 cm (SD 5), Wt: 1600 g (SD -1.466666667)	3y 11m: OFC: 44.5 (SD -5), Lt: 101.5 cm (SD -0.8), Wt: 13 kg (SD -2)	Primary	Severe DD	Hypotonia, EEG abnormalities	Cerebellum atrophy, ventricular enlargement	Dysmorphic facial features, IgG deficiency	Normal	Normal	-	DYRK1A - NM_001396.4:c.[1399C>G];[=] NP_567824.1:p.[(Arg467Gly)];[=] de novo	NC_000021.9:g.37505442C>G	NM_001396.4:c.1399C>G	NP_001387.2:p.(Arg467Gly)	Missense	N/A	Mental retardation, autosomal dominant 7	614104	N/A	N/A	PS2, PM1, PM2, PM5, PP2, PP3	Pathogenic	20/21 Damaging	N/A	DYRK1A - Likely pathogenic (based on ACMG classification, in silico predicitons and de novo origin)	-	-
T17	M	2y 3m	40	40 GW: OFC: 34 (SD -0.5), Lt: 57 cm (SD 2.9), Wt: 3450 g (SD 0.1)	2y 3m: OFC: 46 (SD -2.9), Lt: 90 cm (SD -0.2), Wt: 13 kg (SD -0.4)	Secondary	DD	Axial hypotonia, limb hypertonia, EEG abnormalities	Polymicrogyria, pericerebral fluid space enlargement, decreased white matter volume	Dysmorphic facial features	Normal	N/A	+	-	-	-	-	-	-	-	-	-	-	-	-	-	-	-	-	-
T18	M	11m	39	39 GW: OFC: 33 (SD -1.5), Lt: 58 cm (SD 3.4), Wt: 3630 g (SD 0.4)	11m: OFC: 41.5 (SD -4.2), Lt: 86 cm (SD 4), Wt: 10 kg (SD 0)	Secondary	DD	Epilepsy	Right hemisphere polymicrogyria and open lip schizencephaly, pericerebral fluid space enlargement	Dysmorphic facial features	N/A	del(17p12)pat, 1,3Mb arr17p12(14111772-15442066)x1	+	-	-	-	-	-	-	-	-	-	-	-	-	-	-	-	-	-
S19a	M	10y	39	39 GW: OFC: 33 (SD -1.5), Lt: 59 cm (SD 3.9), Wt: 3800 g (SD 0.7)	10y: OFC: 49 (SD -3.1), Lt: 132 cm (SD -1.4), Wt: 22.2 kg (SD -1.7)	Secondary	ID	Epileptic encephalopathy, tetraplegia, axial hypotonia, limb hypertonia	Subcortical white matter abnormalities in frontal and temporal lobes of brain and in the cerebellum, delayed myelination	Dysmorphic facial features, VSD, PDA, scoliosis	Normal	Normal	-	SUPV3L1 - NM_003171.4:c.[1093C>T];[1093C>T] NP_003162.2:p.[(Arg365Trp)];[(Arg365Trp)] maternally and paternally inherited	NC_000010.11:g.69198441C>T	NM_003171.4:c.1093C>T	NP_003162.2:p.(Arg365Trp)	Missense	rs527626577	N/A	N/A	N/A	N/A	PM2, PP2, PP3	Uncertain Significance	11/21 Damaging	N/A	SUPV3L1 - Suspected candidate	-	Encodes NTP-dependant RNA/DNA helicase, which localizes to the mitochondrial matrix and nucleus [45,46]. In human cell lines SUPV3L1 interacts with BLM and WRN proteins, involved in genome repair via homologous recombination [48]. Yeast homolog interacts with various proteins implicated in DNA replication, recombination and repair, as well as chromatin repair and genome stability [47].
S19b	F	3y 11m	N/A	N/A	3y 11m: OFC: 44 (SD -4.3), Lt: 100.4 cm (SD -0.7), Wt: 13.4 kg (SD -1.5)	N/A	Severe ID, DD	Epilepsy, tetraplegia, axial hypotonia, EEG abnormalities, stereotypy	Delayed myelination, cortical and subcortical atrophy, white matter abnormalities	Dysmorphic facial features	Normal	Normal	-	SUPV3L1 - NM_003171.4:c.[1093C>T];[1093C>T] NP_003162.2:p.[(Arg365Trp)];[(Arg365Trp)] maternally and paternally inherited	NC_000010.11:g.69198441C>T	NM_003171.4:c.1093C>T	NP_003162.2:p.(Arg365Trp)	Missense	rs527626577	N/A	N/A	N/A	N/A	PM2, PP2, PP3	Uncertain Significance	11/21 Damaging	N/A	SUPV3L1 - Suspected candidate	-
T20	M	10y 6m	40	40 GW: OFC: 32 (SD -2.4), Lt: 56 cm (SD 2.4), Wt: 2700 g (SD -1.2)	10y 6m: OFC: 47 (SD -4.9), Lt: 131 cm (SD -2.3), Wt: 25 kg (SD -1.7)	Primary	Mild ID	Hypotonia	No abnormalities	Dysmorphic facial features, syndactyly of 3rd/4th fingers	Normal	N/A	+	MSI1 - NM_002442.3:c.[594dup];[=] NP_002433.1:p.[(Arg199GlufsTer180)];[=] de novo CBLC - NM_012116.3:c.[806G>T];[=] NP_036248.3:p.[(Arg269Leu)];[=] de novo	NC_000012.12:g.120356964dup NC_000019.10:g.44784290G>T	NM_002442.3:c.594dup NM_012116.3:c.806G>T	NP_002433.1:p.(Arg199GlufsTer180) NP_036248.3:p.(Arg269Leu)	Frameshift | Missense	rs1009853474 | N/A	N/A	N/A	N/A	N/A	MSI1 - PVS1, PS2, PM2 CBLC - PS2, PM2, PP3, BP1	MSI1 - Pathogenic CBLC - Likely Pathogenic	N/A | 16/21 Damaging	N/A	MSI1 - Suspected candidate CBLC - Suspected candidate	-	MSI1 - Msi1 in mammals regulates various RNA metabolic processes through binding to motifs in the coding sequences, introns, and untranslated regions of target mRNAs. Many direct mRNA targets of Msi1 are involved in cellular processes such as cell cycle, proliferation, survival, and migration [Chiremba & Neufeld 2020]. CBCL - No expression in brain
T21	M	13y 2m	39	39 GW: OFC: 31 (SD -3.3), Lt: 59 cm (SD 3.9), Wt: 2700 g (SD -1.2)	13y 2m: OFC: 46.5 (SD -5.1), Lt: 125 cm (SD -3.9), Wt: 22 kg (SD -2.4)	Primary	Severe ID	Epilepsy, cerebral palsy	Asymmetric cerebral hemispheres P>L, fluid-filled cavity in left frontal lobe, cerebral cortex malformations	N/A	N/A	N/A	+	-	-	-	-	-	-	-	-	-	-	-	-	-	-	-	-	-
T22	M	2y 3m	39	39 GW: OFC: 32 (SD -2.4), Lt: 56 cm (SD 2.4), Wt: 3200 g (SD -0.3)	2y 3m: OFC: 46 (SD -2.9), Lt: 86 cm (SD -1.5), Wt: 11.9 kg (SD -1.1)	Primary	DD	Hypotonia	Thin corpus callosum, pericerebral fluid space enlargement	N/A	Normal	arr 2p16.3(51166666-51382872)x1 pat	+	-	-	-	-	-	-	-	-	-	-	-	-	-	-	-	-	-
T23	F	2y 6m	38	38 GW: OFC: 32 (SD -1.8), Lt: N/A, Wt: 2350 g (SD -1.7)	2y 6m: OFC: 41.5 (SD -5.2), Lt: N/A, Wt: 9.7 kg (SD -2.3)	Secondary	DD	Epilepsy, axial hypotonia, limb hypertonia	No abnormalities	ASD	Normal	Normal	+	EEF1A2 - NM_001958.5:c.[796C>T];[=] NP_001949.1:p.[(Arg266Trp)];[=] de novo	NC_000020.11:g.63490712G>A	NM_001958.3:c.796C>T	NP_001949.1:p.(Arg266Trp)	Missense	rs1555883505	Epileptic encephalopathy, early infantile, 33	616409	Conflicting interpretations of pathogenicity	VCV000449242	PS2, PM2, PP2, PP3	Likely Pathogenic	19/21 Damaging	N/A	EEF1A2 - Likely pathogenic (reported in ClinVar)	ClinVar submissions: Likely pathogenic(1), Pathogenic(5), Uncertain significance(1)	-
T24	F	6y 10m	40	40 GW: OFC: 31 (SD -2.7), Lt: 57 cm (SD 3.9), Wt: 2860 g (SD -0.7)	6y 10m: OFC: 45 (SD -4.6), Lt: 125 cm (SD 0.3), Wt: 20 kg (SD -1)	Primary	DD, ID	Autistic features, stereotypy, gait abnormality	Ventricular enlargement	Dysmorphic facial features	Normal	Normal	+	-	-	-	-	-	-	-	-	-	-	-	-	-	RF Score - 0.93	-	-	-
T25	M	2m	40	40 GW: OFC: 32 (SD -2.4), Lt: N/A, Wt: 3050 g (SD -0.6)	2m: OFC: 35 (SD -4.4), Lt: N/A, Wt: 4 kg (SD -2.8)	Primary	N/A	Hearing loss	No abnormalities	Dysmorphic facial features, VSD, clubfoot	Normal	N/A	+	CLTC - NM_004859.3:c.[1959+1G>A];[=] NP_004850.1:p.[(?)];[=] de novo	NC_000017.11:g.59666645G>A	NM_004859.3:c.1947+1G>A	NP_004850.1:p.?	Canonical splice-site	N/A	Mental retardation, autosomal dominant 56	617854	N/A	N/A	PVS1, PS2, PM2, PP3	Pathogenic	6/6 Damaging	ADA Score - 0.9999 RF Score - 0.952	CLTC - Likely pathogenic (based on ACMG classification, in silico predicitons and de novo origin)	-	-
S26	F	10m	37	37 GW: OFC: 31 (SD -2.7), Lt: 49 cm (SD -0.6), Wt: 2600 g (SD -1.2)	10m: OFC: 40.2 (SD -4.4), Lt: 70.8 cm (SD -0.9), Wt: 7.85 kg (SD -1.1)	Primary	DD	Lower limb hypertonia	Cerebellar vermis and hemispheres hypoplasia	Dysmorphic facial features	N/A	Normal	-	CASK - NM_003688.3:c.[2361_2362del];[=] NP_003679.2:p.[(His788Ter)];[=] de novo	NC_000023.11:g.41531152_41531153del	NM_003688.3:c.2361_2362del	NP_003679.2:p.(His788Ter)	Nonsense	N/A	Mental retardation and microcephaly with pontine and cerebellar hypoplasia	300749	N/A	N/A	PVS1, PS2, PM2	Pathogenic	N/A	N/A	CASK - Pathogenic (based on ACMG classification, in silico predicitons and de novo origin)	-	-
S27	F	9y 4m	39	39 GW: OFC: 34 (SD 0), Lt: 52 cm (SD 1.1), Wt: 3440 g (SD 0.5)	9y 4m: OFC: 48 (SD -3.2), Lt: 130 cm (SD -0.8), Wt: 23 kg (SD -1)	Secondary	Mild ID	N/A	Enlargement of the Pituitary Gland	N/A	Normal	Normal	-	ZBTB18 - NM_205768.2:c.[1129C>T];[=] NP_991331.1:p.[(Gln377Ter)];[=] de novo	NC_000001.11:g.244054903C>T	NM_205768.2:c.1129C>T	NP_991331.1:p.(Gln377Ter)	Nonsense	N/A	Mental retardation, autosomal dominant 22	612337	N/A	N/A	PVS1, PS2, PM2, PP3	Pathogenic	7/9 Damaging	N/A	ZBTB18 - Pathogenic (based on ACMG classification, in silico predicitons and de novo origin)	-	-
S28	M	2y	41	41 GW: OFC: 33 (SD -1.5), Lt: N/A, Wt: 3700 g (SD 0.5)	2y: OFC: 40.5 (SD -6.7), Lt: 75 cm (SD -4.9), Wt: 9.4 kg (SD -2.3)	Secondary	DD	N/A	Frontal lobes pachygyria, temporal, parietal and occipital lobes polymicrogyria, corpus callosum hypoplasia	N/A	Normal	Normal	-	KATNB1 - NM_005886.3:c.[115G>C];[1416+1G>A] NP_005877.2:p.[(Gly39Arg)];[(?)] paternally and maternally inherited	NC_000016.10:g.57741761G>C NC_000016.10:g.57755239G>A	NM_005886.2:c.115G>C NM_005886.2:c.1416+1G>A	NP_005877.2:p.(Gly39Arg) NP_005877.2:p.?	Missense | Canonical splice-site	N/A | rs376558334	Lissencephaly 6, with microcephaly	616212	N/A	N/A	PM2, PP2, PP3 | PVS1, PM2, PP3	Uncertain Significance | Pathogenic	19/21 Damaging | 6/6 Damaging	N/A | ADA Score - 0.9999 RF Score = 0.938	KATNB1 - Uncertain (based on ACMG classification and in silico predicitons)	-	-
T29	F	11y 8m	41	41 GW: OFC: 34 (SD 0), Lt: 54 cm (SD 2.2), Wt: 3500 g (SD 0.6)	11y 8m: OFC: 47 (SD -4.6), Lt: 128 cm (SD -3.7), Wt: 30 kg (SD -1.5)	Secondary	Profound ID	Stereotypy	Cerebellar vermis and hemispheres hypoplasia	Genu valgum, clubfoot, strabismus convergent, hyperventilation	Normal	N/A	+	PTPRS - NM_002850.4:c.[2246A>T];[2552G>T] NP_002841.3:p.[(Gln749Leu)];[(Arg851Leu)] maternally and paternally inherited	NC_000019.10:g.5229594T>A NC_000019.10:g.5223240C>A	NM_002850.3:c.2246A>T NM_002850.3:c.2552G>T	NP_002841.3:p.(Gln749Leu) NP_002841.3:p.(Arg851Leu)	Missense | Missense	N/A | rs199604489	N/A	N/A	N/A | Uncertain significance	N/A | VCV000590934	PM2, PP2, PP3 | PP2, BS1, BP4	Uncertain Significance | Likely Benign	8/19 Damaging | 4/18 Damaging	N/A	PTPRS - Suspected candidate	Patient doesn't suffer from hearing impairment	PTPRS may contribute to excitatory synapse development [Han et al. 2018], gene knockdown in Lampreys impairs reticulospinal axon regeneration and neuronal survival after spinal cord injury [Rodemer et al. 2020].
T30	M	5y	39	39 GW: OFC: 33 (SD -1.5), Lt: 50 cm (SD -0.4), Wt: 3490 g (SD 0.2)	5y: OFC: 48 (SD -2.9), Lt: N/A, Wt: 11 kg (SD -3.2)	Secondary	Profound DD	Febrile seizures, tetraplegia, axial hypotonia	Delayed myelination, corpus callosum hypoplasia	N/A	Normal	Normal	+	-	-	-	-	-	-	-	-	-	-	-	-	-	-	-	-	-
T31	F	10y 4m	32	32 GW: OFC: 25 (SD -3.9), Lt: 44 cm (SD 2.3), Wt: 1010 g (SD -1.5)	10y 4m: OFC: 46.7 (SD -4.3), Lt: 140 cm (SD 0), Wt: 32.4 kg (SD -0.3)	Primary	Mild ID	N/A	CT: Normal	N/A	Normal	dup 1q31.1 3.6Mpz pat	+	-	-	-	-	-	-	-	-	-	-	-	-	-	-	-	-	-
S32	F	1y 6m	36	36 GW: OFC: 31 (SD -0.9), Lt: N/A, Wt: 2380 g (SD 0.3)	1y 6m: OFC: 42.5 (SD -4.5), Lt: 78.4 cm (SD -1.1), Wt: 10.2 kg (SD -0.6)	Secondary	DD	Axial hypotonia	Corpus callosum hypoplasia	Dysmorphic facial features, laryngomalacia	Normal	Normal	-	SMARCA4 - NM_001128849.3:c.[3557C>T];[=] NP_001122321.1:p.[(Ala1186Val)];[=] de novo	NC_000019.10:g.11033300C>T	NM_001128849.1:c.3557C>T	NP_001122321.1:p.(Ala1186Val)	Missense	rs1600388982	Coffin-Siris syndrome 4	614609	Conflicting interpretations of pathogenicity	VCV000657828	PS2, PM1, PM2, PM5, PP2, PP3	Pathogenic	19/21 Damaging	N/A	SMARCA4 - Pathogenic (reported in ClinVar)	ClinVar submissions: Likely pathogenic(1), Uncertain significance(2)	-
T33	M	18y	39	39 GW: OFC: 33 (SD -1.5), Lt: 55 cm (SD 2), Wt: 3400 g (SD 0)	18y: OFC: 53.5 (SD -2.4), Lt: 178 cm (SD -0.1), Wt: 80 kg (SD 1.1)	Secondary	Moderate ID	Refractory epilepsy	Abnormal gyral pattern in parietal lobes	N/A	N/A	N/A	+	-	-	-	-	-	-	-	-	-	-	-	-	-	-	-	-	-
T34	F	4y	32	32 GW: OFC: 26 (SD -2.9), Lt: 36 cm (SD -2.2), Wt: 920 g (SD -1.8)	4y: OFC: 43.4 (SD -4.7), Lt: 92.2 cm (SD -2.7), Wt: 10.6 kg (SD -2.8)	Primary	Moderate DD	Ataxia, hypertonia, spasticity	Delayed myelination, dysmorphic corpus callosum, thin brainstem	VSD, cardiomegaly, hypertrophic cardiomyopathy, nystagmus	N/A	Normal	+	-	-	-	-	-	-	-	-	-	-	-	-	-	-	-	-	-
S35a	F	9m	41	41 GW: OFC: 32 (SD -1.8), Lt: 55 cm (SD 2.8), Wt: 3200 g (SD 0)	9m: OFC: 42 (SD -2.4), Lt: 74 cm (SD 1.3), Wt: 9.7 kg (SD 1.2)	Primary	DD	Hypotonia	Delayed myelination	Dysmorphic facial features	46,XY,inv(9)(p11q13)	arrXp22.31(6876449-8057511)x0 mat, 17q25.3(78458509-78599991)x3 mat	-	SLC1A4 - NM_003038.5:c.[964C>T];[1439del] NP_003029.2:p.[(Arg322Ter)];[(Lys480ArgfsTer13)] paternally and maternally inherited	NC_000002.12:g.65016603C>T NC_000002.12:g.65020986del	NM_003038.4:c.964C>T NM_003038.4:c.1439del	NP_003029.2:p.(Arg322Ter) NP_003029.2:p.(Lys480ArgfsTer13)	Nonsense | Frameshift	rs765089126 | rs766232161	Spastic tetraplegia, thin corpus callosum, and progressive microcephaly	616657	N/A	N/A	PVS1, PM2, PP3 | PVS1, PM2, PM3	Pathogenic | Pathogenic	7/8 Damaging | N/A	N/A	SLC1A4 - Likely pathogenic (based on ACMG classification and in silico predicitons)	-	-
S35b	M	8y 10m	41	41 GW: OFC: 33 (SD -1.5), Lt: 56 cm (SD 2.4), Wt: 3600 g (SD 0.3)	8y 10m: OFC: 48 (SD -3.6), Lt: 127.5 cm (SD -1.5), Wt: 35.4 kg (SD 0.5)	Secondary	Profound ID, severe DD	Epilepsy, tetraplegia, EEG abnormalities, stereotypy	Delayed myelination, thin corpus callosum, frontal lobes cortical atrophy	Ichthyosis-like skin lesions, strabismus, astigmatism	46,XY,inv(9)(p11q13)	arrXp22.31(6876449-8057511)x0 mat, 17q25.3(78458509-78599991)x3 mat	-	SLC1A4 - NM_003038.5:c.[964C>T];[1439del] NP_003029.2:p.[(Arg322Ter)];[(Lys480ArgfsTer13)] paternally and maternally inherited	NC_000002.12:g.65016603C>T NC_000002.12:g.65020986del	NM_003038.4:c.964C>T NM_003038.4:c.1439del	NP_003029.2:p.(Arg322Ter) NP_003029.2:p.(Lys480ArgfsTer13)	Nonsense | Frameshift	rs765089126 | rs766232161	Spastic tetraplegia, thin corpus callosum, and progressive microcephaly	616657	N/A	N/A	PVS1, PM2, PP3 | PVS1, PM2, PM3	Pathogenic | Pathogenic	7/8 Damaging | N/A	N/A	SLC1A4 - Likely pathogenic (based on ACMG classification and in silico predicitons)	-	-
T36	M	3y 4m	38	38 GW: OFC: 34 (SD -0.5), Lt: 56 cm (SD 2.4), Wt: 3000 g (SD -0.7)	3y 4m: OFC: 46.3 (SD -3), Lt: 105.5 cm (SD 2.7), Wt: 16.9 kg (SD 1.1)	Secondary	DD	Refractory epilepsy, hypertonia	Corpus callosum hypoplasia, subependymal heterotopia, simplified gyral pattern	Dysmorphic facial features	Normal	Normal	+	DYNC1H1 - NM_001376.5:c.[6065A>G];[=] NP_001367.2:p.[(Tyr2022Cys)];[=] de novo	NC_000014.9:g.102009930A>G	NM_001376.4:c.6065A>G	NP_001367.2:p.(Tyr2022Cys)	Missense	N/A	Mental retardation, autosomal dominant 13	614563	N/A	N/A	PS2, PM1, PM2, PP2, PP3	Pathogenic	15/20 Damaging	N/A	DYNC1H1 - Likely pathogenic (based on ACMG classification and in silico predicitons)	-	-
S37	F	3y 10m	40	40 GW: OFC: 33 (SD -0.9), Lt: 53 cm (SD 1.7), Wt: 2780 g (SD -0.8)	3y 10m: OFC: 41.5 (SD -6), Lt: 89.4 cm (SD -3.4), Wt: 10.6 kg (SD -2.8)	Secondary	Severe DD	Hypertonia, EEG abnormalities	Cortical and subcortical cerebral atrophy, corpus callosum hypoplasia	N/A	N/A	dup 1q44 pat	-	PDHA1 - NM_000284.4:c.[904C>T];[=] NP_000275.1:p.[(Arg302Cys)];[=] de novo	NC_000023.11:g.19358920C>T	NM_000284.3:c.904C>T	NP_000275.1:p.(Arg302Cys)	Missense	rs137853252	Pyruvate dehydrogenase E1-alpha deficiency	312170	Pathogenic	VCV000010879	PS2, PS3, PM2, PM5, PP2, PP3, PP5	Pathogenic	18/18 Damaging	N/A	PDHA1 - Pathogenic (reported in HGMD and ClinVar)	-	Member of the protocadherin gamma gene cluster. Loss of clustered gamma protocadherins in the alpha or beta clusters, increased cortical inhibitory interneurons cell death in mice [43]
S38	F	2y 3m	40	40 GW: OFC: 32 (SD -1.8), Lt: N/A, Wt: 3350 g (SD 0.3)	2y 3m: OFC: 41 (SD -5.8), Lt: 80 cm (SD -2.7), Wt: 11 kg (SD -1.1)	Primary	DD	N/A	Corpus callosum hypoplasia, anterior commissure agenesis	Dysmorphic facial features	Normal	N/A	-	FOXG1 - NM_005249.5:c.[676C>T];[=] NP_005240.3:p.[(Gln226Ter)];[=] de novo	NC_000014.9:g.28767955C>T	NM_005249.4:c.676C>T	NP_005240.3:p.(Gln226Ter)	Nonsense	rs1131691540	Rett syndrome, congenital variant	613454	Pathogenic	VCV000429702	PVS1, PS2, PM1, PM2, PP3, PP5	Pathogenic	6/8 Damaging	N/A	FOXG1 - Pathogenic (reported in ClinVar)	-	-
S39	M	3y	39	39 GW: OFC: 32 (SD -2.4), Lt: 51 cm (SD 0), Wt: 2600 g (SD -1.3)	3y: OFC: 43.5 (SD -5.8), Lt: 91 cm (SD -1.6), Wt: 11.6 kg (SD -2)	Primary	Moderate DD	Epilepsy, hearing loss, hyperactive and aggressive behavior	No abnormalities	Cleft palate, dysmorphic facial features, micrognathia	Normal	del2q21 mat	-	EFTUD2 - NM_004247.4:c.[2698_2701del];[=] NP_004238.3:p.[(Val900SerfsTer34)];[=] de novo	NC_000017.11:g.44852430_44852433del	NM_004247.3:c.2698_2701del	NP_004238.3:p.(Val900SerfsTer34)	Frameshift	rs886039349	Mandibulofacial dysostosis, Guion-Almeida type	610536	Pathogenic​	VCV000265116	PVS1, PS2, PM2, PP5	Pathogenic	N/A	N/A	EFTUD2 - Pathogenic (reported in HGMD and ClinVar)	-	-
S40a	M	4y 8m	28	28 GW: OFC: 29 (SD 3.1), Lt: 41 cm (SD 3.2), Wt: 1400 g (SD 1.9)	4y 8m: OFC: 47 (SD -3.6), Lt: 99.3 cm (SD -2.6), Wt: 13.5 kg (SD -2.3)	Secondary	DD, moderate ID	Epilepsy, EEG abnormalities	Agenesis of corpus callosum, colpocephaly, subependymal heterotopia	Adenoid hypertrophy, horseshoe kidney, inguinal hernia	N/A	N/A	-	-	-	-	-	-	-	-	-	-	-	-	-	-	-	-	-	-
S40b	F	6y	30	30 GW: OFC: 29 (SD 1.9), Lt: 48 cm (SD 6.2), Wt: 1700 g (SD 2)	6y: OFC: 46.3 (SD -3.4), Lt: 101.7 cm (SD -2.6), Wt: 13.9 kg (SD -2.3)	Secondary	Mild ID, DD	Epielpsy, EEG abnormalities	Agenesis of corpus callosum, ventricular enlargement	Dysmorphic facial features, ASD, VSD	Normal	Normal	-	-	-	-	-	-	-	-	-	-	-	-	-	-	-	-	-	-
S41	M	4y 10m	40	40 GW: OFC: 30 cm (SD -4.2), Lt: 52 cm (SD 0.5), Wt: 2540 g (SD -1.4)	4y 10m: OFC: 42.7 (SD -6.6), Lt: 111.1 cm (SD 0), Wt: 22.4 kg (SD 1)	Primary	Severe DD	Epilepsy, stereotypy	Simplified gyral pattern in temporal lobes, enlarged pericerebral fluid space	N/A	Normal	Normal	-	-	-	-	-	-	-	-	-	-	-	-	-	-	-	-	-	-
S42	F	2y 4m	39	39 GW: OFC: 32 (SD -1.8), Lt: 55 cm (SD 2.8), Wt: 2860 g (SD -0.7)	2y 4m: OFC: 43 (SD -4.3), Lt: 87 cm (SD -0.8), Wt: 10.2 kg (SD -1.8)	Secondary	Severe DD	Hypertonia	No abnormalities	N/A	Normal	Normal	-	CTNNB1 - NM_001904.4:c.[1588C>T];[=] NP_001895.1:p.[(Gln530Ter)];[=] de novo	NC_000003.12:g.41234202C>T	NM_001904.3:c.1588C>T	NP_001895.1:p.(Gln530Ter)	Nonsense	rs1559474966	Neurodevelopmental disorder with spastic diplegia and visual defects	615075	Pathogenic	VCV000598768	PVS1, PS2, PM2, PP3, PP5	Pathogenic	7/8 Damaging	N/A	CTNNB1 - Pathogenic (reported in ClinVar)	-	-
T43	F	N/A	39	39 GW: OFC: 31 (SD -2.7), Lt: 51 cm (SD 0.6), Wt: 2550 g (SD -1.3)	N/A	Primary	DD	Epilepsy, tetraplegia, EEG abnormalities	Agenesis of corpus callosum, colpocephaly, pericerebral fluid space enlargement, ventricular enlargement	Dysmorphic facial features	Normal	Normal	+	-	-	-	-	-	-	-	-	-	-	-	-	-	-	-	-	-
T44	F	5m	38	38 GW: OFC: 33 (SD -0.9), Lt: N/A, Wt: 2990 g (SD -0.4)	5m: OFC: 38 (SD -3.8), Lt: 64 cm (SD -0.8), Wt: 6 kg (SD -1.4)	Secondary	N/A	N/A	Delayed myelination	N/A	N/A	Normal	+	-	-	-	-	-	-	-	-	-	-	-	-	-	-	-	-	-
T45	M	10y	38	38 GW: OFC: 34 (SD -0.5), Lt: 52 cm (SD 0.5), Wt: 3080 g (SD -0.5)	10y: OFC: 50 (SD -2.4), Lt: 133 cm (SD -1.2), Wt: 37.6 kg (SD 0.3)	Secondary	Above average IQ	Migraine without aura	No abnormalities	Aphasia	N/A	N/A	+	-	-	-	-	-	-	-	-	-	-	-	-	-	-	-	-	-
S46	F	1y 6m	38	38 GW: OFC: 33 (SD -0.9), Lt: 54 cm (SD 2.2), Wt: 3070 g (SD -0.3)	1y 6m: OFC: 40.7 (SD -6.1), Lt: 72.5 cm (SD -3.3), Wt: 6.9 kg (SD -3.2)	Secondary	Severe DD	Refractory epilepsy, hypotonia,	Agenesis of corpus callosum, hydrocephalus	Nystagmus	N/A	Normal	-	PDHA1 - NM_000284.4:c.[626A>G];[=] NP_000275.1:p.[(Asn209Ser)];[=] de novo	NC_000023.11:g.19355371A>G	NM_000284.3:c.626A>G	NP_000275.1:p.(Asn209Ser)	Missense	N/A	Pyruvate dehydrogenase E1-alpha deficiency	312170	N/A	N/A	PS2, PM1, PM2, PP2, PP3	Pathogenic	17/18 Damaging	N/A	PDHA1 - Likely pathogenic (based on ACMG classification, in silico predicitons and de novo origin)	-	-
T47	F	1m	39	39 GW: OFC: 28 (SD -5.5), Lt: 49 cm (SD -0.6), Wt: 2675 g (SD -1.1)	1m: OFC: 28 (SD -8.1), Lt: N/A, Wt: 2.9 kg (SD -2.8)	Primary	N/A	Epilepsy, axial hypotonia, limb hypertonia	Bilateral temporal, occipital and parietal lobes polymicrogyria, agenesis of corpus callosum, subependymal heterotopia	N/A	Normal	N/A	+	-	-	-	-	-	-	-	-	-	-	-	-	-	-	-	-	-
T48	M	3m	35	35 GW: OFC: N/A, Lt: N/A, Wt: N/A	3m: OFC: 35 (SD -4.9), Lt: 63 cm (SD 0.3), Wt: 6.4 kg (SD -0.1)	N/A	N/A	Axial hypertonia	Bilateral polymicrogyria, accelerated myelination	N/A	Prenatal BoBs - Normal	N/A	+	-	-	-	-	-	-	-	-	-	-	-	-	-	-	-	-	-
S49	F	2y 6m	39	39 GW: OFC: 29 (SD -4.5), Lt: 48 cm (SD -1.1), Wt: 2620 g (SD -1.2)	2y 6m: OFC: 41 (SD -5.6), Lt: 85 cm (SD -1.9), Wt: 10.6 kg (SD -1.8)	Primary	DD	Left side hemiplegia	Right hemisphere polymicrogyria	N/A	Normal	Normal	-	ASPM - NM_018136.5:c.[7782_7783del];[8563A>T] NP_060606.3:p.[(Lys2595SerfsTer6)];[(Arg2855Ter)] maternally and paternally inherited	NC_000001.11:g.197101469_197101470del NC_000001.11:g.197100688T>A	NM_018136.4:c.7782_7783del NM_018136.4:c.8563A>T	NP_060606.3:p.(Lys2595SerfsTer6) NP_060606.3:p.(Arg2855Ter)	Frameshift | Nonsense	rs199422173 | N/A	Microcephaly 5, primary, autosomal recessive	608716	Pathogenic | N/A	VCV000021606 | N/A	PVS1, PM1, PP5 | PVS1, PM2, PM3, BP4	Pathogenic | Pathogenic	N/A | 4/8 Damaging	N/A	ASPM - Pathogenic (one variant reported in HGMD and ClinVar, second based on ACMG classification and in silico predicitons)	-	-
T50	M	9y 7m	39	39 GW: OFC: 33 (SD -1.5), Lt: 53 cm (SD 1), Wt: 3200 g (SD -0.3)	9y 7m: OFC: 49 (SD -3.1), Lt: 137 cm (SD -0.6), Wt: 37 kg (SD 0.2)	Secondary	ID	N/A	Dandy-Walker malformation, anterior commissure agenesis	N/A	Normal	N/A	+	TUBB2B - NM_178012.5:c.[1171C>T];[=] NP_821080.1:p.[(Arg391Cys)];[=] de novo HUWE1 - NM_031407.7:c.[11434G>A];[=] NP_113584.3:p.[(Val3812Met)];[=] maternally inherited	NC_000006.12:g.3224918G>A NC_000023.11:g.53542485C>T	NM_178012.4:c.1171C>T NM_031407.6:c.11434G>A	NP_821080.1:p.(Arg391Cys) NP_113584.3:p.(Val3812Met)	Missense | Missense	N/A	TUBB2B - Cortical dysplasia, complex, with other brain malformations 7 HUWE1 - Mental retardation, X-linked syndromic, Turner type	TUBB2B - 610031 HUWE1 - 309590	N/A	N/A	TUBB2B - PS2, PM2, PM5, PP2, PP3 HUWE1 - PM2, PP2, PP3	TUBB2B - Pathogenic HUWE1 - Uncertain Significance	TUBB2B - 20/20 Damaging HUWE1 - 5/17 Damaging	N/A	TUBB2B - Likely pathogenic (based on ACMG classification, in silico predicitons and de novo origin) HUWE1 - Uncertain (based on ACMG classification and in silico predicitons)	-	-
T51	M	1y	34	34 GW: OFC: 28 (SD -3.3), Lt: 42 cm (SD -1), Wt: 1550 g (SD -1.6)	1y: OFC: 36.5 (SD -7.9), Lt: N/A, Wt: 9.2 kg (SD -0.9)	Primary	N/A	Hypotonia	Delayed myelination, agenesis of septum pellucidum, ventricular enlargement, thin pallium	Cataract	Normal	N/A	+	RNPC3 - NM_017619.3:[c.568A>G];[c.1233A>T] NP_060089.1:p.[(Met190Val)];[(Arg411Ser)] maternally and paternally inherited	NC_000001.11:g.103536138A>G NC_000001.11:g.103546273A>T	NM_017619.3:c.568A>G NM_017619.3:c.1233A>T	NP_060089.1:p.(Met190Val) NP_060089.1:p.(Arg411Ser)	Missense | Missense	rs1299275467 | rs1425050633	?Growth hormone deficiency, isolated, type V	618160	N/A	N/A	PM2, PP2, PP3 | PM2, PP2, BP4	Uncertain Significance | Uncertain Significance	9/19 Damaging | 6/18 Damaging	N/A	RNPC3 - Uncertain (based on ACMG classification and in silico predicitons)	-	-
S52	F	8m	39	39 GW: OFC: 30 (SD -3.6), Lt: 50 cm (SD 0), Wt: 2925 g (SD -0.6)	8m: OFC: 32 (SD -10.9), Lt: 62 cm (SD -4.1), Wt: 4.9 kg (SD -4.3)	Primary	N/A	N/A	Pachygyria	Dysmorphic facial features	Normal	Normal	-	ASPM - NM_018136.5:c.[1959_1962del];[7782_7783del] NP_060606.3:p.[(Asn653LysfsTer14)];[(Lys2595SerfsTer6)] paternally and maternally inherited	NC_000001.11:g.197139838_197139841del NC_000001.11:g.197101469_197101470del	NM_018136.4:c.1959_1962del NM_018136.4:c.7782_7783del	NP_060606.3:p.(Asn653LysfsTer14) NP_060606.3:p.(Lys2595SerfsTer6)	Frameshift | Frameshift	rs199422147 | rs199422173	Microcephaly 5, primary, autosomal recessive	608716	Pathogenic | Pathogenic	VCV000021560 | VCV000021606	PVS1, PM2, PM3, PP5 | PVS1, PM2, PM3, PP5	Pathogenic | Pathogenic	N/A	N/A	ASPM - Pathogenic (both variants reported in HGMD and ClinVar)	-	-
S53	M	5y 6m	39	39 GW: OFC: 33 (SD -1.5), Lt: 54 cm (SD 1.5), Wt: 2790 g (SD -1)	5y 6m: OFC: 45.4 (SD -4.7), Lt: 100 cm (SD -3.3), Wt: 13.1 kg (SD -2.3)	Secondary	DD	Epilepsy, tetraplegia, upper and lower limbs hypertonia	Cerebellar agenesis, hypomyelination, thin corpus callosum, mega cisterna magna	Growth hormone deficiency	Normal	Normal	-	FRAS1 - NM_025074.7:c.[641C>T];[3974A>G] NP_079350.5:p.[(Pro214Leu)];[(Gln1325Arg)] paternally and maternally inherited	NC_000004.12:g.78265062C>T NC_000004.12:g.78387700A>G	NM_025074.6:c.641C>T NM_025074.6:c.3974A>G	NP_079350.5:p.(Pro214Leu) NP_079350.5:p.(Gln1325Arg)	Missense | Missense	rs200053639 | rs553201692	Fraser syndrome 1	219000	Conflicting interpretations of pathogenicity​ | N/A	VCV000349664 | N/A	PM2, PP3, BP1 | PM2, PP3, BP1	Uncertain Significance | Likely Pathogenic	13/19 Damaging | 5/18 Damaging	N/A | ADA Score - 0.9991 RF Score - 0.9819	FRAS1 - Uncertain (based on ACMG classification and in silico predicitons)	ClinVar submissions: Likely benign(1), Uncertain significance(3)	-
T54	F	1y 7m	38	38 GW: OFC: 33 (SD -0.9), Lt: 52 cm (SD 1.1), Wt: 2840 g (SD -0.7)	1y 7m: OFC: 43.5 (SD -3.4), Lt: 86 cm (SD 1.5), Wt: 11.2 kg (SD -0.1)	Secondary	DD	Epilepsy, hypotonia, stereotypy	Delayed myelination, pericerebral fluid space enlargement	Dysmorphic facial features, pale skin	N/A	Normal	+	MTO1 - NM_012123.4:c.[346del];[1549G>A] NP_036255.2:p.[(Arg116GlyfsTer10)];[(Val517Met)] maternally and paternally inherited	NC_000006.12:g.73466337del NC_000006.12:g.73482532G>A	NM_012123.3:c.346del NM_012123.3:c.1549G>A	NP_036255.2:p.(Arg116GlyfsTer10) NP_036255.2:p.(Val517Met)	Frameshift | Missense	N/A | rs139608228	Combined oxidative phosphorylation deficiency 10	614702	N/A | Likely benign​	N/A | VCV000240847	PVS1, PM2 | PM2, PP2, BP4, BP6	Likely Pathogenic | Likely Benign	N/A | 2/18 Damaging	N/A	MTO1 - Uncertain (based on ClinVar, ACMG classification and in silico predicitons)	-	-
T55	F	9y 6m	39	39 GW: OFC: 31 (SD -2.7), Lt: 51 cm (SD 0.6), Wt: 2600 g (SD -1.2)	9y 6m: OFC: 48 (SD -3.4), Lt: 132 cm (SD -1.2), Wt: 29.6 kg (SD -0.7)	Primary	ID	N/A	Mega cisterna magna	Dysmorphic facial features, precocious puberty, aphasia	Normal	N/A	+	-	-	-	-	-	-	-	-	-	-	-	-	-	-	-	-	-
T56	F	6y 9m	39	39 GW: OFC: 34 (SD 0), Lt: 54 cm (SD 2.2), Wt: 2650 g (SD -1.1)	6y 9m: OFC: 46.3 (SD -3.7), Lt: 115.2 cm (SD -1.4), Wt: 22.9 kg (SD -0.4)	Secondary	DD, mild ID	Hypotonia,	No abnormalities	N/A	Normal	Normal	+	-	-	-	-	-	-	-	-	-	-	-	-	-	-	-	-	-
S57	M	8y	37	37 GW: OFC: 29 (SD -5.1), Lt: 40 cm (SD -5.2), Wt: 2460 g (SD -1.6)	8y: OFC: 42.5 (SD -7.9), Lt: 105 cm (SD -4.3), Wt: 20 kg (SD -1.2)	Primary	Severe DD	Epilepsy	Holoprosencephaly, agenesis of corpus callosum	VSD, cryptorchidism, Achilles joints contratures	Normal	N/A	-	KCNH3 - NM_012284.3:c.[775G>A];[2819T>G] NP_036416.1:p.[(Gly259Ser)];[(Val940Gly)] paternally and maternally inherited	NC_000012.12:g.49543470G>A NC_000012.12:g.49557520T>G	NM_012284.2:c.775G>A NM_012284.2:c.2819T>G	NP_036416.1:p.(Gly259Ser) NP_036416.1:p.(Val940Gly)	Missense | Missense	rs377410007 | rs1297761075	N/A	N/A	N/A	N/A	PP2, BS1, BP4 | PM2, PP2, PP3	Likely Benign | Uncertain Significance	2/19 Damaging | 10/20 Damaging	N/A	KCNH3 - Suspected candidate	-	Mouse Kcnh3 is neuronal FOXG1-regulated target gene which might be of clinical relevance in atypical Rett syndrome. Deletion of Kcnh3 causes hippocampal hyperexcitability and epilepsy.
T58	F	N/A	39	39 GW: OFC: 30.5 (SD -3.2), Lt: 51 cm (SD 0.6), Wt: 3120 g (SD -0.2)	N/A	Primary	N/A	Muscle tremor	Simplified gyral pattern, thin corpus callosum	N/A	N/A	N/A	+	ARVCF - NM_001670.3:c.[793_794del];[=] NP_001661.1:p.[(Thr265AlafsTer6)];[=] de novo	NC_000022.11:g.19981315_19981316del	NM_001670.2:c.793_794del	NP_001661.1:p.(Thr265AlafsTer6)	Frameshift	rs1241094832	N/A	N/A	N/A	N/A	PVS1, PS2, PM2	Pathogenic	N/A	N/A	ARVCF - Suspected candidate	-	ARVCF belongs to the p120ctn family of proteins, and is expressed in central neurons and in non-neuronal tissues. Mutations in other protein of this family - δ-catenin (encoded by CTNND2 gene) are associated with human neurological and neurodevelopmental disorders such as Cri du Chat syndrome, which causes microcephaly and intellectual disability. Xenopus ARVCF orthologue is essential for proper …
S59	F	3y 6m	39	39 GW: OFC: 32 (SD -1.8), Lt: 54 cm (SD 2.2), Wt: 3080 g (SD -0.2)	3y 6m: OFC: 46.5 (SD -2.5), Lt: 96.1 cm (SD -1.7), Wt: 13.5 kg (SD -1.5)	Secondary	Severe DD	Refractory epilepsy, hypotonia	Delayed myelination	N/A	N/A	8q24.13(125293329-125436087)x3 pat	-	-	-	-	-	-	-	-	-	-	-	-	-	-	-	-	-	-
T60	F	6y 3m	40	40 GW: OFC: 32 (SD -1.8), Lt: 56 cm (SD 3.3), Wt: 3550 g (SD 0.7)	6y 3m: OFC: 46 (SD -3.6), Lt: 112 cm (SD -0.8), Wt: 17 kg (SD -1.4)	Secondary	Moderate ID, DD	Bilateral optic nerve atrophy, EEG abnormalities, stereotypy	Thin corpus callosum	Dysmorphic facial features, strabismus, nystagmus, umbilical hernia	Normal	dup 17q11.2-17q12	+	-	-	-	-	-	-	-	-	-	-	-	-	-	-	-	-	-
T61	F	16y	39	39 GW: OFC: 31 (SD -2.7), Lt: 50 cm (SD 0), Wt: 2985 g (SD -0.4)	16y: OFC: 48.5 (SD -4.2), Lt: 150 cm (SD -2.5), Wt: 64 kg (SD 0.9)	Primary	Moderate ID	Epilepsy, ataxia	Cerebellar hypoplasia	Syndactyly, hirsutism, insulin resistance, growth hormone deficiency	Normal	Normal	+	PNKP - NM_007254.4:c.[1253_1269dup];[1253_1269dup] NP_009185.2:p.[(Thr424GlyfsTer49)];[(Thr424GlyfsTer49)] maternally and paternally inherited	NC_000019.10:g.49861804_49861820dup	NM_007254.3:c.1253_1269dup	NP_009185.2:p.(Thr424GlyfsTer49)	Frameshift	rs587784365	Microcephaly, seizures, and developmental delay	613402	Pathogenic	VCV000004847	PVS1, PM2, PP5	Pathogenic	N/A	N/A	PNKP - Pathogenic (reported in ClinVar)	-	-
T62	F	5y 9m	37	37 GW: OFC: 32 (SD -1.8), Lt: 55 cm (SD 2.8), Wt: 3160 g (SD -0.1)	5y 9m: OFC: 46 (SD -3.6), Lt: 109 cm (SD -1.3), Wt: 17.8 kg (SD -1.1)	Secondary	Severe DD	Epileptic encephalopathy, hypotonia, sensorineural hearing loss	Delayed myelination, asymmetric cerebral hemispheres	Myopia, astigmatism	Normal	Normal	+	CCDC112 - NM_152549.2:c.[59A>G];[=] NP_689762.2:p.[(His20Arg)];[=] de novo ELFN1 - NM_001128636.3:c.[946C>T];[=] NP_001122108.1:p.[(Arg316Cys)];[=] de novo	NC_000005.10:g.115279700T>C NC_000007.14:g.1745542C>T	NM_152549.2:c.59A>G NM_001128636.2:c.946C>T	NP_689762.2:p.(His20Arg) NP_001122108.1:p.(Arg316Cys)	Missense | Missense	rs1415330593 | rs1161561604	N/A	N/A	N/A	N/A	CCDC112 - PS2, PM2, BP1, BP4 ELFN1 - PS2, PM2, PP2, BP4	CCDC112 - Uncertain Significance ELFN1 - Likely Pathogenic	CCDC112 - 1/20 Damaging ELFN1 - 3/14 Damaging	N/A	CCDC112 - Suspected candidate ELFN1 - Suspected candidate	-	CCDC112 co-localizes with PCM1, knockdown of CCDC112 perturbed centriolar satellite intensity [63] ELFN1 - 4 heterozygous mutations reported in patients with clinically diagnosed epilepsy or autism spectrum disorder [66]. Elfn1 mutant mice exhibit seizures, subtle motor abnormalities, reduced thigmotaxis and hyperactivity [67].Loss of Elfn1 results in hyperactivity and sensory-triggered epileptic…
S63	F	7y 9m	37	37 GW: OFC: 32 (SD -1.8), Lt: 53 cm (SD 1.7), Wt: 2530 g (SD -1.3)	7y 9m: OFC: 49.2 (SD -2.3), Lt: 123 cm (SD -1.2), Wt: 27.5 kg (SD 0)	Secondary	DD	Axial hypotonia, gait abnormality	No abnormalities	Dysmorphic facial features, strabismus, atopic dermatitis	Normal	Normal	-	CTNNB1 - NM_001904.4:c.[1543C>T];[=] NP_001895.1:p.[(Arg515Ter)];[=] de novo	NC_000003.12:g.41234157C>T	NM_001904.3:c.1543C>T	NP_001895.1:p.(Arg515Ter)	Nonsense	rs397514554	Neurodevelopmental disorder with spastic diplegia and visual defects	615075	Pathogenic	VCV000039655	PVS1, PS2, PM2, PP3, PP5	Pathogenic	6/8 Damaging	N/A	CTNNB1 - Pathogenic (reported in ClinVar)	-	-
T64	M	6y 4m	40	40 GW: OFC: 32 (SD -2.4), Lt: 51 cm (SD 0), Wt: 3980 g (SD 1)	6y 4m: OFC: 46.2 (SD -4.2), Lt: 109.7 cm (SD -1.5), Wt: 17.3 kg (SD -1.2)	Primary	Mild ID	N/A	No abnormalities	N/A	Normal	Normal	+	PLRG1 - NM_002669.4:c.[388T>A];[1308G>C] NP_002660.1:p.[(Leu130Ile)];[(Met436Ile)] maternally and paternally inherited	NC_000004.12:g.154546139A>T NC_000004.12:g.154537463C>G	NM_002669.3:c.388T>A NM_002669.3:c.1308G>C	NP_002660.1:p.(Leu130Ile) NP_002660.1:p.(Met436Ile)	Missense | Missense	rs140037203 | rs749472955	N/A	N/A	N/A	N/A	PP2, BS1, BP4 | PP2, BS1, BP4	Likely Benign | Likely Benign	2/19 Damaging | 4/20 Damaging	N/A	PLRG1 - Suspected candidate	-	Component of the PRP19-CDC5L complex that forms an integral part of the spliceosome and is required for activating pre-mRNA splicing. Inactivation of PLRG1 in mice results in embryonic lethality at 1.5 days postfertilization.
T65	F	2m	38	38 GW: OFC: 28 (SD -5.5), Lt: 64 cm (SD 7.8), Wt: 1630 g (SD -3.1)	2m: OFC: 31.9 (SD -6.5), Lt: 50.5 cm (SD -3), Wt: 3.5 kg (SD -2.7)	Primary	DD	N/A	Delayed myelination, corpus callosum hypoplasia, simplified gyral pattern, interhemispheric cyst	Dysmorphic facial features, fingers brachydactyly	N/A	Normal	+	-	-	-	-	-	-	-	-	-	-	-	-	-	-	-	-	-
S66	F	7y 6m	38	38 GW: OFC: 34 (SD 0), Lt: 52 cm (SD 1.1), Wt: 3350 g (SD 0.3)	7y 6m: OFC: 46.4 (SD -4.5), Lt: 103 cm (SD -5.2), Wt: 12.1 kg (SD -2.8)	Secondary	DD	Epileptic encephalopathy, hypertonia, dystonic movements, pyramidal and extrapyramidal disorder, EEG abnormalities	No abnormalities	Dysmorphic facial features	N/A	Normal	-	TUBB4A - NM_006087.4:c.[1099T>G];[=] NP_006077.2:p.[(Phe367Val)];[=] de novo	NC_000019.10:g.6495400A>C	NM_006087.3:c.1099T>G	NP_006078.2:p.(Phe367Val)	Missense	N/A	Leukodystrophy, hypomyelinating, 6	612438	N/A	N/A	PS2, PM2, PM5, PP2, PP3	Pathogenic	18/20 Damaging	N/A	TUBA4A - Likely pathogenic (based on ACMG classification, in silico predicitons and de novo origin)	-	-
S67	M	3y 2m	38	38 GW: OFC: 34 (SD -0.5), Lt: 55 cm (SD 2), Wt: 3900 g (SD 0.8)	3y 2m: OFC: 47 (SD -2.5), Lt: N/A, Wt: N/A	Secondary	DD	N/A	Frontal lobes pachygyria	Strabismus convergent, VSD	N/A	Normal	-	TBR1 - NM_006593.4:c.[1575_1594dup];[=] NP_006584.1:p.[(Thr532SerfsTer197)];[=] de novo	NC_000002.12:g.161423753_161423772dup	NM_006593.3:c.1575_1594dup	NP_006584.1:p.(Thr532SerfsTer197)	Frameshift	rs869312704	Intellectual developmental disorder with autism and speech delay	606053	Pathogenic/Likely pathogenic	VCV000224144	PVS1, PS2, PM2	Pathogenic	N/A	N/A	TBR1 - Pathogenic (reported in ClinVar)	-	-
S68	M	2y 1m	38	38 GW: OFC: 33 (SD -1.5), Lt: 49 cm (SD -0.9), Wt: 2610 g (SD -1.3)	2y 1m: OFC: 44.4 (SD -3.9), Lt: 79.2 cm (SD -3.5), Wt: 9.9 kg (SD -2.1)	Secondary	DD	Hypotonia	No abnormalities	Dysmorphic facial features	N/A	Normal	-	VPS13B - NM_017890.4:c.[3618T>A];[11884_11885dupAA] NP_060360.3:p.[(Cys1206Ter)];[(Thr3963ArgfsTer51)] maternally and paternally inherited	NC_000008.11:g.99467586T>A NC_000008.11:g.99875481_99875482dup	NM_017890.4:c.3618T>A NM_017890.4:c.11884_11885dup	NP_060360.3:p.(Cys1206Ter) NP_060360.3:p.(Thr3963ArgfsTer51)	Nonsense | Frameshift	rs386834081 | rs1371736348	Cohen syndrome	216550	Likely pathogenic | N/A	VCV000056659 | N/A	PVS1, PM2, PP3, PP5 | PVS1, PM2	Pathogenic | Likely Pathogenic	7/9 Damaging | N/A	N/A	VPS13B - Likely pathogenic (one variant reported in ClinVar, second based on ACMG classification and in silico predicitons)	-	-
T69	M	1y 2m	41	41 GW: OFC: 34 (SD -0.5), Lt: 54 cm (SD 1.5), Wt: 3780 g (SD 0.6)	1y 2m: OFC: 42 (SD -4.8), Lt: 74 cm (SD -2.4), Wt: 9 kg (SD -1.9)	Secondary	DD	Axial hypotonia, limb hypertonia, EEG abnormalities	Delayed myelination, corpus callosum hypoplasia, cortical and subcortical atrophy	Strabismum of the right eye	Normal	N/A	+	-	-	-	-	-	-	-	-	-	-	-	-	-	-	-	-	-
T70	F	8y	N/A	N/A GW: OFC: 32 (SD -1.8), Lt: 51 cm (SD 0.6), Wt: 2600 g (SD -1.2)	8y: OFC: 47 (SD -4), Lt: 126 cm (SD -0.7), Wt: 30 kg (SD 0.5)	Secondary	Profound ID, DD	Epilepsy, tetraplegia, hypertonia, pyramidal and extrapyramidal disorder, EEG abnormalities	Bilateral open lip schizencephaly, agenesis of septum pellucidum	Lordosis	N/A	N/A	+	KIF1C - NM_006612.6:c.[185C>T];[2734C>T] NP_006603.2:p.[(Thr62Met)];[(Arg912Trp)] paternally and maternally inherited	NC_000017.11:g.5001223C>T NC_000017.11:g.5023573C>T	NM_006612.5:c.185C>T NM_006612.5:c.2734C>T	NP_006603.2:p.(Thr62Met) NP_006603.2:p.(Arg912Trp)	Missense | Missense	rs762688180 | rs202232792	Spastic ataxia 2, autosomal recessive	611302	N/A | Conflicting interpretations of pathogenicity​	N/A | VCV000209167	PM1, PM2, PP2, BP4 | PM2, PP2, BP4	Uncertain Significance | Uncertain Significance	3/19 Damaging | 3/18 Damaging	N/A	KIF1C - Uncertain (based on ClinVar, ACMG classification and in silico predicitons)	ClinVar submissions: Benign(1), Likely benign(1), Likely pathogenic(1), Uncertain significance(2)	-
T71	M	4y 9m	37	37 GW: OFC: 34 (SD -0.5), Lt: 52 cm (SD 0.5), Wt: 3410 g (SD 0)	4y 9m: OFC: 46.2 (SD -4.1), Lt: 107.5 cm (SD -0.8), Wt: 14.5 kg (SD -1.9)	Secondary	DD	Hypotonia, broad-based gait	No abnormalities	Dysmorphic facial features, ASD	Normal	Normal	+	-	-	-	-	-	-	-	-	-	-	-	-	-	-	-	-	-
T72	F	1m	28	28 GW: OFC: 20 (SD -5.1), Lt: 29 cm (SD -2.5), Wt: 570 g (SD -0.6)	1m: OFC: N/A, Lt: N/A, Wt: 1.8 kg (SD -5)	Primary	N/A	N/A	Agenesis of corpus callosum, ventricular enlargement, delayed cortical folding, aqueductal stenosis	Dysmorphic facial features, bronchopulmonary dysplasia, pulmonary hypertension	Normal	N/A	+	RNU4ATAC - NR_023343.1:n.[50G>A];[50G>A] maternally and paternally inherited	NC_000002.12:g.121530929G>A	NR_023343.1:n.50G>A	-	snRNA variant	rs181195449	Microcephalic osteodysplastic primordial dwarfism, type I	210710	Pathogenic	VCV000030184	PP5, BS1	Uncertain Significance	N/A	N/A	RNU4ATAC - Pathogenic (reported in ClinVar)	-	-
T73	F	9y 10m	29	29 GW: OFC: 25 (SD -1.2), Lt: N/A, Wt: 1220 g (SD 1)	9y 10m: OFC: 48 (SD -3.4), Lt: 142 cm (SD 0.3), Wt: 32 kg (SD -0.4)	Secondary	Profound ID	Refractory epilepsy, hypotonia, EEG abnormalities	Hypomyelination, cerebellar atrophy, asymmetric cerebral hemispheres P>L, thin corpus callosum	N/A	N/A	Normal	+	-	-	-	-	-	-	-	-	-	-	-	-	-	-	-	-	-
S74	M	6y 7m	37	37 GW: OFC: 39 (SD 4), Lt: N/A, Wt: 3700 g (SD 0.5)	6y 7m: OFC: 49 (SD -2.4), Lt: N/A, Wt: 15.6 kg (SD -2.5)	Secondary	DD	Epilepsy, tetraplegia, hypotonia, apraxia	Left unilateral open lip schizencephaly, frontal lobe right closed-lip schizencephaly, stenogyria, corpus callosum hypoplasia, aqueductal stenosis, rhombencephalosynapsis, upward cerebellar herniation	Dysmorphic facial features, inguinal hernia	Normal	Normal	-	-	-	-	-	-	-	-	-	-	-	-	-	-	-	-	-	-
T75	F	1y	39	39 GW: OFC: 34 (SD 0), Lt: 51 cm (SD 0.6), Wt: 2620 g (SD -1.2)	1y: OFC: 42.5 (SD -2.7), Lt: N/A, Wt: 7.3 kg (SD -1.8)	Secondary	DD	Pyramidal and extrapyramidal disorder	Hyperintensities of putamen, perirolandic cortex, centrum semiovale and lateral parts of thalamus in FLAIR and T2 weighted sequences	Mild ptosis	N/A	N/A	+	PCDHGA11 - NM_018914.3:c.[1208A>G];[1883G>A] NP_061737.1:p.[(Tyr403Cys)];[(Arg628His)] paternally and maternally inherited	NC_000005.10:g.141422435A>G NC_000005.10:g.141423110G>A	NM_018914.2:c.1208A>G NM_018914.2:c.1883G>A	NP_061737.1:p.(Tyr403Cys) NP_061737.1:p.(Arg628His)	Missense | Missense	rs199795822 | rs62621243	N/A	N/A	N/A	N/A	PP2, PP3, BS1 | PP2, PP3, BS1	Uncertain Significance | Uncertain Significance	10/19 Damaging | 7/19 Damaging	N/A	PCDHGA11 - Suspected candidate	-	Part of protocadherin gamma gene cluster. Deletion of this cluster in mice causes inhibitory interneuron loss in the cortex and cerebellum, and leads to motor deficits and seizures Deletion of entire Pcdhg cluster in mice cause death shortly after birth with massive neuronal apoptosis in the spinal cord and brainstem.
S76	F	3y	39	39 GW: OFC: 31 (SD -2.7), Lt: 50 cm (SD 0), Wt: 3450 g (SD 0.5)	3y: OFC: 44 (SD -4.2), Lt: 86 cm (SD -2.8), Wt: 8.3 kg (SD -3.8)	Primary	Severe ID, DD	Epilepsy, tetraplegia	Agyria-pachygyria complex	Strabismum convergent	N/A	N/A	-	TUBA1A - NM_006009.4:c.[776T>A];[=] NP_006000.2:p.[(Leu259Gln)];[=] de novo	NC_000012.12:g.49185590A>T	NM_006009.3:c.776T>A	NP_006000.2:p.(Leu259Gln)	Missense	N/A	Lissencephaly 3	611603	N/A	N/A	PS2, PM2, PP2, PP3	Likely Pathogenic	20/21 Damaging	N/A	TUBA1A - Likely pathogenic (based on ACMG classification, in silico predicitons and de novo origin)	-	-
S77	F	1y 9m	41	41 GW: OFC: 33 (SD -0.9), Lt: 55 cm (SD 2.8), Wt: 3320 g (SD 0.2)	1y 9m: OFC: 43.3 (SD -3.6), Lt: 75.8 cm (SD -3.3), Wt: 8.4 kg (SD -2.5)	Secondary	Severe DD	Epileptic encephalopathy, axial hypotonia, limb hypertonia, EEG abnormalities	Cerebellar hypoplasia, intraventricular hemorrhage grade I, mega cisterna magna	Dysmorphic facial features	N/A	Normal	-	TSEN54 - NM_207346.3:c.[919G>T];[919G>T] NP_997229.2:p.[(Ala307Ser)];[(Ala307Ser)] maternally and paternally inherited	NC_000017.11:g.75522000G>T	NM_207346.2:c.919G>T	NP_997229.2:p.(Ala307Ser)	Missense	rs113994152	Pontocerebellar hypoplasia type 2A	277470	Pathogenic/Likely pathogenic	VCV000002120	PM2, PP3, PP5, BP1	Pathogenic	10/19 Damaging	N/A	TSEN54 - Pathogenic (reported in HGMD and ClinVar)	-	-
S78	M	2y 9m	40	40 GW: OFC: 32 (SD -2.4), Lt: 57 cm (SD 2.9), Wt: 3430 g (SD 0.1)	2y 9m: OFC: 45.3 (SD -3.7), Lt: 87.5 cm (SD -2.2), Wt: 10.8 kg (SD -2.4)	Primary	DD	Epileptic encephalopathy, axial hypotonia, limb hypertonia, EEG abnormalities	No abnormalities	Iron-deficiency anemia	N/A	N/A	-	MCPH1 - NM_024596.5:c.[664T>C];[664T>C] NP_078872.3:p.[(Cys222Arg)];[(Cys222Arg)] maternally and paternally inherited SCN8A - NM_014191.4:c.[5630A>G];[=] NP_055006.1:p.[(Asn1877Ser)];[=] de novo	NC_000008.11:g.6442150T>C NC_000012.12:g.51807116A>G	NM_024596.4:c.664T>C NM_014191.3:c.5630A>G	NP_078872.2:p.(Cys222Arg) NP_055006.1:p.(Asn1877Ser)	Missense | Missense	rs41313952 | rs587780455	MCPH1 - Microcephaly 1, primary, autosomal recessive SCN8A - Epileptic encephalopathy, early infantile, 13	MCPH1 - 251200 SCN8A - 614558	MCPH1 - Conflicting interpretations of pathogenicity​ SCN8A - Conflicting interpretations of pathogenicity	MCPH1 - VCV000211448 SCN8A - VCV000130252	MCPH1 - PM2, BP1, BP4 SCN8A - PS2, PM1, PM2, PP2, PP3, PP5	MCPH1 - Likely Benign SCN8A - Pathogenic	MPCH1 - 1/18 Damaging SCN8A - 18/21 Damaging	N/A	MCPH1 - Uncertain (reported in ClinVar) SCN8A - Likely Pathogenic (reported in HGMD and ClinVar)	MCPH1 - ClinVar submissions: Likely benign(1), Uncertain significance(3) SCN8A - ClinVar submissions: Likely pathogenic(2), Pathogenic(4), Uncertain significance(2)	-
S79	F	2y 9m	39	39 GW: OFC: 30 (SD -3.6), Lt: 52 cm (SD 1.1), Wt: 3000 g (SD -0.4)	2y 9m: OFC: 42.4 (SD -5.2), Lt: 84 cm (SD -2.8), Wt: 10.3 kg (SD -2.3)	Primary	DD	EEG abnormalities	No abnormalities	Dysmorphic facial features, cleft palate, clubfoot	Normal	Normal	-	EFTUD2 - NM_004247.4:c.[1705C>T];[=] NP_004238.3:p.[(Arg569Ter)];[=] de novo	NC_000017.11:g.44860446G>A	NM_004247.3:c.1705C>T	NP_004238.3:p.(Arg569Ter)	Nonsense	N/A	Mandibulofacial dysostosis, Guion-Almeida type	610536	N/A	N/A	PVS1, PS2, PM2, PP3	Pathogenic	8/9 Damaging	N/A	EFTUD2 - Pathogenic (based on ACMG classification, in silico predicitons and de novo origin)	-	-
S80	M	13y	41	41 GW: OFC: 34 (SD -0.5), Lt: 54 cm (SD 1.5), Wt: 3500 g (SD 0.2)	13y: OFC: 50.5 (SD -2.7), Lt: 148.5 cm (SD -1.3), Wt: 66 kg (SD 1.4)	Secondary	ID	EEG abnormalities, sensorineural hearing loss in left ear	No abnormalities	Dysmorphic facial features, congenital heart defect surgery	Normal	Normal	-	EFTUD2 - NM_004247.4:c.[1962+2T>C];[=] NP_004238.3:p.[(?)];[=] de novo	NC_000017.11:g.44859078A>G	NM_004247.3:c.1962+2T>C	NP_004238.3:p.?	Canonical splice-site	N/A	Mandibulofacial dysostosis, Guion-Almeida type	610536	N/A	N/A	PVS1, PS2, PM2, PP3	Pathogenic	6/6 Damaging	ADA Score - 0.9947 RF Score - 0.708	EFTUD2 - Pathogenic (based on ACMG classification, in silico predicitons and de novo origin)	-	-
T81	F	5m	39	39 GW: OFC: 31 (SD -2.7), Lt: 58 cm (SD 4.4), Wt: 3800 g (SD 1.2)	5m: OFC: 36 (SD -5.8), Lt: 66 cm (SD 0.3), Wt: 6 kg (SD -1.4)	Primary	N/A	Hypertonia	Lobar holoprosencephaly, agenesis of corpus callosum	Dysmorphic facial features	Normal	Normal	+	-	-	-	-	-	-	-	-	-	-	-	-	-	-	-	-	-
T82	M	2y 3m	38	38 GW: OFC: 35 (SD 0.4), Lt: 57 cm (SD 2.9), Wt: 3600 g (SD 0.3)	2y 3m: OFC: 46 (SD -2.9), Lt: 93 cm (SD 0.9), Wt: 13 kg (SD -0.4)	Secondary	DD	Hypotonia, autistic features	No abnormalities	Dysmorphic facial features, enlarged renal calyces and pelvis of left kidney	Normal	N/A	+	-	-	-	-	-	-	-	-	-	-	-	-	-	-	-	-	-
S83	M	2y 1m	39	39 GW: OFC: 34 (SD -0.5), Lt: 52 cm (SD 0.5), Wt: 2640 g (SD -1.3)	2y 1m: OFC: 45 (SD -3.5), Lt: 76.4 cm (SD -4.5), Wt: 9.1 kg (SD -2.6)	Secondary	Severe DD	Hypertonia in upper limbs	Thin corpus callosum, agenesis of the septum pellucidum, septo-optic dysplasia, cortical and subcortical atrophy	Hypernatremia, umbilical hernia, VSD, left kidney agenesis, anisocoria L>P, ptosis L>P, impaired thermoregulation, strabismus divergens	Normal	N/A	-	-	-	-	-	-	-	-	-	-	-	-	-	-	-	-	-	-
S84	F	2y	40	40 GW: OFC: 31 (SD -2.7), Lt: 55 cm (SD 2.8), Wt: 3550 g (SD 0.7)	2y: OFC: 39 (SD -7.7), Lt: 75 cm (SD -3.6), Wt: 8 kg (SD -2.7)	Primary	DD	Epilepsy	Lobar holoprosencephaly	Hypernatremia	Normal	N/A	-	-	-	-	-	-	-	-	-	-	-	-	-	-	-	-	-	-
T85	M	10m	38	38 GW: OFC: 35 (SD 0.4), Lt: 55 cm (SD 2), Wt: 3470 g (SD 0.1)	10m: OFC: 42 (SD -3.6), Lt: 71 cm (SD -1.4), Wt: 6.7 kg (SD -2.8)	Secondary	DD	Extrapyramidal disorder, gait and posture abnormality	No abnormalities	N/A	N/A	N/A	+	HPRT1 - NM_000194.3:c.[539G>T];[=] NP_000185.1:p.[(Gly180Val)];[=] de novo	NC_000023.11:g.134498614G>T	NM_000194.2:c.539G>T	NP_000185.1:p.(Gly180Val)	Missense	N/A	Lesch-Nyhan syndrome	300322	N/A	N/A	PS2, PM2, PP2, PP3	Likely Pathogenic	17/18 Damaging	N/A	HPRT1 - Likely pathogenic (based on ACMG classification, in silico predicitons and de novo origin)	Mutations in HPRT1 can cause Lesch-Nyhan syndrome, that is characterized by intellectual disability	-
S86	M	9m	37	37 GW: OFC: 31 (SD -3.3), Lt: 43 cm (SD -3.8), Wt: 1770 g (SD -2.7)	9m: OFC: 39 (SD -6.2), Lt: 55.5 cm (SD -6), Wt: 4.8 kg (SD -4.3)	Primary	DD	Hypotonia	Corpus callosum hypoplasia, colpocephaly, cerebellar vermis hypoplasia	Dysmorphic facial features	Normal	Normal	-	RNU4ATAC - NR_023343.1:n.[13C>T];[118T>C] paternally and maternally inherited	NC_000002.12:g.121530892C>G NC_000002.12:g.121530997T>C	NR_023343.1:n.13C>G NR_023343.1:n.118T>C	-	snRNA variant | snRNA variant	rs559979281 | rs863225423	Roifman syndrome	616651	Pathogenic | Pathogenic	VCV000218083 | VCV000218087	PM2, PM3 | PM2, PM3, PP5	Uncertain Significance | Uncertain Significance	N/A	N/A	RNU4ATAC - Pathogenic (reported in ClinVar)	-	-
S87	F	1y 8m	40	40 GW: OFC: 29 (SD -4.5), Lt: 53 cm (SD 1.7), Wt: 2420 g (SD -1.6)	1y 8m: OFC: 43.5 (SD -3.6), Lt: 80 cm (SD -1.3), Wt: 9.3 kg (SD -1.6)	Primary	DD	Axial and upper limbs hypotonia	Delayed myelination	Dysmorphic facial features, strabismus convergent, recurrent respiratory infections	Normal	N/A	-	CTNNB1 - NM_001904.4:c.[1665del];[=] NP_001895.1:p.[(Thr556HisfsTer14)];[=] de novo	NC_000003.12:g.41234279del	NM_001904.3:c.1665del	NP_001895.1:p.(Thr556HisfsTer14)	Frameshift	N/A	Neurodevelopmental disorder with spastic diplegia and visual defects	615075	N/A	N/A	PVS1, PS2, PM2	Pathogenic	N/A	N/A	CTNNB1 - Pathogenic (based on ACMG classification, in silico predicitons and de novo origin)	-	-
S88	F	3y	41	41 GW: OFC: 32 (SD -1.8), Lt: 52 cm (SD 1.1), Wt: 2800 g (SD -0.8)	3y: OFC: 45 (SD -3.4), Lt: 97 cm (SD 0.4), Wt: 13.8 kg (SD -0.5)	Secondary	DD	Epileptic encephalopathy, hypotonia, stereotypy	No abnormalities	Strabismus convergent	Normal	N/A	-	MECP2 - NM_004992.3:c.[340G>A];[=] NP_004983.1:p.[(Gly114Ser)];[=] de novo	NC_000023.11:g.154032244C>T	NM_004992.3:c.340G>A	NP_004983.1:p.(Gly114Ser)	Missense	N/A	Rett syndrome	312750	N/A	N/A	PS2, PM1, PM2, PP3, BP1	Likely Pathogenic	18/18 Damaging	N/A	MECP2 - Likely pathogenic (based on ACMG classification, in silico predicitons and de novo origin)	-	-
S89	F	1y 5m	39	39 GW: OFC: 31 (SD -2.7), Lt: 51 cm (SD 0.6), Wt: 2450 g (SD -1.5)	1y 5m: OFC: 41.4 (SD -4.8), Lt: 70.6 cm (SD -3.8), Wt: 9.4 kg (SD -1.2)	Primary	DD	Hypotonia, EEG abnormalities	Corpus callosum hypoplasia, delayed myelination, asymmetric lateral ventricles L>P, ventricular enlargement	ASD, permanent foramen ovale	N/A	Normal	-	PDHA1 - NM_000284.4:c.[1142_1145dup];[=] NP_000275.1:p.[(Trp383SerfsTer6)];[=] de novo	NC_000023.11:g.19359620_19359623dup	NM_000284.3:c.1142_1145dup	NP_000275.1:p.(Trp383SerfsTer6)	Frameshift	rs606231189	Pyruvate dehydrogenase E1-alpha deficiency	312170	Pathogenic	VCV000010880	PVS1, PS2, PM2, PP5	Pathogenic	N/A	N/A	PDHA1 - Pathogenic (reported in ClinVar)	-	-
T90	F	2y	40	40 GW: OFC: 34 (SD 0), Lt: 54 cm (SD 2.2), Wt: 3720 g (SD 1)	2y: OFC: 44.5 (SD -3.1), Lt: 88 cm (SD 0.6), Wt: 12.5 kg (SD 0.1)	Secondary	N/A	Delayed active speech, attention deficit hyperactivity disorder	Asymmetric lateral ventricles P>L	N/A	N/A	N/A	+	-	-	-	-	-	-	-	-	-	-	-	-	-	-	-	-	-
T91	F	5y 5m	40	40 GW: OFC: 32 (SD -1.8), Lt: 54 cm (SD 2.2), Wt: 3260 g (SD 0.1)	5y 5m: OFC: 47 (SD -2.8), Lt: 116 cm (SD 1.2), Wt: 23 kg (SD 1.3)	Secondary	DD, Moderate ID	Ataxia, hypotonia	Dysgenesis of corpus callosum	Dysmorphic facial features, strabismus convergent, lordosis	Normal	Normal	+	DHX9 - NM_001357.5:c.[3497G>C];[=] NP_001348.2:p.[(Arg1166Pro)];[=] de novo	NC_000001.11:g.182887118G>C	NM_001357.4:c.3497G>C	NP_001348.2:p.(Arg1166Pro)	Missense	N/A	N/A	N/A	N/A	N/A	PS2, PM2, PP2, PP3	Likely Pathogenic	15/20 Damaging	N/A	DHX9 - Suspected candidate	-	DHX9 is a helicase that unwinds DNA and RNA, plays important roles in processes such as DNA replication, transcriptional activation, post-transcriptional RNA regulation, mRNA translation and RNA-mediated gene silencing [52,53].
S92	F	N/A	39	39 GW: OFC: 29 (SD -4.5), Lt: 54 cm (SD 2.2), Wt: 2660 g (SD -1.1)	N/A	Primary	N/A	N/A	No abnormalities	N/A	Normal	N/A	-	ASPM - NM_018136.5:c.[3483_3484del];[8646T>A] NP_060606.3:p.[(Ile1161MetfsTer23)];[(Tyr2882Ter)] paternally and maternally inherited	NC_000001.11:g.197122505_197122506del NC_000001.11:g.197100605A>T	NM_018136.4:c.3483_3484del NM_018136.4:c.8646T>A	NP_060606.3:p.(Ile1161MetfsTer23) NP_060606.3:p.(Tyr2882Ter)	Frameshift | Nonsense	N/A	Microcephaly 5, primary, autosomal recessive	608716	N/A	N/A	PVS1, PM2 | PVS1, PM2, BP4	Likely Pathogenic | Likely pathogenic	N/A | 3/8 Damaging	N/A	ASPM - Likely pathogenic (both variants score based on ACMG classification)	-	-
S93	M	13y	41	41 GW: OFC: 32 (SD -2.4), Lt: 51 cm (SD 0), Wt: 2780 g (SD -1)	13y: OFC: N/A, Lt: N/A, Wt: 43 kg (SD -0.6)	Primary	Moderate ID	Stereotypy	No abnormalities	Dysmorphic facial features, dolichosigma	Normal	N/A	-	DHTKD1 - NM_018706.7:c.[2185G>A];[2456A>G] NP_061176.4:p.[(Gly729Arg)];[(Gln819Arg)] maternally and paternally inherited	NC_000010.11:g.12112930G>A NC_000010.11:g.12118802A>G	NM_018706.6:c.2185G>A NM_018706.6:c.2456A>G	NP_061176.3:p.(Gly729Arg) NP_061176.3:p.(Gln819Arg)	Missense | Missense	rs117225135 | rs749073861	2-aminoadipic 2-oxoadipic aciduria	204750	Conflicting interpretations of pathogenicity​ | N/A	VCV000039564 | N/A	PM2, PP3, PP5, BP1 | PP3, PP5, BP1	Uncertain Significance | Uncertain Significance	10/20 Damaging | 6/19 Damaging	N/A	DHTKD1 - Likely pathogenic (one variant reported in ClinVar, second based on ACMG classification and in silico predicitons)	ClinVar submissions: Likely pathogenic(3), Pathogenic(1), Uncertain significance(2)	-
S94	M	3y 5m	38	38 GW: OFC: 29 (SD -5.1), Lt: 51 cm (SD 0), Wt: 2800 g (SD -1)	3y 5m: OFC: 37.5 (SD -9.8), Lt: 95 cm (SD -0.4), Wt: 11.8 kg (SD -1.9)	Primary	Profound DD	Axial hypotonia, West syndrome-like nodding attacks	Thin pallium, ventricular enlargement, smoothed folds and grooves	Strabismus divergent	Normal	N/A	-	TUBG1 - NM_001070.5:c.[397G>A];[=] NP_001061.2:p.[(Glu133Lys)];[=] de novo	NC_000017.11:g.42612141G>A	NM_001070.4:c.397G>A	NP_001061.2:p.(Glu133Lys)	Missense	N/A	Cortical dysplasia, complex, with other brain malformations 4	615412	N/A	N/A	PS2, PM2, PP2, PP3	Pathogenic	17/21 Damaging	ADA Score - 0.8889 RF Score - 0.6639	TUBG1 - Likely pathogenic (based on ACMG classification, in silico predicitons and de novo origin)	-	-
S95	M	12y	40	40 GW: OFC: 34 (SD -0.5), Lt: 53 cm (SD 1), Wt: 3520 g (SD 0.2)	12y: OFC: 51.2 (SD -2.3), Lt: 152.5 cm (SD 0), Wt: 34.3 kg (SD -1.2)	Secondary	N/A	Motor aphasia	No abnormalities	Elbow joints hypermobility	N/A	N/A	-	KAT6B - NM_012330.4:c.[2092C>T];[=] NP_036462.2:p.[(Gln698Ter)];[=] de novo	NC_000010.11:g.74977414C>T	NM_012330.3:c.2092C>T	NP_036462.2:p.(Gln698Ter)	Nonsense	N/A	Genitopatellar syndrome	606170	N/A	N/A	PVS1, PS2, PM2, PP3	Pathogenic	7/8 Damaging	N/A	KAT6B - Pathogenic (based on ACMG classification, in silico predicitons and de novo origin)	-	-
T96	F	6y 6m	N/A	N/A GW: OFC: 33 (SD -0.9), Lt: 56 cm (SD 3.3), Wt: 3150 g (SD -0.1)	6y 6m: OFC: 46 (SD -3.9), Lt: 120 cm (SD -0.6), Wt: 20 kg (SD -1)	Secondary	DD	Hipotonia, tetraplegia, sensorineural hearing loss in left ear, EEG abnormalities	Polymicrogyria, ventricular enlargement	Dysmorphic facial features, strabismus convergent	Normal	Normal	+	ESS2 - NM_022719.3:c.[350C>T];[=] NP_073210.1:p.[(Thr117Ile)];[=] de novo	NC_000022.11:g.19142588G>A	NM_022719.2:c.350C>T	NP_073210.1:p.(Thr117Ile)	Missense	N/A	N/A	N/A	N/A	N/A	PS2, PM2, BP1, BP4	Uncertain Significance	0/19 Damaging	N/A	ESS2 - Suspected candidate	-	Located within the minimal DiGeorge Syndrome critical region. Ess2 associates with transcriptional factors and spliceosome and modulates splicing.
T97	F	12y 5m	38	38 GW: OFC: 33 (SD -0.9), Lt: 53 cm (SD 1.7), Wt: 3350 g (SD 0.3)	12y 5m: OFC: 49.4 (SD -3), Lt: 143 cm (SD -1.5), Wt: 28.3 kg (SD -1.7)	Secondary	Severe ID	Refractory epilepsy	No abnormalities	N/A	N/A	Normal	+	MZF1 - NM_003422.2:c.[197G>A];[1843C>T] NP_003413.2:p.[(Arg66Gln)];[(His615Tyr)] maternally and paternally inherited	NC_000019.10:g.58571193C>T NC_000019.10:g.58562434G>A	NM_003422.2:c.197G>A NM_003422.2:c.1843C>T	NP_003413.2:p.(Arg66Gln) NP_003413.2:p.(His615Tyr)	Missense | Missense	rs370233993 | rs147818011	N/A	N/A	N/A	N/A	PM2, BP1, BP4 | PP3, BS1, BP1	Likely Benign | Likely Benign	1/19 Damaging | 17/20 Damaging	N/A	MZF1 - Suspected candidate	-	Binds to target promoter DNA and functions as transcription regulator. Regulates transcription from the PADI1 and CDH2 promoter.
T98	F	1y 6m	38	38 GW: OFC: 32 (SD -1.8), Lt: 52 cm (SD 1.1), Wt: 2900 g (SD -0.6)	1y 6m: OFC: 42 (SD -4.9), Lt: 88 cm (SD 2.6), Wt: 12 kg (SD 0.8)	Secondary	Severe DD	Hearing loss	Cerebellum and brainstem hypoplasia	Dysmorphic facial features	Normal	N/A	+	-	-	-	-	-	-	-	-	-	-	-	-	-	-	-	-	-
S99	M	2y	40	40 GW: OFC: 32 (SD -2.4), Lt: 54 cm (SD 1.5), Wt: 3800 g (SD 0.7)	2y: OFC: 42 (SD -5.6), Lt: N/A, Wt: 10.5 kg (SD -1.6)	Primary	DD	Right limb hypertonia, right side hemiparesis	Left cerebral hemisphere smaller than right, left hemisphere pachygyria in frontal and parietal lobes	N/A	N/A	N/A	-	-	-	-	-	-	-	-	-	-	-	-	-	-	-	-	-	-
S100	M	3y	37	37 GW: OFC: 35 (SD 0.4), Lt: 55 cm (SD 2), Wt: 3490 g (SD 0.2)	3y: OFC: 46.5 (SD -2.9), Lt: 100 cm (SD 1.1), Wt: 13.2 kg (SD -1.1)	Secondary	DD	Hemiplegia	No abnormalities	Joints hypermobility, inguinal hernia	N/A	N/A	-	-	-	-	-	-	-	-	-	-	-	-	-	-	-	-	-	-
S101	M	1y	39	39 GW: OFC: 32 (SD -2.4), Lt: 54 cm (SD 1.5), Wt: 2810 g (SD -1)	1y: OFC: 40.5 (SD -5), Lt: 80 cm (SD 1.1), Wt: 7.9 kg (SD -2)	Primary	DD	Hypotonia	No abnormalities	N/A	N/A	N/A	-	FOXG1 - NM_005249.5:c.[645C>A];[=] NP_005240.3:p.[(Phe215Leu)];[=] de novo	NC_000014.9:g.28767924C>A	NM_005249.4:c.645C>A	NP_005240.3:p.(Phe215Leu)	Missense	N/A	Rett syndrome, congenital variant	613454	N/A	N/A	PS1, PS2, PM1, PM2, PP2, PP3	Pathogenic	19/21 Damaging	N/A	FOXG1 - Pathogenic (based on ACMG classification, in silico predicitons and de novo origin)	Another variant in same locus (c.645C>G) causing same aminoacid change (Phe215Leu) reported in ClinVar as Conflicting interpretations of pathogenicity​ (1 Pathogenic, 1 Uncertain significance) Equivalent variant chr14:28767922 T⇒C (Phe215Leu) is classified Pathogenic by UniProt Variants (and confirmed using ACMG). Equivalent variant chr14:28767924 C⇒G (Phe215Leu) is classified Pathogenic, 2 stars…	-
S102	M	12y	31	31 GW: OFC: 30 (SD 2.1), Lt: 45 cm (SD 2.7), Wt: 1400 g (SD 0)	12y: OFC: 49 (SD -3.7), Lt: 150 cm (SD -0.4), Wt: 40 kg (SD -0.5)	Secondary	ID	Lower limbs hypertonia	Dysgenesis of corpus callosum	Dysmorphic facial features, ASD, umbilical hernia, cryptorchidism, polysplenia, clinodactyly	Klinefelter syndrome	N/A	-	-	-	-	-	-	-	-	-	-	-	-	-	-	-	-	-	-
S103	M	9y	40	40 GW: OFC: 34 (SD -0.5), Lt: 53 cm (SD 1), Wt: 3100 g (SD -0.5)	9y: OFC: 50 (SD -2.3), Lt: 130 cm (SD -1.1), Wt: 26 kg (SD -0.9)	Secondary	N/A	Aphasia	No abnormalities	Dysmorphic facial features	Normal	N/A	-	-	-	-	-	-	-	-	-	-	-	-	-	-	-	-	-	-
S104	M	6y	40	40 GW: OFC: 34 (SD -0.5), Lt: 57 cm (SD 2.9), Wt: 3200 g (SD -0.3)	6y: OFC: 47.2 (SD -3.4), Lt: 109 cm (SD -1.6), Wt: 18.2 kg (SD -1)	Secondary	DD	N/A	No abnormalities	Dysmorphic facial features	N/A	N/A	-	RBBP8 - NM_002894.3:c.[2516G>A];[2516G>A] NP_002885.1:p.[(Arg839Gln)];[(Arg839Gln)] maternally and paternally inherited	NC_000018.10:g.23022190G>A	NM_002894.2:c.2516G>A	NP_002885.1:p.(Arg839Gln)	Missense	rs140196819	Seckel syndrome 2	606744	Uncertain significance	VCV000326234	PM2, PP3, BP1	Uncertain Significance	9/16 Damaging	N/A	RBBP8 - Uncertain (reported in ClinVar)	-	-
S105	M	5y 6m	38	38 GW: OFC: 33 (SD -1.5), Lt: 57 cm (SD 2.9), Wt: 4030 g (SD 1.1)	5y 6m: OFC: 48.6 (SD -2.5), Lt: 126.4 cm (SD 1.6), Wt: 27.1 kg (SD 1.2)	Secondary	Mild ID	Hypotonia	No abnormalities	Strabismus, astigmatism, hypermetropia	N/A	Normal	-	-	-	-	-	-	-	-	-	-	-	-	-	-	-	-	-	-
S106	F	9y 8m	41	41 GW: OFC: 35 (SD 0.9), Lt: 53 cm (SD 1.7), Wt: 3450 g (SD 0.5)	9y 8m: OFC: 45 (SD -5.5), Lt: 110 cm (SD -4.5), Wt: 20 kg (SD -2.1)	Secondary	ID	Epilepsy, hypertonia	Thin corpus callosum, anterior commissure agenesis	Strabismus, nystagmus	Normal	N/A	-	FOXG1 - NM_005249.5:c.[256dup];[=] NP_005240.3:p.[(p.Gln86ProfsTer35)];[=] de novo	NC_000014.9:g.28767535dup	NM_005249.4:c.256dup	NP_005240.3:p.(Gln86ProfsTer35)	Frameshift	rs786205001	Rett syndrome, congenital variant	613454	Pathogenic	VCV000189613	PVS1, PS2, PM2, PP5	Pathogenic	N/A	N/A	FOXG1 - Pathogenic (reported in ClinVar)	-	-
S107	F	5m	39	39 GW: OFC: 33 (SD -0.9), Lt: 54 cm (SD 2.2), Wt: 3420 g (SD 0.4)	5m: OFC: 38 (SD -3.8), Lt: N/A, Wt: 7 kg (SD 0)	Secondary	DD	Epilepsy, hypotonia	Cerebellar dysgenesis, corpus callosum hypoplasia, anterior commissure agenesis, ventricular enlargement	N/A	N/A	N/A	-	TUBB2B - NM_178012.5:c.[260C>A];[=] NP_821080.1:p.[(Pro87Gln)];[=] de novo	NC_000006.12:g.3226176G>T	NM_178012.4:c.260C>A	NP_821080.1:p.(Pro87Gln)	Missense	N/A	Cortical dysplasia, complex, with other brain malformations 7	610031	N/A	N/A	PS2, PM2, PP2, PP3	Likely Pathogenic	18/20 Damaging	N/A	TUBB2B - Pathogenic (based on ACMG classification, in silico predicitons and de novo origin)	-	-
S108	M	11y	40	40 GW: OFC: N/A, Lt: 55 cm (SD 2), Wt: 3930 g (SD 0.9)	11y: OFC: 49.5 (SD -3.2), Lt: N/A, Wt: 0 kg (SD -4.7)	N/A	Moderate ID	Refractory epilepsy, tetraplegia	Asymmetric cerebral hemispheres P>L, simplified gyral pattern, mega cisterna magna	N/A	N/A	N/A	-	COL4A1 - NM_001845.6:c.[3733G>C];[=] NP_001836.3:p.[(Gly1245Arg)];[=] de novo	NC_000013.11:g.110170556C>G	NM_001845.5:c.3733G>C	NP_001836.3:p.(Gly1245Arg)	Missense	N/A	Brain small vessel disease with or without ocular anomalies	175780	N/A	N/A	PS2, PM1, PM2, PP2, PP3	Pathogenic	21/21 Damaging	N/A	COL4A1 - Likely pathogenic (based on ACMG classification, in silico predicitons and de novo origin)	-	-
S109	M	3y 4m	40	40 GW: OFC: 32 (SD -2.4), Lt: 54 cm (SD 1.5), Wt: 3300 g (SD -0.2)	3y 4m: OFC: N/A, Lt: N/A, Wt: 0 kg (SD -8.8)	Primary	DD	Refractory epilepsy, hypotonia	Delayed myelination, pericerebral fluid space enlargement	Hypothyroidism	Normal	N/A	-	-	-	-	-	-	-	-	-	-	-	-	-	-	-	-	-	-
S110	M	1y 4m	34	34 GW: OFC: 33 (SD 1.7), Lt: 51 cm (SD 3.5), Wt: 2800 g (SD 2.5)	1y 4m: OFC: 41.4 (SD -5.4), Lt: 76.3 cm (SD -1.8), Wt: 8.8 kg (SD -2.2)	Secondary	DD	Axial hypotonia, limb hypertonia	Cerebellum and brainstem hypoplasia	N/A	N/A	Normal	-	TSEN54 - NM_207346.3:c.[919G>T];[919G>T] NP_997229.2:p.[(Ala307Ser)];[(Ala307Ser)] maternally and paternally inherited	NC_000017.11:g.75522000G>T	NM_207346.2:c.919G>T	NP_997229.2:p.(Ala307Ser)	Missense	rs113994152	Pontocerebellar hypoplasia type 2A	277470	Pathogenic/Likely pathogenic	VCV000002120	PM2, PP3, PP5, BP1	Pathogenic	10/19 Damaging	N/A	TSEN54 - Pathogenic (reported in ClinVar)	-	-
S111	M	1y 6m	40	40 GW: OFC: 33 (SD -1.5), Lt: 53 cm (SD 1), Wt: 3200 g (SD -0.3)	1y 6m: OFC: 44.9 (SD -2.9), Lt: 83.2 cm (SD 0.1), Wt: 10.6 kg (SD -0.9)	Secondary	DD	Refractory epilepsy, pyramidal and extrapyramidal disorder	No abnormalities	N/A	N/A	N/A	-	DKC1 - NM_001363.5:c.[509C>T];[=] NP_001354.1:p.[(Ser170Phe)];[=] maternally inherited	NC_000023.11:g.154767057C>T	NM_001363.4:c.509C>T	NP_001354.1:p.(Ser170Phe)	Missense	N/A	Dyskeratosis congenita, X-linked	305000	N/A	N/A	PM2, PP2, PP3	Uncertain Significance	11/18 Damaging	N/A	DKC1 - Uncertain	-	-
S112	M	8y	32	32 GW: OFC: 30 (SD 0.3), Lt: 42 cm (SD 0.4), Wt: 1270 g (SD -1.1)	8y: OFC: 46 (SD -5.3), Lt: N/A, Wt: N/A	Secondary	Severe ID, DD	Epilepsy, stereotypy	Cerebral atrophy, cerebellar vermis hypoplasia, ventricular enlargement	Dysmorphic facial features	Normal	N/A	-	-	-	-	-	-	-	-	-	-	-	-	-	-	-	-	-	-
S113	M	4m	38	38 GW: OFC: 33 (SD -1.5), Lt: 55 cm (SD 2), Wt: 3380 g (SD 0)	4m: OFC: 37.5 (SD -4.1), Lt: 62 cm (SD -1.5), Wt: 6 kg (SD -1.5)	Secondary	N/A	Hypertonia	No abnormalities	N/A	N/A	N/A	-	-	-	-	-	-	-	-	-	-	-	-	-	-	-	-	-	-
S114	F	1y	40	40 GW: OFC: 32 (SD -1.8), Lt: 54 cm (SD 2.2), Wt: 2940 g (SD -0.5)	1y: OFC: 38.8 (SD -5.8), Lt: 70 cm (SD -2), Wt: 6.3 kg (SD -2.7)	Secondary	Profound DD	Refractory epilepsy, hypotonia	Intracerebral hemorrhage	N/A	N/A	N/A	-	-	-	-	-	-	-	-	-	-	-	-	-	-	-	-	-	-
S115	M	5y 1m	40	40 GW: OFC: 33 (SD -1.5), Lt: 52 cm (SD 0.5), Wt: 3250 g (SD -0.3)	5y 1m: OFC: 49.1 (SD -2.1), Lt: 118 cm (SD 1.5), Wt: 23 kg (SD 1.3)	Secondary	DD, ID	Epilepsy, hypotonia, stereotypy, EEG abnormalities, broad-based gait	No abnormalities	Dysmorphic facial features, uvula bifida, strabismus, gastroesophageal reflux, astigmatism,	Normal	Normal	-	-	-	-	-	-	-	-	-	-	-	-	-	-	-	-	-	-
S116	F	6m	42	42 GW: OFC: 33 (SD -0.9), Lt: 53 cm (SD 1.7), Wt: 3100 g (SD -0.2)	6m: OFC: 39 (SD -3.5), Lt: 68 cm (SD 0.4), Wt: 6.5 kg (SD -1.3)	Secondary	DD	Refractory epilepsy, hypotonia, EEG abnormalities	Polymicrogyria, decreased white matter volume, partialy undivided basal ganglia	Dysmorphic facial features	Normal	N/A	-	GRIN1 - NM_007327.4:c.[2417C>A];[=] NP_015566.1:p.[(Ala806Glu)];[=] de novo	NC_000009.12:g.137163642C>A	NM_007327.3:c.2417C>A	NP_015566.1:p.(Ala806Glu)	Missense	rs1554770589	Neurodevelopmental disorder with or without hyperkinetic movements and seizures, autosomal dominant	614254	Likely pathogenic	VCV000522682	PS2, PM2, PP2, PP3, PP5	Likely Pathogenic	10/21 Damaging	N/A	GRIN1 - Likely pathogenic (reported in ClinVar)	-	-
S117	F	6m	39	39 GW: OFC: 31 (SD -2.7), Lt: N/A, Wt: 2810 g (SD -0.8)	6m: OFC: 38.7 (SD -3.7), Lt: 66.5 cm (SD -0.4), Wt: 7.5 kg (SD 0)	Primary	Severe DD	Hypotonia	Agenesis of corpus callosum, ventricular enlargement, dysmorfic brainstem, cerebellar vermis hypoplasia	Dysmorphic thorax	N/A	N/A	-	TUBB3 - NM_006086.4:c.[533C>T];[=] NP_006077.2:p.[(Thr178Met)];[=] de novo	NC_000016.10:g.89934984C>T	NM_006086.3:c.533C>T	NP_006077.2:p.(Thr178Met)	Missense	rs747480526	Cortical dysplasia, complex, with other brain malformations 1	614039	Pathogenic/Likely pathogenic​	VCV000265335	PS2, PS3, PM2, PP2, PP3, PP5	Pathogenic	19/20 Damaging	N/A	TUBB3 - Pathogenic (reported in ClinVar)	-	-
S118	F	12y 6m	42	42 GW: OFC: 34 (SD 0), Lt: 55 cm (SD 2.8), Wt: 3650 g (SD 0.9)	12y 6m: OFC: 48.5 (SD -4.6), Lt: 131 cm (SD -4.6), Wt: 28 kg (SD -2.4)	Secondary	ID	Refractory epilepsy, axial hypotonia, limb hypertonia	Thin corpus callosum, simplified gyral pattern, cortical and subcortical atrophy, wide Sylvian fissure, mega cisterna magna	Gingival overgrowth, nail dysplasia, thin, soft and silky skin	Normal	Normal	-	-	-	-	-	-	-	-	-	-	-	-	-	-	-	-	-	-
S119	M	3y 9m	39	39 GW: OFC: 34 (SD -0.5), Lt: 56 cm (SD 2.4), Wt: 3350 g (SD -0.1)	3y 9m: OFC: 46.8 (SD -3.4), Lt: 92.8 cm (SD -2.9), Wt: 14.2 kg (SD -1.5)	Secondary	DD	Hypotonia, EEG abnormalities, sensorineural hearing loss	Corpus callosum hypoplasia, ventricular enlargement, pericerebral and pericerebellar fluid spaces enlargement	Dysmorphic facial features, strabismus, astigmatism, cryptorchidism, duplicated collecting systems in one kidney	N/A	Normal	-	ACTG1 - NM_001614.5:c.[542C>T];[=] NP_001605.1:p.[(Ala181Val)];[=] de novo	NC_000017.11:g.81511448G>A	NM_001614.5:c.542C>T	NP_001605.1:p.(Ala181Val)	Missense	rs797044730	Baraitser-Winter syndrome 2	614583	Uncertain significance	VCV000197198	PS2, PM2, PP2, PP3	Likely Pathogenic	20/20 Damaging	N/A	ACTG1 - Likely pathogenic (based on ACMG classification, in silico predicitons and de novo origin)	-	-
S120	F	1y 6m	39	39 GW: OFC: 33 (SD -0.9), Lt: 53 cm (SD 1.7), Wt: 2960 g (SD -0.5)	1y 6m: OFC: 37 (SD -8.5), Lt: 63 cm (SD -6.7), Wt: 7.3 kg (SD -2.8)	Secondary	N/A	Hypertonia, EEG abnormalities	Scarring tissue in caudal parts of brain hemispheres	Dysmorphic facial features	N/A	N/A	-	-	-	-	-	-	-	-	-	-	-	-	-	-	-	-	-	-
S121	M	1y 8m	40	40 GW: OFC: 35 (SD 0.4), Lt: 57 cm (SD 2.9), Wt: 3740 g (SD 0.6)	1y 8m: OFC: 45 (SD -3.4), Lt: 79.5 cm (SD -2), Wt: 11.5 kg (SD -0.5)	Secondary	N/A	Hypotonia	No abnormalities	Strabismus convergent	N/A	Normal	-	AP4S1 - NM_007077.4:c.[289C>T];[289C>T] NP_009008.2:p.[(Arg97Ter)];[(Arg97Ter)] maternally and paternally inherited	NC_000014.9:g.31072968C>T	NM_007077.4:c.289C>T	NP_009008.2:p.(Arg97Ter)	Nonsense	rs200440467	Spastic paraplegia 52, autosomal recessive	614067	Conflicting interpretations of pathogenicity	VCV000234924	PVS1, PM2, PP3	Pathogenic	7/8 Damaging	N/A	AP4S1 - Pathogenic (reported in HGMD and ClinVar)	-	-
S122	M	15y 2m	40	40 GW: OFC: 33 (SD -1.5), Lt: 54 cm (SD 1.5), Wt: 2750 g (SD -1.1)	15y 2m: OFC: 51 (SD -3.3), Lt: 174 cm (SD 0.4), Wt: 65 kg (SD 0.5)	Secondary	ID	EEG abnormalities	Mega cisterna magna	Cubitus valgus	Normal	Normal	-	SALL1 - NM_002968.3:c.[3968C>T];[=] NP_002959.2:p.[(Thr1323Met)];[=] de novo	NC_000016.10:g.51137119G>A	NM_002968.2:c.3968C>T	NP_002959.2:p.(Thr1323Met)	Missense	rs1460897474	Townes-Brocks syndrome 1	107480	N/A	N/A	PS2, PM2, PP2, PP3	Likely Pathogenic	10/19 Damaging	N/A	SALL1 - Likely pathogenic (based on ACMG classification and in silico predicitons)	-	-
S123	M	4y 9m	38	38 GW: OFC: 35 (SD 0.4), Lt: 57 cm (SD 2.9), Wt: 3710 g (SD 0.5)	4y 9m: OFC: 49 (SD -2.2), Lt: 98 cm (SD -2.9), Wt: 14 kg (SD -2.1)	Secondary	Moderate ID, moderate DD	Febrile seizures, EEG abnormalities	Delayed myelination, thin corpus callosum	Hirsutism	Normal	N/A	-	-	-	-	-	-	-	-	-	-	-	-	-	-	-	-	-	-
S124	F	6y 2m	30	30 GW: OFC: 31 (SD 3.9), Lt: 47 cm (SD 5.7), Wt: 2080 g (SD 3.3)	6y 2m: OFC: 48 (SD -2.2), Lt: 113 cm (SD -0.6), Wt: 19.7 kg (SD -0.5)	Secondary	Mild ID	Epilepsy	No abnormalities	N/A	N/A	Normal	-	-	-	-	-	-	-	-	-	-	-	-	-	-	-	-	-	-
S125	F	9m	38	38 GW: OFC: 29 (SD -4.5), Lt: 47 cm (SD -1.7), Wt: 2260 g (SD -1.9)	9m: OFC: 36.5 (SD -7.4), Lt: 74 cm (SD 1.3), Wt: 6.1 kg (SD -2.8)	Primary	DD	Hypertonia, EEG abnormalities	No abnormalities	N/A	N/A	N/A	-	-	-	-	-	-	-	-	-	-	-	-	-	-	-	-	-	-
S126	F	8y 7m	40	40 GW: OFC: 34 (SD 0), Lt: 52 cm (SD 1.1), Wt: 2860 g (SD -0.7)	8y 7m: OFC: 49.5 (SD -2.1), Lt: 127 cm (SD -1.3), Wt: 25 kg (SD -0.7)	Secondary	N/A	Refractory epilepsy, autistic features, EEG abnormalities	No abnormalities	Joints hypermobility	Normal	N/A	-	-	-	-	-	-	-	-	-	-	-	-	-	-	-	-	-	-
S127	M	16y	39	39 GW: OFC: 35 (SD 0.4), Lt: 58 cm (SD 3.4), Wt: 4150 g (SD 1.3)	16y: OFC: 53 (SD -2.3), Lt: 170.5 cm (SD -0.9), Wt: 69 kg (SD 0.3)	Secondary	Moderate ID	N/A	No abnormalities	Nystagmus	Normal	N/A	-	-	-	-	-	-	-	-	-	-	-	-	-	-	-	-	-	-
S128	F	7y 7m	41	41 GW: OFC: 34 (SD 0), Lt: 55 cm (SD 2.8), Wt: 2960 g (SD -0.5)	7y 7m: OFC: 48.7 (SD -2.7), Lt: 126.7 cm (SD -0.5), Wt: 26.2 kg (SD -0.2)	Secondary	DD	Epilepsy, EEG abnormalities, hearing loss in left ear	No abnormalities	Dysmorphic facial features, joints hypermobility, VSD	Normal	Normal	-	NIPBL - NM_133433.4:c.[6536A>G];[=] NP_597677.2:p.[(Tyr2179Cys)];[=] de novo	NC_000005.10:g.37046146A>G	NM_015384.4:c.6536A>G	NP_056199.2:p.(Tyr2179Cys)	Missense	N/A	Cornelia de Lange syndrome 1	122470	N/A	N/A	PS2, PM2, PP2, PP3	Likely Pathogenic	16/21 Damaging	N/A	NIPBL - Pathogenic (reported in HGMD)	-	-
S129	M	2y 7m	40	40 GW: OFC: 33 (SD -1.5), Lt: 58 cm (SD 3.4), Wt: 3620 g (SD 0.4)	2y7m: OFC: 43 (SD -5.4), Lt: 90 cm (SD -1), Wt: 13 kg (SD -0.8)	Secondary	DD	N/A	No abnormalities	Polycystic right kidney, atopic dermatitis	Normal	N/A	-	-	-	-	-	-	-	-	-	-	-	-	-	-	-	-	-	-
S130	M	12y 5m	40	40 GW: OFC: 34 (SD -0.5), Lt: 54 cm (SD 1.5), Wt: 2790 g (SD -1)	12y 5m: OFC: 49.5 (SD -3.4), Lt: 134 cm (SD -2.9), Wt: 24 kg (SD -2.3)	Secondary	Severe ID	Epileptic encephalopathy, tetraplegia, EEG abnormalities	Delayed myelination	N/A	Normal	N/A	-	-	-	-	-	-	-	-	-	-	-	-	-	-	-	-	-	-
S131	F	N/A	39	39 GW: OFC: 25 (SD -8.2), Lt: 38 cm (SD -6.7), Wt: 2480 g (SD -1.4)	N/A	Primary	N/A	Epilepsy, spasticity	Immature brain	N/A	Normal	Normal	-	SLC25A19 - NM_021734.4:c.[505G>A];[727C>T] NP_068380.3:p.[(Glu169Lys)];[(Arg243Trp)] maternally and paternally inherited	NC_000017.11:g.75278290C>T NC_000017.11:g.75277400G>A	NM_021734.4:c.505G>A NM_021734.4:c.727C>T	NP_068380.3:p.(Glu169Lys) NP_068380.3:p.(Arg243Trp)	Missense | Missense	rs759157320 | rs773250006	Microcephaly, Amish type	607196	Likely pathogenic | N/A	VCV000191086 | N/A	PM2, PP3, PP5, BP1 | PM1, PM2, PM5, PP3, BP1	Uncertain Significance | Likely Pathogenic	18/21 Damaging | 18/20 Damaging	N/A	SLC25A19 - Likely pathogenic (one variant reported in HGMD and ClinVar, second based on ACMG classification and in silico predicitons)	-	-
S132	M	15y 5m	40	40 GW: OFC: 34 (SD -0.5), Lt: 54 cm (SD 1.5), Wt: 3310 g (SD -0.2)	15y 5m: OFC: 47 (SD -5.9), Lt: 151 cm (SD -3), Wt: 28 kg (SD -3.1)	Secondary	Severe ID	Epileptic encephalopathy, tetraplegia, EEG abnormalities	Cerebral atrophy, delayed myelination	N/A	N/A	N/A	-	MBTPS2 - NM_015884.4:c.[119A>C];[=] NP_056968.1:p.[(Asn40Thr)];[=] maternally inherited	NC_000023.11:g.21843213A>C	NM_015884.3:c.119A>C	NP_056968.1:p.(Asn40Thr)	Missense	rs777980245	IFAP syndrome with or without BRESHECK syndrome	308205	Uncertain significance​	VCV000931186	PM2, PP2, BP4	Uncertain Significance	3/17 Damaging	N/A	MBTPS2 - Uncertain	-	-
S133	F	9m	38	38 GW: OFC: 30.5 (SD -3.2), Lt: 54 cm (SD 2.2), Wt: 2560 g (SD -1.3)	9m: OFC: 35 (SD -8.7), Lt: 64 cm (SD -3.8), Wt: 7 kg (SD -1.8)	Primary	Moderate DD	Refractory epilepsy, hypotonia	No abnormalities	Cleft palate, dysmorphic facial features, atopic dermatitis, hip dysplasia	Normal	N/A	-	NUP107 - NM_020401.4:c.[680G>A];[1942A>C] NP_065134.1:p.[(Arg227Lys)];[(Asn648His)] paternally and maternally inherited	NC_000012.12:g.68700853G>A NC_000012.12:g.68731663A>C	NM_020401.3:c.680G>A NM_020401.3:c.1942A>C	NP_065134.1:p.(Arg227Lys) NP_065134.1:p.(Asn648His)	Missense | Missense	N/A | rs148828644	Galloway-Mowat syndrome 7	618348	N/A	N/A	PVS1, PM2, PP2, BP4 | PM2, PP2, BP4	Likely Pathogenic | Uncertain Significance	7/19 Damaging | 3/18 Damaging	N/A	NUP107 - Uncertain	Galloway-Mowat syndrome-7 is characterized by developmental delay, microcephaly, and early-onset nephrotic syndrome. The latter is not present in patient	-
S134	F	17y 8m	40	40 GW: OFC: 36 (SD 1.8), Lt: 59 cm (SD 5), Wt: 4150 g (SD 1.9)	17y 8m: OFC: 52 (SD -2.4), Lt: 161 cm (SD -0.7), Wt: 44.7 kg (SD -1.8)	Secondary	Severe ID	Refractory epilepsy, hypotonia	No abnormalities	N/A	Normal	Normal	-	-	-	-	-	-	-	-	-	-	-	-	-	-	-	-	-	-
S135	F	1y 2m	38	38 GW: OFC: 32 (SD -1.8), Lt: 53 cm (SD 1.7), Wt: 2900 g (SD -0.6)	1y 2m: OFC: 44 (SD -2.2), Lt: 78 cm (SD 0.2), Wt: 12 kg (SD 1.3)	Secondary	DD	Hypotonia	Delayed myelination, thin corpus callosum, anterior commissure agenesis	Cleft lip and palate, coloboma, VSD, natal teeth	Normal	N/A	-	-	-	-	-	-	-	-	-	-	-	-	-	-	-	-	-	-
S136	M	18y	38	38 GW: OFC: 33 (SD -1.5), Lt: 54 cm (SD 1.5), Wt: 3100 g (SD -0.5)	18y: OFC: 49 (SD -5.4), Lt: 164 cm (SD -2.3), Wt: N/A	Secondary	ID	N/A	No abnormalities	Short stature, dysmorphic facial features, macropenis,	Normal	N/A	-	-	-	-	-	-	-	-	-	-	-	-	-	-	-	-	-	-
S137	M	1y 9m	39	39 GW: OFC: 33 (SD -1.5), Lt: 49 cm (SD -0.9), Wt: 2500 g (SD -1.5)	1y 9m: OFC: 45.5 (SD -3.2), Lt: 82 cm (SD -1.4), Wt: 10 kg (SD -1.8)	Secondary	DD	Axial hypotonia, lower limb hypertonia, coordination problem	Bilateral symmetric closed lip schizencephaly, cortical dysplasia	Clubfoot	Normal	N/A	-	-	-	-	-	-	-	-	-	-	-	-	-	-	-	-	-	-
S138	F	13y 7m	40	40 GW: OFC: 34 (SD 0), Lt: 58 cm (SD 4.4), Wt: 3100 g (SD -0.2)	13y 7m: OFC: 52 (SD -2.1), Lt: 146 cm (SD -2.6), Wt: 36 kg (SD -1.9)	Secondary	ID	Epilepsy, atactic gait, EEG abnormalities, sensorineural hearing loss in right ear	No abnormalities	Short stature	Normal	N/A	-	-	-	-	-	-	-	-	-	-	-	-	-	-	-	-	-	-
S139	M	8m	39	39 GW: OFC: 30 (SD -4.2), Lt: 48 cm (SD -1.4), Wt: 2640 g (SD -1.3)	8m: OFC: 37.9 (SD -6.8), Lt: 65 cm (SD -2.9), Wt: 6.5 kg (SD -2.7)	Primary	N/A	N/A	No abnormalities	N/A	N/A	Normal	-	-	-	-	-	-	-	-	-	-	-	-	-	-	-	-	-	-
S140	M	1y 4m	39	39 GW: OFC: 35 (SD 0.4), Lt: 56 cm (SD 2.4), Wt: 3790 g (SD 0.7)	1y 4m: OFC: 41.5 (SD -5.3), Lt: 78 cm (SD -1.1), Wt: 10 kg (SD -1.1)	Secondary	DD	Lower limb hypertonia	Delayed myelination, pericerebral fluid space enlargement, failure of Sylvian fissures closure	Strabismus convergent	Normal	N/A	-	-	-	-	-	-	-	-	-	-	-	-	-	-	-	-	-	-
S141	F	4y 8m	38	38 GW: OFC: 31 (SD -2.7), Lt: 45 cm (SD -2.8), Wt: 1930 g (SD -2.5)	4y 8m: OFC: 47 (SD -2.8), Lt: 99 cm (SD -2.5), Wt: 14 kg (SD -1.8)	Primary	Moderate DD	Epileptic encephalopathy	Mega cisterna magna, cerebellar vermis hypoplasia, dolichocephaly	Chronic respiratory failure, clubfoot, dysmorphic facial features, joint contractures, ASD	Normal	Normal	-	-	-	-	-	-	-	-	-	-	-	-	-	-	-	-	-	-
S142	M	6m	39	39 GW: OFC: 33 (SD -1.5), Lt: 56 cm (SD 2.4), Wt: 3450 g (SD 0.1)	6m: OFC: 39.5 (SD -4.4), Lt: 73 cm (SD 1.7), Wt: 8.3 kg (SD 0.1)	Secondary	DD	Axial and lower limb hypotonia, upper limb hypertonia, hearing loss in right ear	Delayed myelination, cortical and subcortical cerebral atrophy	Nystagmus	N/A	N/A	-	-	-	-	-	-	-	-	-	-	-	-	-	-	-	-	-	-
S143	M	2y 11m	40	40 GW: OFC: 36 (SD 1.3), Lt: 60 cm (SD 4.3), Wt: 4060 g (SD 1.1)	2y 11m: OFC: 47 (SD -2.5), Lt: 86 cm (SD -2.9), Wt: 12 kg (SD -1.7)	Secondary	DD	Hypotonia, ataxia	Delayed myelination, thin corpus callosum, cave of septum pellucidum	Joints hypermobility, ASD	Normal	Normal	-	-	-	-	-	-	-	-	-	-	-	-	-	-	-	-	-	-
S144	M	1y 7m	39	39 GW: OFC: 32 (SD -2.4), Lt: 50 cm (SD -0.4), Wt: 2530 g (SD -1.5)	1y 7m: OFC: 42.5 (SD -5.1), Lt: 72 cm (SD -4.4), Wt: 7.1 kg (SD -3.7)	Primary	DD	Paroxysmal nonepileptic events, hypertonia	Cerebellar vermis hypoplasia	Hypoplastic aortic arch, PDA, mitral regurgitation, ectopic left kidney, post-axial polydactyly of hands and feets, syndactyly of 2nd/3rd toes, dysmorphic facial features	Normal	N/A	-	-	-	-	-	-	-	-	-	-	-	-	-	-	-	-	-	-
S145	F	4y 6m	42	42 GW: OFC: 33 (SD -0.9), Lt: 52 cm (SD 1.1), Wt: 3380 g (SD 0.4)	4y 6m: OFC: 45.7 (SD -3.7), Lt: 97.5 cm (SD -2.8), Wt: 14.1 kg (SD -1.7)	Secondary	Severe DD, moderate ID	Tetraplegia, hypertonia	No abnormalities	Strabismus convergent	Normal	Normal	-	CTNNB1 - NM_001904.4:c.[1543C>T];[=] NP_001895.1:p.[(Arg515Ter)];[=] de novo	NC_000003.12:g.41234157C>T	NM_001904.3:c.1543C>T	NP_001895.1:p.(Arg515Ter)	Nonsense	rs397514554	Neurodevelopmental disorder with spastic diplegia and visual defects	615075	Pathogenic	VCV000039655	PVS1, PS2, PM2, PP3, PP5	Pathogenic	6/8 Damaging	N/A	CTNNB1 - Pathogenic (reported in HGMD and ClinVar)	-	-
S146	M	3y 2m	39	39 GW: OFC: 32 (SD -2.4), Lt: 55 cm (SD 2), Wt: 3530 g (SD 0.2)	3y 2m: OFC: 48 (SD -1.7), Lt: 107 cm (SD 3.1), Wt: 20.3 kg (SD 3.1)	Primary	Moderate ID	Refractory epilepsy, hypotonia	No abnormalities	Congenital disorder of glycosylation,	N/A	N/A	-	-	-	-	-	-	-	-	-	-	-	-	-	-	-	-	-	-
S147	F	3y 6m	38	38 GW: OFC: 29.5 (SD -4.1), Lt: 45 cm (SD -2.8), Wt: 2240 g (SD -1.9)	3y 6m: OFC: 40.5 (SD -6.7), Lt: 87.9 cm (SD -3.7), Wt: 10.4 kg (SD -2.9)	Primary	Moderate DD	Hearing loss	Agenesis of corpus callosum, colpocephaly	Cataract of right eye	Normal	Normal	-	TUBA1A - NM_006009.4:c.[305A>T];[=] NP_006000.2:p.[(Asn102Ile)];[=] de novo	NC_000012.12:g.49186380T>A	NM_006009.3:c.305A>T	NP_006000.2:p.(Asn102Ile)	Missense	N/A	Lissencephaly 3	611603	N/A	N/A	PS2, PM2, PP2, PP3	Likely Pathogenic	18/21 Damaging	N/A	TUBA1A - Likely pathogenic (based on ACMG classification, in silico predicitons and de novo origin)	-	-
S148	F	10y 9m	40	40 GW: OFC: N/A, Lt: 59 cm (SD 5), Wt: 3750 g (SD 1.1)	10y 9m: OFC: 50 (SD -2.3), Lt: 140 cm (SD -1), Wt: 25 kg (SD -1.8)	Secondary	Mild ID	Hypotonia, coordination problem	No abnormalities	Dysmorphic facial features, excessive hair on the back	N/A	Normal	-	-	-	-	-	-	-	-	-	-	-	-	-	-	-	-	-	-
S149	F	7y 7m	41	41 GW: OFC: 29 (SD -4.5), Lt: 47 cm (SD -1.7), Wt: 3100 g (SD -0.2)	7y 7m: OFC: 42.5 (SD -7.5), Lt: 111 cm (SD -3.6), Wt: 14.8 kg (SD -2.3)	Primary	DD	N/A	No abnormalities	Mottled skin	Normal	Normal	-	-	-	-	-	-	-	-	-	-	-	-	-	-	-	-	-	-
S150	F	3y 2m	32	32 GW: OFC: 30 (SD 1.1), Lt: 46 cm (SD 3.4), Wt: 1800 g (SD 1.1)	3y 2m: OFC: 45 (SD -3.4), Lt: 91 cm (SD -1.4), Wt: 11.2 kg (SD -2.1)	Secondary	DD	Hypotonia	Calcification in right temporal lobe	Joints hypermobility, pectus carinatum, VSD, retinopathy of prematurity	Normal	N/A	-	-	-	-	-	-	-	-	-	-	-	-	-	-	-	-	-	-
S151	F	13y 5m	35	35 GW: OFC: 30 (SD -1.2), Lt: 49 cm (SD 2.8), Wt: 1940 g (SD -0.4)	13y 5m: OFC: 49 (SD -4.2), Lt: 149 cm (SD -1.6), Wt: 32.5 kg (SD -1.9)	Secondary	Mild ID	Epilepsy, right eye optic nerve atrophy	Thin corpus callosum, arachnoid cyst	Growth hormone deficiency, strabismus convergent	Normal	N/A	-	-	-	-	-	-	-	-	-	-	-	-	-	-	-	-	-	-
S152	M	5y 10m	38	38 GW: OFC: 31 (SD -3.3), Lt: N/A, Wt: 2075 g (SD -2.2)	5y 10m: OFC: 46 (SD -4.3), Lt: 116 cm (SD -0.4), Wt: 15.4 kg (SD -1.7)	Primary	DD	Refractory epilepsy, cerebral palsy, hypertonia	Thin corpus callosum, ventricular enlargement	Astigmatism	N/A	N/A	-	-	-	-	-	-	-	-	-	-	-	-	-	-	-	-	-	-
S153	M	1y 1m	39	39 GW: OFC: 36 (SD 1.3), Lt: N/A, Wt: 3650 g (SD 0.4)	1y 1m: OFC: 42 (SD -4.2), Lt: 86 cm (SD 3), Wt: 9 kg (SD -1.3)	Secondary	DD	Hypertonia, tetraplegia, EEG abnormalities	Cerebellar hemispheres hypoplasia	N/A	N/A	Normal	-	TSEN54 - NM_207346.3:c.[919G>T];[919G>T] NP_997229.2:p.[(Ala307Ser)];[(Ala307Ser)] maternally and paternally inherited	NC_000017.11:g.75522000G>T	NM_207346.2:c.919G>T	NP_997229.2:p.(Ala307Ser)	Missense	rs113994152	Pontocerebellar hypoplasia type 2A	277470	Pathogenic/Likely pathogenic	VCV000002120	PM2, PP3, PP5, BP1	Pathogenic	10/19 Damaging	N/A	TSEN54 - Pathogenic (reported in HGMD and ClinVar)	-	-
S154	F	11y	42	42 GW: OFC: 31 (SD -2.7), Lt: 51 cm (SD 0.6), Wt: 2470 g (SD -1.5)	11y: OFC: 50 (SD -2.3), Lt: 136 cm (SD -1.6), Wt: 23 kg (SD -2)	Primary	Moderate ID	Refractory epilepsy, hypotonia	Delayed myelination, pericerebral fluid space enlargement	ASD, blindness	N/A	N/A	-	-	-	-	-	-	-	-	-	-	-	-	-	-	-	-	-	-
S155	F	14y 5m	41	41 GW: OFC: 35 (SD 0.9), Lt: 56 cm (SD 3.3), Wt: 3500 g (SD 0.6)	14y 5m: OFC: 50 (SD -3.7), Lt: 160 cm (SD -0.3), Wt: 38 kg (SD -1.7)	Secondary	Profound ID	Epilepsy, stereotypy, atactic gait	Cerebral atrophy, ventricular enlargement, pericerebral fluid space enlargement	Short bowel syndrome, nystagmus	Normal	N/A	-	-	-	-	-	-	-	-	-	-	-	-	-	-	-	-	-	-
S156	M	3y 9m	40	40 GW: OFC: 34 (SD -0.5), Lt: 56 cm (SD 2.4), Wt: 4120 g (SD 1.2)	3y 9m: OFC: 47 (SD -3.2), Lt: N/A, Wt: 16 kg (SD -0.7)	Secondary	DD	EEG abnormalities	Corpus callosum hypoplasia	Dysmorphic facial features	N/A	N/A	-	-	-	-	-	-	-	-	-	-	-	-	-	-	-	-	-	-
S157	M	8m	36	36 GW: OFC: 31.5 (SD -1.2), Lt: 43.5 cm (SD -0.9), Wt: 1750 g (SD -2.5)	8m: OFC: 41 (SD -4), Lt: 63.5 cm (SD -3.5), Wt: 5.1 kg (SD -4.3)	Secondary	DD	Hypotonia	No abnormalities	Dysmorphic facial features, hemihyperplasia	N/A	N/A	-	-	-	-	-	-	-	-	-	-	-	-	-	-	-	-	-	-
S158	M	3y 3m	37	37 GW: OFC: 36 (SD 1.3), Lt: N/A, Wt: 2740 g (SD -1.1)	3y 3m: OFC: 45 (SD -4), Lt: 91 cm (SD -1.6), Wt: 18 kg (SD 1.7)	Secondary	DD	Hypotonia	Stenogyria, dysgenesis of corpus callosum, agenesis of septum pellucidum, posterior pituitary gland hypoplasia	Strabismus convergent of right eye, dysmorphic facial features	N/A	N/A	-	-	-	-	-	-	-	-	-	-	-	-	-	-	-	-	-	-
S159	F	4y 1m	40	40 GW: OFC: 32 (SD -1.8), Lt: 50 cm (SD 0), Wt: 2720 g (SD -1)	4y 1m: OFC: 46.5 (SD -2.5), Lt: 93 cm (SD -2.5), Wt: 14.8 kg (SD -0.9)	Secondary	DD	Hypotonia	No abnormalities	Cleft palate, starbismus convergent, dysmorphic facial features	N/A	Normal	-	-	-	-	-	-	-	-	-	-	-	-	-	-	-	-	-	-
S160	F	4m	37	37 GW: OFC: 31 (SD -2.7), Lt: 48 cm (SD -1.1), Wt: 2070 g (SD -2.3)	4m: OFC: 36.2 (SD -4.3), Lt: N/A, Wt: 4.4 kg (SD -2.6)	Primary	DD	Epilepsy, EEG abnormalities	No abnormalities	Umbilical hernia, dysmorphic facial features, clubfoot	N/A	N/A	-	-	-	-	-	-	-	-	-	-	-	-	-	-	-	-	-	-
S161	F	6m	36	36 GW: OFC: 31 (SD -0.9), Lt: 45 cm (SD -0.1), Wt: 1950 g (SD -1.1)	6m: OFC: 37.3 (SD -5), Lt: 66.5 cm (SD -0.4), Wt: 6.2 kg (SD -1.6)	Secondary	DD	Tetraplegia, hypertonia	Delayed myelination, small left cerebellar hemisphere	Dysmorphic facial features,	N/A	N/A	-	-	-	-	-	-	-	-	-	-	-	-	-	-	-	-	-	-
S162	M	12y 8m	42	42 GW: OFC: 35 (SD 0.4), Lt: 54 cm (SD 1.5), Wt: 3380 g (SD 0)	12y 8m: OFC: 51 (SD -2.4), Lt: 148 cm (SD -1.3), Wt: 37.5 kg (SD -1.1)	Secondary	Mild ID	Epilepsy, speech impariment	No abnormalities	Dysmorphic facial features, genu and cubitus valgus, flat feet	N/A	N/A	-	TUBB - NM_178014.4:c.[1124A>G];[=] NP_821133.1:p.[(Gln375Arg)];[=] de novo	NC_000006.12:g.30724186A>G	NM_178014.3:c.1124A>G	NP_821133.1:p.(Gln375Arg)	Missense	N/A	Cortical dysplasia, complex, with other brain malformations 6	615771	N/A	N/A	PS2, PM2, PP2, PP3	Likely Pathogenic	16/18 Damaging	N/A	TUBB - Likely pathogenic (based on ACMG classification, in silico predicitons and de novo origin)	-	-
S163	F	10y 1m	39	39 GW: OFC: 32 (SD -1.8), Lt: 52 cm (SD 1.1), Wt: 3220 g (SD 0)	10y 1m: OFC: 49 (SD -2.7), Lt: 130 cm (SD -1.5), Wt: 37 kg (SD 0.4)	Secondary	ID	N/A	No abnormalities	Pectus excavatum	Normal	N/A	-	TUBA1A - NM_006009.4:c.[518C>T];[=] NP_006000.2:p.[(Pro173Leu)];[=] de novo	NC_000012.12:g.49185848G>A	NM_006009.3:c.518C>T	NP_006000.2:p.(Pro173Leu)	Missense	rs1565627304	Lissencephaly 3	611603	Pathogenic	VCV000625511	PS2, PM2, PP2, PP3, PP5	Likely Pathogenic	20/21 Damaging	N/A	TUBA1A - Pathogenic (reported in HGMD and ClinVar)	-	-
S164	M	2y 9m	38	38 GW: OFC: 31 (SD -3.3), Lt: 48 cm (SD -1.4), Wt: 1980 g (SD -2.4)	2y 9m: OFC: 45 (SD -4), Lt: N/A, Wt: 9.5 kg (SD -3.2)	Primary	DD	Axial hypotonia	Periventricular white matter lesions, ventricular enlargement	Dysmorphic facial feratures	Normal	N/A	-	-	-	-	-	-	-	-	-	-	-	-	-	-	-	-	-	-
S165	M	2y 9m	38	38 GW: OFC: 32 (SD -2.4), Lt: 45 cm (SD -2.8), Wt: 2020 g (SD -2.3)	2y 9m: OFC: 47 (SD -2.5), Lt: 87.5 cm (SD -2.2), Wt: 11.5 kg (SD -1.9)	Primary	DD	N/A	Perivascular space enlargement	Dysmorphic facial feratures	N/A	N/A	-	-	-	-	-	-	-	-	-	-	-	-	-	-	-	-	-	-
S166	M	8y	37	37 GW: OFC: 31 (SD -3.3), Lt: 51 cm (SD 0), Wt: 3150 g (SD -0.4)	8y: OFC: 50 (SD -2.2), Lt: 126 cm (SD -0.6), Wt: 23 kg (SD -0.7)	Primary	N/A	Autistic features	Thick corpus callosum	N/A	Normal	N/A	-	-	-	-	-	-	-	-	-	-	-	-	-	-	-	-	-	-
S167	F	N/A	39	39 GW: OFC: 31 (SD -2.7), Lt: 51 cm (SD 0.6), Wt: 2800 g (SD -0.8)	N/A	Primary	N/A	N/A	No abnormalities	Dysmorphic facial feratures	Normal	N/A	-	CDK5RAP2 - NM_018249.6:c.[221del];[1093-1G>T] NP_060719.4:p.[(Asn74ThrfsTer4)];[(?)] maternally and paternally inherited	NC_000009.12:g.120550880del NC_000009.12:g.120518646C>A	NM_018249.5:c.221del NM_018249.5:c.1093-1G>T	NP_060719.4:p.(Asn74ThrfsTer4) NP_060719.4:p.?	Frameshift | Canonical splice-site	N/A	Microcephaly 3, primary, autosomal recessive	604804	N/A	N/A	PVS1, PM2 | PVS1, PM2, PP3	Likely Pathogenic | Pathogenic	N/A | 6/6 Damaging	N/A | ADA Score - 0.9999 RF Score - 0.93	CDK5RAP2 - Likely pathogenic (based on ACMG classification and in silico predicitons)	-	-
S168	M	3y 3m	38	38 GW: OFC: 32 (SD -2.4), Lt: 50 cm (SD -0.4), Wt: 2660 g (SD -1.2)	3y 3m: OFC: 46.5 (SD -2.9), Lt: 94 cm (SD -0.7), Wt: 12 kg (SD -1.8)	Primary	DD	Hypotonia	Delayed myelination	Dysmorphic facial feratures	N/A	Normal	-	-	-	-	-	-	-	-	-	-	-	-	-	-	-	-	-	-
S169	F	1y 6m	N/A	N/A GW: OFC: 31 (SD -2.7), Lt: 49 cm (SD -0.6), Wt: 2200 g (SD -2)	1y 6m: OFC: 36 (SD -10.4), Lt: 72 cm (SD -3.5), Wt: 7.2 kg (SD -2.9)	Primary	Severe DD	Hypertonia	Cerebellum and brainstem hypoplasia	Dysmorphic facial feratures	Normal	Normal	-	-	-	-	-	-	-	-	-	-	-	-	-	-	-	-	-	-
S170	M	2y	40	40 GW: OFC: 31 (SD -3.3), Lt: 50 cm (SD -0.4), Wt: 3170 g (SD -0.4)	2y: OFC: 42.8 (SD -5), Lt: 82 cm (SD -2.3), Wt: 9.8 kg (SD -2)	Primary	DD	N/A	No abnormalities	Hypothyroidism, dysmorphic facial feratures	N/A	N/A	-	-	-	-	-	-	-	-	-	-	-	-	-	-	-	-	-	-
S171	M	17y	40	40 GW: OFC: 34 (SD -0.5), Lt: N/A, Wt: N/A g (SD N/A)	17y: OFC: 53.4 (SD -2.5), Lt: 175 cm (SD -0.5), Wt: 51.8 kg (SD -1.9)	Secondary	Severe ID	Epilepsy, stereotypy, hypotonia	No abnormalities	Hyperventilation, bruxism	Normal	Normal	-	-	-	-	-	-	-	-	-	-	-	-	-	-	-	-	-	-
S172	F	2y 7m	39	39 GW: OFC: 33 (SD -0.9), Lt: 53 cm (SD 1.7), Wt: 3020 g (SD -0.4)	2y 7m: OFC: 44 (SD -3.8), Lt: 92 cm (SD -0.1), Wt: 9 kg (SD -2.9)	Secondary	Profound DD	Hypotonia	Delayed myelination, white matter lesions	Strabismus divergent of right eye, joints hypermobility	Normal	N/A	-	-	-	-	-	-	-	-	-	-	-	-	-	-	-	-	-	-
S173	F	1y 9m	40	40 GW: OFC: 34 (SD 0), Lt: 54 cm (SD 2.2), Wt: 3600 g (SD 0.8)	1y 9m: OFC: 39.5 (SD -6.5), Lt: 85 cm (SD 0.3), Wt: 7.2 kg (SD -3.4)	Secondary	Profound DD	Epileptic encephalopathy	Hypoplasia of falx cerebri and corpus callosum, anterior commissure agenesis, asymmetric ventricular system, thin olfactory nerves	Dysmorphic facial feratures	N/A	Normal	-	TUBB3 - NM_006086.4:c.[785G>A];[=] NP_006077.2:p.[(Arg262His)];[=] de novo	NC_000016.10:g.89935236G>A	NM_006086.3:c.785G>A	NP_006077.2:p.(Arg262His)	Missense	rs864321716	Cortical dysplasia, complex, with other brain malformations 1	614039	Pathogenic/Likely pathogenic	VCV000219256	PS2, PM2, PP2, PP3, PP5	Pathogenic	21/21 Damaging	N/A	TUBB3 - Pathogenic (reported in HGMD and ClinVar)	-	-
S174	F	8y 3m	39	39 GW: OFC: 31 (SD -2.7), Lt: N/A, Wt: 2400 g (SD -1.6)	8y 3m: OFC: 43 (SD -7.1), Lt: 105 cm (SD -4.8), Wt: 16 kg (SD -2.1)	Primary	Profound DD	Hypotonia, EEG abnormalities, stereotypy	N/A	Teeth grinding, strabismus divergent	Normal	N/A	-	-	-	-	-	-	-	-	-	-	-	-	-	-	-	-	-	-
S175	F	1y 3m	38	38 GW: OFC: 33 (SD -0.9), Lt: 53 cm (SD 1.7), Wt: N/A	1y 3m: OFC: 43 (SD -3.3), Lt: N/A, Wt: 8.6 kg (SD -1.5)	Secondary	Profound DD	Epilepsy	Cerebellum hypoplasia, dysmorphic tegmentum	Left seventh nerve palsy, lockjaw, ptosis of left eyelid	N/A	Normal	-	-	-	-	-	-	-	-	-	-	-	-	-	-	-	-	-	-
S176	M	3y	35	35 GW: OFC: 30 (SD -2), Lt: 49 cm (SD 1.9), Wt: 2310 g (SD 0.2)	3y: OFC: 45.7 (SD -3.5), Lt: 91.2 cm (SD -1.5), Wt: 11.7 kg (SD -1.9)	Primary	DD	Epilepsy	Delayed myelination, thin corpus callosum	N/A	N/A	Normal	-	-	-	-	-	-	-	-	-	-	-	-	-	-	-	-	-	-
S177	F	2y 4m	40	40 GW: OFC: 32 (SD -1.8), Lt: 54 cm (SD 2.2), Wt: 2500 g (SD -1.4)	2y 4m: OFC: 44.5 (SD -3.2), Lt: 82 cm (SD -2.4), Wt: 9.45 kg (SD -2.2)	Secondary	DD	Hypotonia	Pituitary gland cyst	Dysmorphic facial feratures	N/A	N/A	-	HUWE1 - NM_031407.7:c.[9208C>T];[=] NP_113584.3:p.[(Arg3070Cys)];[=] de novo SATB2 - NM_015265.4:c.[490G>A];[=] NP_056080.1:p.[(Asp164Asn)];[=] de novo	NC_000023.11:g.53551078G>A NC_000002.12:g.199380471C>T	NM_031407.6:c.9208C>T NM_015265.3:c.490G>A	NP_113584.3:p.(Arg3070Cys) NP_056080.1:p.(Asp164Asn)	Missense | Missense	rs886041876 | N/A	HUWE1 - Mental retardation, X-linked syndromic, Turner type SATB2 - Glass syndrome	HUWE1 - 309590 SATB2 - 612313	HUWE1 - Pathogenic/Likely pathogenic SATB2 - N/A	HUWE1 - VCV000280723 SATB2 - N/A	HUWE1 - PS2, PM2, PM5, PP2, PP3, PP5 SATB2 - PS2, PM2, PP2, PP3	HUWE1 - Pathogenic SATB2 - Likely Pathogenic	HUWE1 - 18/18 Damaging SATB2 - 11/20 Damaging	N/A	HUWE1 - Pathogenic (reported in HGMD and ClinVar) SATB2 - Likely pathogenic (based on ACMG classification, in silico predicitons and de novo origin)	-	-
S178	F	1y 4m	36	36 GW: OFC: 31 (SD -0.9), Lt: 49 cm (SD 2.2), Wt: 1870 g (SD -1.4)	1y 4m: OFC: 40.6 (SD -5.4), Lt: 71 cm (SD -3.4), Wt: 7.4 kg (SD -2.4)	Secondary	DD	Hypotonia	Corpus callosum hypoplasia, anterior commisure agenesis, mega cisterna magna, cerebellar vermis hypoplasia	Ptosis of left eyelid	N/A	Normal	-	TUBB3 - NM_006086.4:c.[689C>T];[=] NP_006077.2:p.[(Ser230Leu)];[=] de novo	NC_000016.10:g.89935140C>T	NM_006086.3:c.689C>T	NP_006077.2:p.(Ser230Leu)	Missense	rs886041459	Cortical dysplasia, complex, with other brain malformations 1	614039	Pathogenic/Likely pathogenic	VCV000280212	PS2, PM2, PP2, PP3, PP5	Pathogenic	20/21 Damaging	N/A	TUBB3 - Pathogenic (reported in HGMD and ClinVar)	-	-
S179	M	1y 5m	37	37 GW: OFC: 34 (SD -0.5), Lt: 55 cm (SD 2), Wt: 3910 g (SD 0.9)	1y 5m: OFC: 43.5 (SD -3.9), Lt: 77.5 cm (SD -1.7), Wt: 9.9 kg (SD -1.3)	Secondary	DD	Hypotonia	Delayed myelination, pericerebral fluid space enlargement	Dysmorphic facial features	Normal	N/A	-	ACTB - NM_001101.5:c.[575T>A];[=] NP_001092.1:p.[(Ile192Asn)];[=] de novo	NC_000007.14:g.5528508A>T	NM_001101.5:c.575T>A	NP_001092.1:p.(Ile192Asn)	Missense	rs1584262037	Baraitser-Winter syndrome 1	243310	Uncertain significance​	VCV000636913	PS2, PM1, PM2, PP2, PP3	Pathogenic	19/20 Damaging	N/A	ACTB - Likely pathogenic (based on ACMG classification, in silico predicitons and de novo origin)	-	-
S180	F	6m	39	39 GW: OFC: 32 (SD -1.8), Lt: N/A, Wt: 2650 g (SD -1.1)	6m: OFC: 38 (SD -4.4), Lt: 60 cm (SD -3.6), Wt: 5.6 kg (SD -2.4)	Secondary	N/A	N/A	Simplified gyral pattern	Dysmorphic facial features, right kidney hypoplasia, duplicated collecting systems in one kidney, 3 café au lait spots, retinitis pigmentosa	Normal	Normal	-	CDK5RAP2 - NM_018249.6:c.[1093-1G>T];[4005-1G>A] NP_060719.4:p.[(?)];[(?)] maternally and paternally inherited	NC_000009.12:g.120518646C>A NC_000009.12:g.120419961C>T	NM_018249.5:c.1093-1G>T NM_018249.5:c.4005-1G>A	NP_060719.4:p.? NP_060719.4:p.?	Canonical splice-site | Canonical splice-site	N/A | rs587783387	Microcephaly 3, primary, autosomal recessive	604804	N/A | Pathogenic	N/A | VCV000158146	PVS1, PM2, PM3, PP3 | PVS1, PM2, PP3, PP5	Pathogenic | Pathogenic	6/6 Damaging | 6/6 Damaging	ADA Score - 0.9999 RF Score - 0.93 | ADA Score - 0.9999 RF Score - 0.86	CDK5RAP2 - Pathogenic (one variant reported in HGMD and ClinVar, second based on ACMG classification and in silico predicitons)	-	-
S181	F	2y 2m	40	40 GW: OFC: 32 (SD -1.8), Lt: 54 cm (SD 2.2), Wt: 3450 g (SD 0.5)	2y 2m: OFC: 45 (SD -2.6), Lt: 86 cm (SD -0.6), Wt: 11.6 kg (SD -0.6)	Secondary	DD	Gait abnormality	Corpus callosum agenesis, dysmorphic infratentorial structures of the brain	Clitoris and labia hypoplasia, strabismus divergent, nystagmus, ptosis of right eyelid	Normal	Normal	-	TUBB3 - NM_006086.4:c.[1138C>T];[=] NP_006077.2:p.[(Arg380Cys)];[=] de novo	NC_000016.10:g.89935589C>T	NM_006086.3:c.1138C>T	NP_006077.2:p.(Arg380Cys)	Missense	rs864321717	Cortical dysplasia, complex, with other brain malformations 1	614039	Pathogenic	VCV000219257	PS2, PM2, PP2, PP3, PP5	Pathogenic	21/21 Damaging	N/A	TUBB3 - Pathogenic (reported in HGMD and ClinVar)	-	-
S182	M	2y 6m	41	41 GW: OFC: 30 (SD -4.2), Lt: 53 cm (SD 1), Wt: 3000 g (SD -0.7)	2y 6m: OFC: 44 (SD -4.7), Lt: 85 cm (SD -2.5), Wt: 12 kg (SD -1.4)	Primary	DD	Axial hypotonia, upper and lower limbs hypertonia	No abnormalities	N/A	Normal	N/A	-	DYRK1A - NM_001396.4:c.[763C>T];[=] NP_001387.2:p.[(Arg255Ter)];[=] de novo	NC_000021.9:g.37490273C>T	NM_001396.4:c.763C>T	NP_001387.2:p.(Arg255Ter)	Nonsense	rs724159948	Mental retardation, autosomal dominant 7	614104	Pathogenic	VCV000162152	PVS1, PS2, PM2, PP3, PP5	Pathogenic	8/9 Damaging	N/A	DYRK1A - Pathogenic (reported in HGMD and ClinVar)	-	-
S183	F	12y 9m	41	41 GW: OFC: 28 (SD -5.5), Lt: 50 cm (SD 0), Wt: 2820 g (SD -0.8)	12y 9m: OFC: 43 (SD -8.9), Lt: 133 cm (SD -4.3), Wt: 32.8 kg (SD -1.9)	Primary	Moderate ID	Aggresive behaviour, EEG abnormalities	Bilateral closed lip schizencephaly, dysmorphic corpus callosum	N/A	Normal	N/A	-	CENPJ - NM_018451.5:c.[2746_2747del];[3949_3951dup] NP_060921.3:p.[(Glu916AsnfsTer5)];[(Lys1317dup)] maternally and paternally inherited	NC_000013.11:g.24904005_24904006del NC_000013.11:g.24883244_24883246dup	NM_018451.4:c.2746_2747del NM_018451.4:c.3949_3951dup	NP_060921.3:p.(Glu916AsnfsTer5) NP_060921.3:p.(Lys1317dup)	Frameshift | Inframe duplication	rs764863211 | N/A	Microcephaly 6, primary, autosomal recessive	608393	N/A	N/A	PVS1, PM2 | PVS1, PM2	Likely Pathogenic | Likely Pathogenic	N/A	N/A	CENPJ - Likely pathogenic (based on ACMG classification)	-	-
S184	M	2y 7m	40	40 GW: OFC: 32 (SD -2.4), Lt: 50.5 cm (SD -0.2), Wt: 2850 g (SD -0.9)	2y 7m: OFC: 46.5 (SD -2.8), Lt: 88 cm (SD -1.7), Wt: 11.2 kg (SD -2)	Primary	DD, ID	Ataxia	Cerebellum atrophy	Dysmorphic facial feratures	N/A	N/A	-	-	-	-	-	-	-	-	-	-	-	-	-	-	-	-	-	-
S185	M	2y	25	25 GW: OFC: 24.5 (SD -0.3), Lt: 31 cm (SD -0.9), Wt: 843 g (SD 0.6)	2y: OFC: 47 (SD -1.9), Lt: 92 cm (SD 1.3), Wt: 13 kg (SD -0.1)	Secondary	Severe DD	Axial hypotonia, limb hypertonia, EEG abnormalities, dystonic movements	Cerebellum and brainstem hypoplasia	Dysmorphic facial feratures	Normal	dup 22q11.22(22336268-22556733)x3	-	-	-	-	-	-	-	-	-	-	-	-	-	-	-	-	-	-
S186	M	1y 11m	38	38 GW: OFC: 31 (SD -3.3), Lt: 58 cm (SD 3.4), Wt: 3400 g (SD 0)	1y 11m: OFC: 41.5 (SD -6.2), Lt: 82 cm (SD -2), Wt: 11.5 kg (SD -0.9)	Primary	DD	Epilepsy	Bilateral polymicrogyria, ventricular enlargement, corpus callosum hypoplasia, anterior commissure agenesis, asymetric brainstem, cerebellum hypoplasia, mega cisterna magna	Dysmorphic facial feratures, cryptorchidism	Normal	Normal	-	TUBA1A - NM_006009.4:c.[1030G>A];[=] NP_006000.2:p.[(Val344Met)];[=] de novo	NC_000012.12:g.49185336C>T	NM_006009.3:c.1030G>A	NP_006000.2:p.(Val344Met)	Missense	N/A	Lissencephaly 3	611603	N/A	N/A	PS2, PM2, PP2, PP3	Likely Pathogenic	20/20 Damaging	N/A	TUBA1A - Likely pathogenic (based on ACMG classification, in silico predicitons and de novo origin)	-	-
S187	F	2y 7m	40	40 GW: OFC: 33 (SD -0.9), Lt: 54 cm (SD 2.2), Wt: 3550 g (SD 0.7)	2y 7m: OFC: 46 (SD -2.2), Lt: N/A, Wt: N/A	Secondary	Severe DD	Epilepsy, axial hypotonia, limb hypertonia	Pachygyria, thin corpus callosum	N/A	N/A	N/A	-	-	-	-	-	-	-	-	-	-	-	-	-	-	-	-	-	-
S188	M	4y 3m	40	34+6 GW: OFC: 31 (SD -3.3), Lt: 50 cm (SD -0.4), Wt: 2435 g (SD -1.6)	4y 3m: OFC: 46 (SD -3.9), Lt: 96 cm (SD -2.1), Wt: 12.3 kg (SD -2.3)	Primary	DD	Epilepsy, hypertonia, tetraplegia	Bilateral polymicrogyria	Nystagmus, strabismus convergent, cryptorchidism	Normal	N/A	-	KCNT1 - NM_020822.3:c.[1720G>A];[=] NP_065873.2:p.[(Glu574Lys)];[=] de novo GRIN1 - NM_007327.4:c.[1665G>T];[=] NP_015566.1:p.[(Met555Ile)];[=] de novo	NC_000009.12:g.135770398G>A NC_000009.12:g.137162204G>T	NM_020822.2:c.1720G>A NM_007327.3:c.1665G>T	NP_065873.2:p.(Glu574Lys) NP_015566.1:p.(Met555Ile)	Missense | Missense	N/A	KCNT1 - Epileptic encephalopathy, early infantile, 14 GRIN1 - Neurodevelopmental disorder with or without hyperkinetic movements and seizures, autosomal dominant	KCNT1 - 614959 GRIN1 - 614254	N/A	N/A	KCNT1 - PS2, PM1, PM2, PP2, PP3 GRIN1 - PS2, PM1, PM2, PP2, PP3	KCNT1 - Pathogenic GRIN1 - Pathogenic	KCNT1 - 12/21 Damaging GRIN1 - 10/20 Damaging	N/A	KCNT1 - Likely pathogenic (based on ACMG classification, in silico predicitons and de novo origin) GRIN1 - Likely pathogenic (based on ACMG classification, in silico predicitons and de novo origin)	-	-
S189	F	8y 7m	40	40 GW: OFC: 32 (SD -1.8), Lt: 53 cm (SD 1.7), Wt: 3350 g (SD 0.3)	8y 7m: OFC: 46 (SD -4.6), Lt: 113 cm (SD -3.6), Wt: 16 kg (SD -2.1)	Primary	DD, severe ID	Refractory epilepsy, hypotonia	Cortical and subcortical atrophy	N/A	N/A	Normal	-	PORCN - NM_203475.3:c.[1108C>T];[=] NP_982301.1:p.[(Arg370Trp)];[=] de novo	NC_000023.11:g.48516081C>T	NM_203475.2:c.1108C>T	NP_982301.1:p.(Arg370Trp)	Missense	rs782434374	Focal dermal hypoplasia	305600	N/A	N/A	PS2, PM2, PP2	Likely Pathogenic	6/18 Damaging	N/A	PORCN - Likely pathogenic (based on ACMG classification, in silico predicitons and de novo origin)	Focal dermal hypoplasia is a condition characterized by presence of atrophy and linear pigmentation of the skin, multiple papillomas, digital, oral and ocular anomalies, that are not present in patient	-
S190	F	3y 1m	40	40 GW: OFC: 32 (SD -1.8), Lt: 52 cm (SD 1.1), Wt: 3010 g (SD -0.4)	3y 1m: OFC: 46.5 (SD -2.2), Lt: 98.9 cm (SD 1), Wt: 13.1 kg (SD -0.9)	Secondary	IQ above average (Leiter II scale 128)	EEG abnormalities	N/A	N/A	Normal	N/A	-	-	-	-	-	-	-	-	-	-	-	-	-	-	-	-	-	-
S191	M	3y 8m	32	32 GW: OFC: 28 (SD -1.7), Lt: 45 cm (SD 2), Wt: 1540 g (SD -0.2)	3y 8m: OFC: 46 (SD -3.9), Lt: 95 cm (SD -2.4), Wt: 13 kg (SD -2)	Secondary	DD	Tetraplegia	N/A	Dysmorphic facial feratures, hyperextension of the knees	Normal	Normal	-	-	-	-	-	-	-	-	-	-	-	-	-	-	-	-	-	-
												103
