# Supplementary material for: Exome Sequencing Reveals Novel Variants and Expands the Genetic Landscape for Congenital Microcephaly
Source: Genes (Basel). 2021 Dec 18;12(12):2014. doi: 10.3390/genes12122014 (PMC8700965; doi:10.3390/genes12122014)
Supplement: Supplementary file 1 [file genes-12-02014-s001.zip › Supplementary Table S2 Gene List.xlsx]

## Sheet: Arkusz1
Gene symbol	Average gene coverage	Minimal gene coverage	Maximum gene coverage
AAAS	151.14	58.34	290.77
AARS1	119.12	46.41	228.01
ABCD1	103.17	3.32	143.82
ACADSB	71.21	40.62	107.78
ACD	213.08	100.49	292.85
ACE	161.39	0	221.36
ACO2	140.32	13.57	328.23
ACSL4	67.37	24.71	121.55
ACTB	256.54	180.68	293.45
ACTG1	237.08	0	408.87
ACTG2	122.83	46.67	189.14
ADAR	129	2.37	185.7
ADAT3	202.62	202.62	202.62
ADD3	91.88	0	194.68
ADNP	131.14	86.31	133.82
ADSL	51.38	0	283.52
AGA	110.38	0	156.91
AGGF1	59.6	17.04	123.16
AGMO	69.68	46.44	109.89
AGT	194.03	96.13	232.73
AGTR1	94.4	90.45	119.8
AGTR2	73.32	73.32	73.32
AIMP1	67.7	41.64	138.55
AKT3	16.96	5.03	114.83
ALDH18A1	114.89	66.01	185.58
ALDH3A2	64.32	0.79	99.16
ALDH6A1	92.72	72.11	126.94
ALG1	82.57	2.78	244.08
ALG11	108.7	0	122.34
ALG13	34.95	0	94.62
ALG3	142	64.07	180.42
ALX1	105.26	84.47	122.47
ALX4	170.06	112.47	270.17
AMPD2	169.83	2.66	354.84
ANK1	159.57	35.68	291.85
ANKLE2	123.8	31.67	334.92
ANKRD11	144.16	0	331.47
AP3B1	77.68	32.36	121.33
AP4B1	104	69.57	136.86
AP4E1	81.23	34.45	120.82
AP4M1	201	76.68	406.25
AP4S1	25.9	14.28	101.29
APP	117.9	32.2	197.95
ARFGEF2	102.02	34.42	200.07
ARHGAP31	151.81	56.71	212.95
ARHGEF6	45.75	2.18	85.83
ARID1A	180.9	71.85	271.26
ARID1B	146.06	12.24	229.59
ARL14EP	94.58	52.33	141.71
ARNT2	138.86	48.73	224.54
ARSL	67.89	0	137.5
ARVCF	166.09	91.76	285.31
ARX	46.3	22.39	89.17
ASNS	62.47	21.13	121.84
ASPM	103.51	26.93	200.94
ASXL1	150.04	18.33	188.39
ASXL3	117.32	33.53	163.21
ATP1A3	202.21	55.07	366.19
ATP5F1A	66.61	17.69	108.02
ATP5F1E	135.49	131.91	136.41
ATP6V0A2	99.63	43.54	193.88
ATP7A	57.55	0	117.16
ATP8A2	97.47	35.55	216.53
ATPAF1	70.45	21.8	157.66
ATPAF2	119.68	74.24	186.95
ATR	89.94	38.72	484.65
ATRIP	129.16	32.47	205.96
ATRX	52.4	20	78.75
AUH	108.64	0	206.39
AUTS2	92.06	8.16	264.5
B3GALNT2	38.54	8.1	126.04
B3GLCT	82.1	28.74	154.81
B4GAT1	162.22	64.26	180.03
B9D1	56.76	42.91	170.26
B9D2	119.17	84.39	126.28
BAZ1B	115.49	39.07	148.78
BBOX1	78.83	45.54	108.79
BCAP31	84.89	51.21	187.04
BCKDK	259.11	143.51	339
BCOR	86.77	28.11	116.89
BCR	169.22	20.27	273.13
BCS1L	177.73	0	298.56
BDNF	69.59	1.32	254.13
BLM	81.23	36.89	118.47
BMP15	77.2	51.79	86.99
BMP4	106.11	0.61	217.38
BRAT1	163.95	0	248.48
BRCA2	90.14	35.08	156.04
BRF1	113.95	1.03	361.74
BRIP1	94.93	38.55	128.83
BTG2	197.1	158.62	213.41
BUB1	94.66	36.51	187.25
BUB1B	81.99	38.69	137.46
BUB3	60.87	14.36	253.85
C2CD3	119.07	38.31	197.97
CACNA1H	172.25	33.43	357.48
CACNG2	118.1	0	230.72
CANT1	185.67	154.11	195.51
CASK	50.53	28.98	149.32
CC2D1A	176.39	56.52	380.19
CC2D2A	74.27	4.96	158.89
CD96	91.53	0	160.26
CDC6	104.48	58.56	139.47
CDH15	170.94	74.62	251
CDH4	171.89	2.08	344.87
CDK11A	195.12	0	407.1
CDK5	169.5	87.1	326.84
CDK5RAP2	104.49	0	266.25
CDK6	111.56	39.15	203.94
CDKL5	15.31	2.53	113.58
CDON	110.83	38.25	184.15
CDT1	182.73	101.06	290.35
CENPE	72.31	31.8	130.5
CENPF	83.25	24.78	168.57
CENPJ	101.52	0	143.14
CEP135	57.18	26.02	94.33
CEP152	98.15	35.64	138.32
CEP290	75.14	24.36	124.57
CEP57	70.12	12.59	214.96
CEP63	25.76	1.2	102.03
CERT1	54.06	1.99	181.11
CHAMP1	194.11	194.11	194.11
CHD7	125.37	33.79	239.05
CHKB	159.62	81.38	256.54
CHL1	77.42	0	134.65
CHMP1A	143.25	0	221.71
CHN1	79.09	0	180.32
CHRNA1	107.34	72.07	141.08
CHRNA7	231.82	0	403.5
CHRND	181.13	34.8	259.97
CHRNG	180.79	64.59	272.42
CHUK	80.04	52.32	189.3
CINP	106.9	83.28	189.29
CIT	104.06	33.38	219.64
CKAP2L	95.14	0	139
CLIP1	110.46	31.39	197.48
CLIP2	158.4	76.76	279.28
CLP1	173.62	170.18	176.72
CLPB	165.04	27.73	262.45
CLPP	165.93	105.61	351.13
CNNM2	187.31	56.15	265.51
CNTN4	92.6	1	160.99
COA5	135.86	37.82	236.57
COA6	77.75	54.3	151.56
COG1	142.29	51.12	221.44
COG4	113.75	0	217.52
COG6	41.12	10.21	133.73
COL4A1	90.69	7.74	180.28
COLEC11	194.05	0	280.08
COMT	182.53	118.02	310.34
COQ9	107.95	58.15	186.93
COX15	32.16	0	149.61
COX7B	31.4	11.01	62.45
CPT2	163.15	66.65	189.46
CRADD	83.31	0	98.01
CRBN	78.04	37.9	128.4
CREBBP	107.02	40.12	178.73
CRIPT	51.92	42.79	88
CRKL	173.55	0	210.16
CRPPA	87.92	0	154.5
CSPP1	72.76	0.79	194.38
CTC1	145.4	0	247.76
CTCF	118.52	67.59	222.67
CTNNB1	103.11	37.46	177.6
CTNND2	96.17	0	256.91
CTSD	200.13	23.54	281.88
CYB5R3	132.41	2.5	281.2
DAG1	273.29	167.43	285.85
DARS1	93.36	45.6	236.39
DCPS	155.56	98.12	237.81
DCX	74.19	31.83	94.22
DDX11	290.26	31.14	521.07
DDX3X	36.45	0	87.5
DEAF1	117.56	42.58	174.31
DGUOK	106.83	0	244.94
DHCR24	175.93	86.18	269.33
DHCR7	156.05	102.74	177.14
DHFR	60.01	0	151.55
DHTKD1	118.29	54.16	226.91
DHX37	150.11	48.63	244.45
DIAPH1	105.06	5.11	202.85
DISP1	140.06	0	197.06
DKC1	46.68	0	101.6
DLAT	93.71	0	190.82
DLD	92.75	47.75	219.87
DLG3	53.59	3.34	101.55
DLL1	209.22	88.43	323.1
DLL3	124.41	25.97	172.68
DLL4	244.57	100.02	361.55
DMD	49.67	0.94	114.83
DNA2	77.69	0	137.31
DNM1	177.56	37.63	397.47
DNM1L	84.49	36.43	186.13
DOCK6	146.39	10.66	380.2
DOCK8	100.53	0	248.95
DOLK	209.42	209.42	209.42
DPAGT1	128.39	97.49	147.41
DPM1	96.61	0	224.42
DPM2	44.71	0	239
DPP6	78.34	0.13	310.46
DPYD	71.28	12.84	283.54
DUSP22	64.97	0	454.48
DYM	73.25	0.21	146.5
DYNC1H1	141.88	56.86	298.83
DYRK1A	100.89	45.26	143.32
EDC3	143.97	114.5	177.05
EEF1A2	212.66	90.73	294.98
EFEMP2	160.29	0	237.49
EFNB1	99.06	69.88	121.17
EFTUD2	111.69	52.83	200.87
EGF	95.96	53.06	154.67
EHMT1	77.93	2.24	301.89
EIF2AK3	85.42	0.29	145.04
EIF2S3	40.36	16.27	79.17
ELAC2	121.62	53.66	239.51
ELN	119.65	43.12	198.95
ELOVL4	89.41	60.58	165.29
EMG1	128.01	0	201.72
EML1	108.7	26.52	245.18
ENTPD1	18.1	1.13	160.98
EOGT	85.56	0	175.66
EOMES	122.45	60.66	146.34
EP300	179.35	41.31	314.57
EPB41L1	136.25	14.68	313.42
EPG5	91.35	31.59	156.19
ERCC1	66.66	26.07	240.2
ERCC2	137.85	63.27	268.52
ERCC3	121.88	49.35	215.77
ERCC4	109.32	48.64	168.21
ERCC5	93.7	34.4	121.03
ERCC6	126.67	38.73	241.13
ERCC6L2	24.94	0	199.02
ERCC8	70.58	30.81	175.82
ERMARD	98.51	35.51	185.37
ESCO2	76.43	42.72	107.79
ETFA	89.64	62.14	126.54
EXOSC3	153.77	45.1	300.92
EXOSC8	77.14	48.09	118.99
EXT1	100.86	42.63	143.86
FAM20C	181.79	93.6	267.58
FAM222A	230.92	175.56	234.48
FANCA	116.84	27.51	264.49
FANCB	50.16	0	64.47
FANCC	64.84	33.16	222.21
FANCD2	81.68	40.57	143.22
FANCE	138.46	23.63	304.01
FANCF	223.12	223.12	223.12
FANCG	167.89	98.89	259.89
FANCI	92.61	35.61	143.28
FANCL	69.87	0	144.44
FANCM	85.9	35.7	150.46
FAR1	71.26	29.24	120.89
FARS2	140.9	0.73	252.36
FBLN5	103.4	0.68	192.03
FBN1	102.78	34.94	232.84
FBXL4	49.37	0	134.73
FBXO31	142.04	51.8	229.09
FGF3	159.49	53.85	292.6
FGF8	132.69	15.22	211.16
FGFR1	102.07	14.6	279.53
FGFR3	163.68	0	260.47
FH	98.59	15.01	143.45
FIG4	85.39	37.69	177.14
FKRP	199.54	199.54	199.54
FKTN	28.58	0	135.91
FLII	191.62	92.01	373.93
FLNA	129.87	56.82	235.32
FMN2	146.64	48.15	180.87
FOXG1	200.83	200.83	200.83
FOXH1	90.17	46.3	265.63
FRAS1	110.35	47.99	221.23
FREM1	86	0	207.29
FREM2	144.66	37.56	169.93
FRMD4A	84.51	0	226.8
FSHR	116.69	48.71	144.45
FTO	106.76	0	174.86
FTSJ1	107.92	38.3	199.24
G6PC3	124.97	0.29	189.8
GABRA1	99.38	51.7	111.31
GABRD	199.27	4.1	313.2
GABRG2	82.26	0	138.91
GAD1	110.44	46.4	174.83
GALC	73.77	34.22	121.1
GAS1	149.78	149.78	149.78
GATA1	93.21	68.48	143.3
GATA4	114.12	43.66	211.52
GATA6	147.68	59.49	180.68
GBA	272.39	151.63	428.44
GDI1	120.21	87.84	196.66
GEMIN4	212.23	67.9	212.69
GFM1	68.85	0	126.23
GJA1	185.86	185.86	185.86
GJB3	266.91	266.91	266.91
GJB4	269.87	269.87	269.87
GLG1	85.14	0	201.15
GLI2	213.69	122.74	328.58
GLYCTK	206.77	0	237.69
GMPPA	185.49	110.27	337.26
GMPPB	317.33	132.07	404.02
GNAO1	42	13.03	284.75
GNPAT	94.11	45.27	157.8
GOLGA2	184.21	49.62	320.69
GORAB	56.32	0	116.54
GP1BB	84.67	84.57	90.5
GPT2	116.13	0	230.77
GRIK2	101.86	37.78	149.22
GRIN1	186.46	39.55	378.91
GRIN2B	189.16	63.77	270.4
GRIP1	94.71	1.95	186.95
GTF2H5	87.55	61.11	92.66
GTF2I	63.98	0.55	190.25
GTF2IRD1	168.01	26.53	283.29
HARS2	116.28	71.69	184.45
HBA1	453.91	366.59	574.13
HBA2	370.04	274.77	409.71
HCCS	44.83	32.18	69.37
HCFC1	79.39	29.96	151.24
HCN1	105.08	70.23	164.42
HDAC4	142.86	44.85	281.95
HDAC8	29.31	0	73.34
HELZ	98.43	30.35	158.21
HES7	72.6	30.6	262.6
HHAT	117.01	8.39	175.66
HIC1	201.76	187.62	202
HIRA	121.61	41.38	212
HMGB1	67.95	29.37	165.19
HMGB3	29.15	0	54.92
HSD17B4	81.33	0	170.5
HSPD1	52.74	15.18	116.39
HSPG2	145.32	1.44	308.73
IBA57	172.8	84.46	283.89
IER3IP1	107.86	35.04	181.81
IFIH1	100.21	54.17	176.1
IFT140	145.34	41.72	259.64
IFT172	117.36	40.61	218.23
IGF1	81.01	45.13	127.35
IGF1R	148.63	47.37	272.82
IGFBP4	132.75	65.83	356.64
IKBKG	72.85	0	157.64
IL1RAPL1	59.97	23.7	90.77
INA	171.3	78.66	204.99
INO80	82.39	0	135.83
INSR	143.23	17.66	263.16
IQSEC2	57.04	10.99	99.97
ITGA3	190.57	22.64	361.55
JAM3	120.23	73.74	179.5
KANK1	128.97	0	215.42
KANSL1	160.82	47.41	268.73
KARS1	117.48	50.83	193.27
KAT6A	134.24	31.72	207.08
KAT6B	154.69	27.99	233.44
KATNB1	199.52	72.55	364.05
KCNAB2	113.58	0.62	247.49
KCNB1	182.16	177.08	200.18
KCNJ2	169.04	169.04	169.04
KCNJ5	206.63	140.47	229.44
KCNJ6	163.2	65.76	201.29
KCNQ2	153.49	46.8	359.89
KCNT1	164.25	42.5	338.64
KCTD13	98.33	0	185.17
KCTD7	106.34	85.73	210.12
KDM5C	84.19	0	177.26
KDM6A	56.15	0	105.75
KIF11	69.15	34.5	133.18
KIF14	88.09	35.25	134.38
KIF1A	144.11	2.79	241.37
KIF23	92.34	0	180.4
KIF2A	74.46	24.69	300.42
KIF5C	101.19	0	166.06
KIFBP	106.2	52.56	117.89
KIRREL3	148.61	81.59	354.66
KIT	112.82	54.23	219.36
KMT2D	174.16	50.45	302.07
KNL1	87.17	17.39	123.3
KRAS	54.66	31.55	69.31
L1CAM	112.8	18.99	188.8
LARGE1	148.33	45.04	217.98
LARP7	50.25	22.53	84.1
LARS1	79.36	38.6	149.6
LARS2	120.96	85.22	179.48
LEMD3	110.14	52.24	148.37
LETM1	186.87	12.8	307.16
LFNG	90.8	17.69	283.84
LIAS	76.77	52.36	140.47
LIG4	123.23	0	127.15
LIMK1	193.99	43.33	404.61
LINS1	59.03	0	93.77
LRP5	191.17	25.65	292.71
LTC4S	122.13	18.25	245.52
MAGI2	105.8	42.95	261.43
MAGT1	51.79	27.75	81.73
MAN1B1	155.96	0	302.89
MANF	88.96	28.22	163.71
MAOA	55.15	0.36	109.52
MAPK1	97.18	54.05	123.4
MASP1	93.36	0	319.8
MATN4	214.09	70.58	309.52
MBD5	141.1	47.46	205.88
MBTPS2	53.8	36.75	96.34
MCM4	125.48	45.96	260.16
MCOLN1	179.29	33.03	243.63
MCPH1	42.56	0.44	223.09
MCTP2	69.31	0	188.56
MECP2	78.32	0	139.43
MED12	89.55	43.73	161.92
MED13L	107.29	50.34	142.65
MED17	89.69	37.17	152.42
MED23	73.52	20.55	305.46
MED25	184.67	50.29	282.89
MEF2C	106.61	1.48	186.98
MEIS2	69.52	0	129.7
MESP2	187.43	179.8	213.55
METTL23	110.22	0	169.99
MFSD2A	149.74	0	323.91
MGAT2	148.35	148.35	148.35
MGME1	84.8	1.6	106.61
MID2	69.14	23.27	108.89
MIR17HG	0	0	0
MIR4718	0	0	0
MKS1	121.99	65.45	240.64
MMACHC	207.37	135.8	263.85
MOCS1	123.68	0	212.19
MOCS2	73.53	37.9	139.99
MPC1	44.25	0	230.06
MPDU1	160.47	0	214.65
MPL	164.17	86.61	272.05
MPLKIP	63.8	48.27	89.98
MRE11	65.28	31.53	128.68
MRPS22	78.23	47.49	109.67
MSMO1	67.07	31.13	96.55
MTFMT	78.89	43.69	109.07
MTHFR	165.67	105.8	247.52
MTSS2	115.39	44.87	332.2
MVK	166.74	66.57	226.6
MXRA8	111.06	14.71	269.03
MYCN	183.01	115.06	226.64
MYH10	116.21	45.23	227.51
MYH3	126.74	36.78	252.45
MYO18B	145.35	35.01	248.03
NAA10	96.7	26.52	158.24
NADK2	86.13	42.79	117.91
NALCN	91.26	34.44	150.01
NARS2	73.34	20.97	122.61
NAT8L	94.46	44.4	194.34
NBN	86.55	36.17	140.84
NCAPG2	55.18	0	140.94
NDE1	127.78	57.53	224.09
NDP	78.07	78.02	78.1
NDST1	217.86	110.96	289.83
NDUFB11	80.16	51.85	118.45
NECAP1	132.76	0	255.05
NELFA	151.02	46.7	307.76
NEXMIF	66.97	51.13	67.46
NF1	81.88	8.25	155.3
NGLY1	90.53	43.01	164.88
NHEJ1	86.25	0	145.35
NHP2	156.17	90.86	245.61
NIN	107.83	37.09	180.65
NIPBL	76.78	16.29	145.56
NLGN1	123.94	65.28	158.96
NODAL	196.37	131.33	212.38
NOP10	143.31	122.04	198.85
NOTCH1	156	12.72	393.97
NR2E1	119.21	54.4	221.84
NR5A1	136.07	93.88	254.66
NRG1	86.1	19.11	269.07
NRXN1	88.79	0	300.02
NSD1	116.26	43.75	185.97
NSD2	38.74	4.88	211.27
NSDHL	83.14	43.85	116.86
NSUN2	102.26	0	147.57
NTNG1	105.85	56.02	141.41
OCLN	119.01	66.81	151.81
OFD1	41.81	12.3	82.92
OGDHL	166.97	0	327.16
ORC1	103.65	64.34	146.65
ORC4	62.43	0	152.09
ORC6	99.06	0	155.29
PAFAH1B1	58.59	26.57	74.82
PAH	97.51	40.76	125.58
PAK3	11.56	0	81.9
PALB2	99.74	34.74	131.81
PARN	80.84	38.8	153.18
PAX3	99.21	66.75	150.43
PAX6	52.75	0	131.81
PCDH15	80.53	0	205.16
PCDH19	132.68	29.93	169.54
PCDHB4	162.12	162.12	162.12
PCLO	114.39	15.97	176.8
PCNA	81.41	54.6	120.71
PCNT	110.7	2.95	252.69
PDGFB	122.38	31.33	187.41
PDGFRB	160.58	0	251.05
PDHA1	62.55	14.12	107.5
PDHX	105.58	48.92	195.17
PEX1	89.91	40.5	130.79
PEX10	140.79	0	213.43
PEX11B	96.37	0	175.3
PEX12	116.78	99.44	141.29
PEX13	114.16	53.69	157.01
PEX14	190.67	56.56	283.35
PEX16	179.92	73.97	324.91
PEX19	102.05	0	144.01
PEX2	113.04	113.04	113.04
PEX26	125.93	58.96	232.39
PEX3	79.53	43.67	117.52
PEX5	134.13	68.85	228.85
PEX6	147.84	0	269.51
PEX7	88.74	32.08	148.13
PGAP2	143.52	0	241.04
PGAP3	149.65	38.81	302.26
PHC1	276.68	80.15	383.88
PHF6	40.58	19.23	60.1
PHGDH	135.21	75.67	215.15
PIAS4	265.82	44.41	401.82
PIEZO2	96.44	0	314.48
PIGA	65.99	0	84.09
PIGL	154.21	62.33	245.43
PIGO	197.28	112.77	240.96
PIGQ	218.07	158.58	349.61
PIGV	171.41	0	195.85
PIGW	122.35	122.35	122.35
PIGY	62.73	62.73	62.73
PIK3CB	80.15	36.68	142.85
PLCB1	90.46	47.17	149.08
PLEKHG2	206.66	43.08	263.3
PLK4	86.43	28.02	158.96
PLP1	72.2	18.75	108.71
PMM2	103.9	58.53	171.61
PNKP	133.03	60.94	223.57
PNPO	81.75	38.41	171.3
PNPT1	68.21	20.27	245.4
POC1A	147.6	96.06	204.79
POLG	156.73	62.55	256.13
POLR1A	113.49	32.59	281.35
POMGNT1	141.4	70.23	314.14
POMGNT2	236.34	236.34	236.34
POMK	159.12	135.88	222.66
POMT1	151	0	286.22
POMT2	114.67	52.3	222.5
POR	232.37	1.59	398.21
PORCN	104.63	54.05	179.27
PPP1R15B	150.09	99.89	155.89
PPP2R1A	149.48	0	262.5
PPT1	124.26	67.5	255.93
PQBP1	127.55	86.01	159.58
PRDM16	243.46	62.01	382.02
PRKD1	108.87	32.33	208.4
PRKDC	87.35	31.01	250.91
PRSS12	113.85	67.33	159.01
PRUNE1	145.96	0	267.79
PSAT1	69.06	18.28	115.73
PSMC3IP	133.72	0	218.89
PSPH	69.95	43.4	91.88
PTCH1	92.79	2.01	239.16
PTCHD1	92.79	71.7	186.48
PTDSS1	107.81	71	163.56
PTF1A	139.54	44.59	164.13
PTPRT	128	11.95	251.72
PTRH2	133.07	55.33	133.5
PTS	84.88	67.99	136.04
PUF60	186.25	11.34	300.13
PUS1	126.84	33.83	187.97
PYCR1	113.67	63.37	206.48
PYCR2	154.35	57.18	230.03
QARS1	185.74	0	356.01
QDPR	105.01	0	176.54
RAB18	79.09	0	132.52
RAB33B	99.12	83.22	127.27
RAB39B	77.94	60.57	86.69
RAB3GAP1	94.81	42.18	190.86
RAB3GAP2	87.67	25.12	158.43
RAD21	63.51	21.98	113.82
RAD50	65.2	24.1	126.3
RAD51C	84.03	0	150.3
RAI1	267.17	54.75	269.38
RAPSN	191.55	44.46	328.07
RARS1	89.46	41.3	188.79
RARS2	63.21	0	166.5
RB1	70.94	7.16	141.31
RBBP8	74.26	38.18	135.36
RBM28	115.14	57.34	170.99
RBPJ	57.05	0	137.55
RECQL4	225.1	43.77	386.28
RELN	104.74	26	217.48
REN	156.12	84.78	234.75
RFC2	139.29	57.79	287.05
RFT1	108.76	41.65	175.76
RIPK4	200.93	106.66	256.29
RIPPLY2	102.4	0	200.55
RNASEH2A	159.55	107.88	257.77
RNASEH2B	63.27	13.12	170.36
RNASEH2C	343.6	160.35	568.51
RNASET2	124.24	16.07	214.54
RNF113A	113.57	113.57	113.57
RNF168	138.77	42.3	192.46
RNU4ATAC	0	0	0
RPGRIP1	114.43	49.03	222.81
RPGRIP1L	52.06	4.48	168.44
RPL10	99.41	61.83	185.34
RPL11	77.49	48.4	102.36
RPL15	28.54	14.72	131.53
RPL26	33.23	17.27	47.06
RPL35A	80.29	34.71	133.32
RPL5	62.32	0	213.33
RPS10	88.09	29.86	113.96
RPS17	107.11	0	191.21
RPS19	96.77	50.57	164.73
RPS24	105.87	61	239.33
RPS26	103.55	42.02	160.48
RPS28	104.39	52.92	131.31
RPS29	105.35	24.6	315.49
RPS6KA3	50.95	26.64	116.96
RPS7	60.37	16.92	102.44
RRM2B	128.32	69.26	232.95
RTEL1	178.6	31.74	332.84
RTTN	80.78	35.81	257.23
RXYLT1	91.43	50.38	164.77
SALL1	150.71	2.94	185.52
SAMHD1	63.64	30.83	161.12
SASS6	80.67	30.98	197.83
SATB2	77.42	0	203.5
SBF1	187.01	21.89	332.08
SC5D	112.82	60.65	131.47
SCN1A	115.06	0	250.44
SCN1B	48.29	4.57	209.47
SCN2A	125.11	33.6	235.58
SCN8A	147.77	58.01	306.93
SCN9A	109.5	37.23	175.71
SCO1	115	48.57	161.54
SCO2	193.48	193.48	193.48
SEMA3E	93.98	0	140.14
SEMA5A	116.81	43.87	237.46
SEPSECS	81.06	31.41	207.57
SETBP1	138.92	36.19	178.15
SF3B4	100.53	61.96	402.56
SGCA	208.14	0	403.2
SGCE	76.53	2.1	241.28
SHANK2	157.35	0	297.92
SHANK3	152.71	1.48	342.05
SHH	63.75	2.88	262.31
SIK1	81.59	33.76	183.57
SIL1	133.44	65.48	218.88
SIM1	142.41	56.3	260.61
SIX3	214.16	210.37	229.97
SKI	163.07	41.13	290.7
SLC12A5	170.29	55.22	323.16
SLC12A6	94.71	41.55	182.13
SLC13A5	146.23	42.89	233.63
SLC16A2	66.26	38.52	100.24
SLC18A2	123.13	60.36	189.56
SLC1A4	190.29	68.63	312.94
SLC20A2	127.93	37.45	200.84
SLC25A1	121.32	0	208.17
SLC25A19	105.62	76.51	148.12
SLC25A22	182.93	103.64	275.29
SLC2A1	184.2	97.08	278.59
SLC35A2	66.61	56.21	193.16
SLC35A3	67.82	42.44	108.68
SLC35C1	229.52	192.89	267.86
SLC35F5	53.76	0	107.96
SLC6A17	183.17	101.75	263.14
SLC6A8	103.5	0	197.22
SLC9A6	66.47	0	102.42
SLX4	155.02	57.54	215.38
SMAD4	93.45	56.47	119.82
SMARCA1	47.53	12.36	106.78
SMARCA2	89.69	34.15	151.66
SMARCA4	174.87	0	309.76
SMARCB1	200.33	64.91	330.22
SMARCE1	70.32	28.09	115.14
SMC1A	79.98	20.49	134.14
SMC3	62.74	17.71	128.67
SNAI2	94.4	82.19	112.1
SNAP29	163.06	87.73	274.42
SNRPB	119.89	87.31	208
SOX11	212.65	212.65	212.65
SOX2	265.06	265.06	265.06
SOX3	71.62	71.62	71.62
SP110	86.38	0	145.86
SPART	89.95	37.6	133.65
SPATA5	92.46	38.04	137.4
SPDL1	52.09	30.38	151.32
SPOCK1	117.58	51.35	163.61
SPR	162.78	61.56	237.41
SPTAN1	118.28	2.41	355.79
SSR4	74.9	0	127.72
ST3GAL3	112.65	0	264.42
ST3GAL5	57.21	0.73	143.41
STAMBP	95.72	0	153
STIL	99.08	50.33	123.32
STT3A	108.87	86.75	147.34
STT3B	96.39	49.63	204.74
STXBP1	53.92	0	216.47
SUCLA2	70.6	13.57	152.53
SUMF1	83.86	66.27	160.18
SV2A	157.61	84.1	212.02
SYNE1	106.06	0	208.3
SYNGAP1	179.74	0	273.42
SYP	73.97	50.81	104.52
TAF2	78.03	39.89	133.05
TAT	110.88	61.74	159.53
TBC1D20	119.59	0	160.79
TBC1D24	232.7	69.89	332.01
TBCD	152.71	42.74	352.96
TBCE	79.95	41.75	171.16
TBL2	160.05	59.13	219.65
TBX1	94.62	43.61	241.78
TBX2	182.9	113.29	268.56
TBX4	238.43	51.06	321.86
TBX6	139.82	29.58	279.11
TCF12	87.2	1	178.06
TCF4	60.72	0	180.43
TCTN2	110.94	42.06	234.26
TCTN3	102.02	67.74	168.96
TDGF1	187.64	78.43	307.87
TECPR2	141.82	42.94	231.11
TECR	185.4	0	343.09
TERC	0	0	0
TERT	154.38	0	260.37
TFAP2A	90.86	18.82	311.19
TGFBR2	183.72	61.26	265.41
TGIF1	102.01	0.98	176.4
THOC2	46.07	17.61	97.49
THOC6	309.58	96.69	460.41
THPO	152.51	85.41	228.49
TINF2	229.66	168.5	313.79
TMCO1	95.98	0	132.62
TMEM165	110.66	0	178.85
TMEM216	83.77	61.21	104.33
TMEM231	115.85	78.97	165.17
TMEM67	79.92	0	172
TMEM70	70.35	0	88.85
TNN	186.37	73.79	312.06
TP63	96.11	2.27	449.49
TRAPPC11	80.4	30.47	140.02
TRAPPC9	122.66	0	208.5
TREX1	329.03	329.03	329.03
TRMT10A	83.19	49.48	123.18
TRNT1	53.65	0	116.51
TRPS1	143.4	65.32	238.3
TSEN15	30.53	0.71	104.39
TSEN2	60.67	0	154.54
TSEN34	98.05	5.55	163.33
TSEN54	155.79	28.98	216.39
TSPAN7	65.51	35.9	101.43
TSR2	64.92	37.07	93.52
TTC1	73.02	48.55	102.62
TTI1	115.86	34.83	149.34
TTI2	104.88	67.47	128.34
TUBA1A	151.85	69.13	205.71
TUBA3E	251.62	0	362.87
TUBA8	209.59	32	307.55
TUBB	230.92	0	323.95
TUBB2B	336.07	119.82	382.92
TUBB3	312.93	16.35	339.76
TUBB4A	249.14	30.19	349.33
TUBG1	258.31	122.57	429.27
TUBGCP4	98.13	27.78	156.92
TUBGCP6	216.93	58.48	375.55
TUFM	200.04	89.78	324.78
TUSC3	29.56	0.83	165.02
TWIST1	200.85	0	201.18
TWNK	213.68	0	275.15
UBE2T	90.76	55.19	123.02
UBE3A	56.8	0	105.16
UBE3B	129.49	53.82	347.54
UBR1	79.53	31.44	132.3
UFD1	94.27	41.64	228.02
UPB1	144.41	86.25	226.28
UPF3B	47.83	24.8	118.78
USB1	43.98	12.14	212.16
USP18	223.53	19.63	345.04
USP9X	54.2	24.27	98.56
VARS1	185.1	84.32	416.14
VARS2	163.11	69.89	298.96
VIPAS39	101.97	65.8	191.59
VPS13B	89.99	0.69	166.52
VPS33B	125.59	58.04	234.05
VPS53	89.68	27.64	259.29
VRK1	78.48	27.38	125.71
WASHC4	74.81	31.04	124.42
WDPCP	75.83	0	290.97
WDR45	87.36	28.16	119.16
WDR62	197.74	87.94	507.1
WDR73	182.97	0	325.2
WRAP53	223.36	85.63	301.72
WT1	60.81	0	124.98
WWOX	105.98	42.69	182.6
XIRP1	198.22	198.22	198.22
XPA	37.26	0	104.55
XPR1	48.53	0	146.68
XRCC4	64.61	44.84	96.19
XYLT1	144.74	29.4	230.94
YARS2	169.15	71.36	241.92
YWHAE	97.67	0	255.81
ZBTB16	186.98	120.63	208.62
ZBTB18	167.45	92.23	167.9
ZC3H14	80.77	0	172.5
ZDHHC9	54.74	37.72	77.5
ZEB2	82.35	0	212.74
ZIC1	340.39	212.42	360.8
ZIC2	200.48	123.06	235.57
ZNF335	170.39	103.25	312.52
ZNF41	68.8	50.16	95.4
ZNF519	114.3	0	129.33
ZNF592	208.26	134.54	281.15
ZNF674	72.11	66.91	122.36
ZNF711	56.95	25.74	74.32
ZNF81	14.41	12.78	70.67
