# Supplementary material for: Exome Sequencing Reveals Novel Variants and Expands the Genetic Landscape for Congenital Microcephaly
Source: Genes (Basel). 2021 Dec 18;12(12):2014. doi: 10.3390/genes12122014 (PMC8700965; doi:10.3390/genes12122014)
Supplement: Supplementary file 1 [file genes-12-02014-s001.zip › Supplementary Table S3 Gene coverage.xlsx]

## Sheet: S3
Chromosome	Start	End	Gene symbol	Average region coverage	Average gene coverage	Minimal gene coverage	Maximum gene coverage	S171_cov1X	S171_cov10X	S171_cov20X	S171_cov50X	T97_cov1X	T97_cov10X	T97_cov20X	T97_cov50X	S12_cov1X	S12_cov10X	S12_cov20X	S12_cov50X	S35b_cov1X	S35b_cov10X	S35b_cov20X	S35b_cov50X	S154_cov1X	S154_cov10X	S154_cov20X	S154_cov50X	T31_cov1X	T31_cov10X	T31_cov20X	T31_cov50X	T23_cov1X	T23_cov10X	T23_cov20X	T23_cov50X	T30_cov1X	T30_cov10X	T30_cov20X	T30_cov50X	S132_cov1X	S132_cov10X	S132_cov20X	S132_cov50X	S42_cov1X	S42_cov10X	S42_cov20X	S42_cov50X	T62_cov1X	T62_cov10X
chr1	1353300	13S114	MXRA8	83.07	111.055621814475	14.71	269.03	1	1	1	1	1	1	1	0.492401215805471	1	1	1	1	1	1	1	0.954407294832827	1	1	1	1	1	1	1	1	1	1	1	1	1	1	1	1	1	1	1	0.96048632218845	1	1	1	0.610942249240122	1	1
chr1	1353847	13S124	MXRA8	151.61	111.055621814475	14.71	269.03	1	1	1	1	1	1	1	1	1	1	1	1	1	1	1	1	1	1	1	1	1	1	1	1	1	1	1	1	1	1	1	1	1	1	1	1	1	1	1	1	1	1
chr1	1354029	13S137	MXRA8	269.03	111.055621814475	14.71	269.03	1	1	1	1	1	1	1	1	1	1	1	1	1	1	1	1	1	1	1	1	1	1	1	1	1	1	1	1	1	1	1	1	1	1	1	1	1	1	1	1	1	1
chr1	1354192	1354232	MXRA8	230.28	111.055621814475	14.71	269.03	1	1	1	1	1	1	1	1	1	1	1	1	1	1	1	1	1	1	1	1	1	1	1	1	1	1	1	1	1	1	1	1	1	1	1	1	1	1	1	1	1	1
chr1	1354353	1354509	MXRA8	139.24	111.055621814475	14.71	269.03	1	1	1	1	1	1	1	1	1	1	1	1	1	1	1	1	1	1	1	1	1	1	1	1	1	1	1	1	1	1	1	1	1	1	1	1	1	1	1	1	1	1
chr1	13S191	1355152	MXRA8	123.36	111.055621814475	14.71	269.03	1	1	1	1	1	1	1	0.932059447983015	1	1	1	1	1	1	1	0.980891719745223	1	1	1	1	1	1	1	1	1	1	1	1	1	1	1	1	1	1	1	0.997876857749469	1	1	1	1	1	1
chr1	1355243	1355345	MXRA8	68.33	111.055621814475	14.71	269.03	1	1	1	1	1	1	1	0	1	1	1	1	1	1	1	1	1	1	1	0.892156862745098	1	1	1	1	1	1	1	1	1	1	1	1	1	1	1	0.950980392156863	1	1	1	0.901960784313725	1	1
chr1	1355449	1355752	MXRA8	55.37	111.055621814475	14.71	269.03	1	1	1	0.653465346534654	1	1	0.996699669966997	0.240924092409241	1	1	1	0.933993399339934	1	1	0.973597359735974	0.429042904290429	1	1	0.983498349834984	0.376237623762376	1	1	1	0.937293729372937	1	1	1	0.927392739273927	1	1	1	0.940594059405941	1	1	0.947194719471947	0.537953795379538	1	1	1	0.564356435643564	1	1
chr1	1356680	1356704	MXRA8	14.71	111.055621814475	14.71	269.03	1	1	0	0	1	0.125	0	0	1	1	1	0	1	1	0.458333333333333	0	1	1	0	0	1	1	1	0	1	1	1	0	1	1	1	0	1	1	0	0	1	1	0.541666666666667	0	1	1
chr1	1358455	1358794	MXRA8	107.11	111.055621814475	14.71	269.03	1	1	0.982300884955752	0.660766961651917	1	1	0.672566S1321416	0.410029498525074	1	1	0.864306784660767	0.631268436578171	1	0.979351032448378	0.755162241887906	0.595870206489676	1	0.994100294985251	0.790560471976401	0.601769911504425	1	0.96165191740413	0.76401179941003	0.519174041297935	1	1	0.914454277286136	0.613569321533923	1	1	0.970501474926254	0.507374631268437	1	0.970501474926254	0.769911504424779	0.548672566S1321	1	0.846607669616519	0.610619469026549	0.36283185840708	1	1
chr1	1361241	1361263	MXRA8	245.05	111.055621814475	14.71	269.03	1	1	1	1	1	1	1	1	1	1	1	1	1	1	1	1	1	1	1	1	1	1	1	1	1	1	1	1	1	1	1	1	1	1	1	1	1	1	1	1	1	1
chr1	1702906	1702999	CDK11A	160.77	195.124116182573	0	407.1	1	1	1	1	1	1	1	1	1	1	1	1	1	1	1	1	1	1	1	1	1	1	1	1	1	1	1	1	1	1	1	1	1	1	1	1	1	1	1	1	1	1
chr1	1703079	1703269	CDK11A	108.3	195.124116182573	0	407.1	1	1	1	1	1	1	1	1	1	1	1	1	1	1	1	1	1	1	1	1	1	1	1	1	1	1	1	1	1	1	1	1	1	1	1	1	1	1	1	1	1	1
chr1	1703475	1703624	CDK11A	247.81	195.124116182573	0	407.1	1	1	1	1	1	1	1	1	1	1	1	1	1	1	1	1	1	1	1	1	1	1	1	1	1	1	1	1	1	1	1	1	1	1	1	1	1	1	1	1	1	1
chr1	1703823	1703940	CDK11A	313.54	195.124116182573	0	407.1	1	1	1	1	1	1	1	1	1	1	1	1	1	1	1	1	1	1	1	1	1	1	1	1	1	1	1	1	1	1	1	1	1	1	1	1	1	1	1	1	1	1
chr1	1704038	1704146	CDK11A	130.54	195.124116182573	0	407.1	1	1	1	1	1	1	1	1	1	1	1	1	1	1	1	1	1	1	1	1	1	1	1	1	1	1	1	1	1	1	1	1	1	1	1	1	1	1	1	1	1	1
chr1	1704222	1704344	CDK11A	145.18	195.124116182573	0	407.1	1	1	1	1	1	1	1	1	1	1	1	1	1	1	1	1	1	1	1	1	1	1	1	1	1	1	1	1	1	1	1	1	1	1	1	1	1	1	1	1	1	1
chr1	1704549	1704655	CDK11A	407.1	195.124116182573	0	407.1	1	1	1	1	1	1	1	1	1	1	1	1	1	1	1	1	1	1	1	1	1	1	1	1	1	1	1	1	1	1	1	1	1	1	1	1	1	1	1	1	1	1
chr1	1704903	1705025	CDK11A	182.99	195.124116182573	0	407.1	1	1	1	1	1	1	1	1	1	1	1	1	1	1	1	1	1	1	1	1	1	1	1	1	1	1	1	1	1	1	1	1	1	1	1	1	1	1	1	1	1	1
chr1	1705641	1705732	CDK11A	124.08	195.124116182573	0	407.1	1	1	1	1	1	1	1	0.967032967032967	1	1	1	1	1	1	1	1	1	1	1	1	1	1	1	1	1	1	1	1	1	1	1	1	1	1	1	1	1	1	1	1	1	1
chr1	1707408	1707584	CDK11A	295.11	195.124116182573	0	407.1	1	1	1	1	1	1	1	1	1	1	1	1	1	1	1	1	1	1	1	1	1	1	1	1	1	1	1	1	1	1	1	1	1	1	1	1	1	1	1	1	1	1
chr1	1708179	1708245	CDK11A	77.83	195.124116182573	0	407.1	1	1	1	1	1	1	1	1	1	1	1	1	1	1	1	1	1	1	1	1	1	1	1	1	1	1	1	1	1	1	1	1	1	1	1	1	1	1	1	1	1	1
chr1	1708793	1708952	CDK11A	211.36	195.124116182573	0	407.1	1	1	1	1	1	1	1	0.993710691823899	1	1	1	1	1	1	1	1	1	1	1	1	1	1	1	1	1	1	1	1	1	1	1	1	1	1	1	1	1	1	1	0.993710691823899	1	1
chr1	1709037	1709133	CDK11A	111.7	195.124116182573	0	407.1	1	1	1	1	1	1	1	0.75	1	1	1	1	1	1	1	1	1	1	1	1	1	1	1	1	1	1	1	1	1	1	1	1	1	1	1	1	1	1	1	0.708333333333333	1	1
chr1	1709478	1709640	CDK11A	326.43	195.124116182573	0	407.1	1	1	1	1	1	1	1	1	1	1	1	1	1	1	1	1	1	1	1	1	1	1	1	1	1	1	1	1	1	1	1	1	1	1	1	1	1	1	1	1	1	1
chr1	1712263	1712427	CDK11A	331.16	195.124116182573	0	407.1	1	1	1	1	1	1	1	1	1	1	1	1	1	1	1	1	1	1	1	1	1	1	1	1	1	1	1	1	1	1	1	1	1	1	1	1	1	1	1	1	1	1
chr1	1716345	1716478	CDK11A	149.38	195.124116182573	0	407.1	1	1	1	1	1	1	1	0.774436090225564	1	1	1	1	1	1	1	1	1	1	1	1	1	1	1	1	1	1	1	1	1	1	1	1	1	1	1	1	1	1	1	0.954887218045113	1	1
chr1	1719327	1719455	CDK11A	55.82	195.124116182573	0	407.1	1	1	1	0.859375	1	1	1	0	1	1	1	0.78125	1	1	1	0.25	1	1	1	1	1	1	1	0.8515625	1	1	1	0.984375	1	1	1	0.6015625	1	1	1	0.125	1	1	0.6328125	0	1	1
chr1	1721595	1721711	CDK11A	105.36	195.124116182573	0	407.1	1	1	1	1	1	1	1	0.353448275862069	1	1	1	1	1	1	1	1	1	1	1	1	1	1	1	1	1	1	1	1	1	1	1	1	1	1	1	1	1	1	1	1	1	1
chr1	1722707	1722818	CDK11A	42.36	195.124116182573	0	407.1	1	1	1	0.0540540540540541	1	1	1	0	1	1	1	0.855855855855856	1	1	1	0.792792792792793	1	1	1	0.756756756756757	1	1	1	0.873873873873874	1	1	1	0.531531531531532	1	1	1	0.387387387387387	1	1	1	0.531531531531532	1	1	0.954954954954955	0.477477477477478	1	1
chr1	1724357	1724357	CDK11A	0	195.124116182573	0	407.1	0	0	0	0	0	0	0	0	0	0	0	0	0	0	0	0	0	0	0	0	0	0	0	0	0	0	0	0	0	0	0	0	0	0	0	0	0	0	0	0	0	0
chr1	2019423	2019491	GABRD	2021-01-04	199.266460632818	2021-01-04	313.2	1	0	0	0	1	0	0	0	1	1	0	0	0.882352941176471	0	0	0	1	0	0	0	1	0.779411764705882	0	0	1	0.0147058823529412	0	0	1	0.485294117647059	0	0	1	0	0	0	1	0.558823529411765	0	0	1	0
chr1	2024941	2025054	GABRD	242.19	199.266460632818	2021-01-04	313.2	1	1	1	1	1	1	1	1	1	1	1	1	1	1	1	1	1	1	1	1	1	1	1	1	1	1	1	1	1	1	1	1	1	1	1	1	1	1	1	1	1	1
chr1	2025333	2025401	GABRD	190.71	199.266460632818	2021-01-04	313.2	1	1	1	1	1	1	1	1	1	1	1	1	1	1	1	1	1	1	1	1	1	1	1	1	1	1	1	1	1	1	1	1	1	1	1	1	1	1	1	1	1	1
chr1	2025517	2025738	GABRD	313.2	199.266460632818	2021-01-04	313.2	1	1	1	1	1	1	1	1	1	1	1	1	1	1	1	1	1	1	1	1	1	1	1	1	1	1	1	1	1	1	1	1	1	1	1	1	1	1	1	1	1	1
chr1	2027576	2027659	GABRD	171.33	199.266460632818	2021-01-04	313.2	1	1	1	1	1	1	1	1	1	1	1	1	1	1	1	1	1	1	1	1	1	1	1	1	1	1	1	1	1	1	1	1	1	1	1	1	1	1	1	1	1	1
chr1	2028154	2028292	GABRD	87.17	199.266460632818	2021-01-04	313.2	1	1	1	1	1	1	1	0.826086956521739	1	1	1	1	1	1	1	1	1	1	1	1	1	1	1	1	1	1	1	1	1	1	1	1	1	1	1	0.949275362318841	1	1	1	0.978260869565217	1	1
chr1	2029110	2029266	GABRD	199.13	199.266460632818	2021-01-04	313.2	1	1	1	1	1	1	1	1	1	1	1	1	1	1	1	1	1	1	1	1	1	1	1	1	1	1	1	1	1	1	1	1	1	1	1	1	1	1	1	1	1	1
chr1	2029550	2029762	GABRD	201.77	199.266460632818	2021-01-04	313.2	1	1	1	1	1	1	1	0.990566037735849	1	1	1	1	1	1	1	1	1	1	1	1	1	1	1	1	1	1	1	1	1	1	1	1	1	1	1	1	1	1	1	1	1	1
chr1	2029982	2030282	GABRD	202.94	199.266460632818	2021-01-04	313.2	1	1	1	1	1	1	1	1	1	1	1	1	1	1	1	1	1	1	1	1	1	1	1	1	1	1	1	1	1	1	1	1	1	1	1	1	1	1	1	1	1	1
chr1	6040568	6040645	KCNAB2	92.1	113.579846062759	0.62	247.49	1	1	1	1	1	1	1	1	1	1	1	1	1	1	1	1	1	1	1	1	1	1	1	1	1	1	1	1	1	1	1	1	1	1	1	1	1	1	1	1	1	1
chr1	6041830	6041872	KCNAB2	84.81	113.579846062759	0.62	247.49	1	1	1	1	1	1	1	0.928571428571429	1	1	1	1	1	1	1	1	1	1	1	1	1	1	1	1	1	1	1	1	1	1	1	1	1	1	1	1	1	1	1	1	1	1
chr1	6045887	6046183	KCNAB2	0.62	113.579846062759	0.62	247.49	0.621621621621622	0	0	0	0.128378378378378	0	0	0	0.706081081081081	0	0	0	0.628378378378378	0	0	0	1	0	0	0	0.5	0	0	0	0.986486486486486	0	0	0	1	0	0	0	0.472972972972973	0	0	0	0.418918918918919	0	0	0	0.743243243243243	0
chr1	6051510	6051754	KCNAB2	61.54	113.579846062759	0.62	247.49	1	1	1	0.508196721311475	1	1	0.807377049180328	0.307377049180328	1	1	1	0.889344262295082	1	1	1	0.758196721311475	1	1	0.995901639344262	0.569672131147541	1	1	1	0.827868852459016	1	1	1	0.635245901639344	1	1	1	0.770491803278689	1	1	1	0.569672131147541	1	1	1	0.35655737704918	1	1
chr1	6072754	6072798	KCNAB2	98.32	113.579846062759	0.62	247.49	1	1	1	1	1	1	1	1	1	1	1	1	1	1	1	1	1	1	1	1	1	1	1	1	1	1	1	1	1	1	1	1	1	1	1	1	1	1	1	1	1	1
chr1	6073732	6073770	KCNAB2	140.87	113.579846062759	0.62	247.49	1	1	1	1	1	1	1	1	1	1	1	1	1	1	1	1	1	1	1	1	1	1	1	1	1	1	1	1	1	1	1	1	1	1	1	1	1	1	1	1	1	1
chr1	6082194	6082274	KCNAB2	247.49	113.579846062759	0.62	247.49	1	1	1	1	1	1	1	1	1	1	1	1	1	1	1	1	1	1	1	1	1	1	1	1	1	1	1	1	1	1	1	1	1	1	1	1	1	1	1	1	1	1
chr1	6085203	6085248	KCNAB2	143.6	113.579846062759	0.62	247.49	1	1	1	1	1	1	1	1	1	1	1	1	1	1	1	1	1	1	1	1	1	1	1	1	1	1	1	1	1	1	1	1	1	1	1	1	1	1	1	1	1	1
chr1	6087466	6087511	KCNAB2	121.22	113.579846062759	0.62	247.49	1	1	1	1	1	1	1	1	1	1	1	1	1	1	1	1	1	1	1	1	1	1	1	1	1	1	1	1	1	1	1	1	1	1	1	1	1	1	1	1	1	1
chr1	6089007	6089051	KCNAB2	62.84	113.579846062759	0.62	247.49	1	1	1	1	1	1	1	0	1	1	1	1	1	1	1	0.886363636363636	1	1	1	1	1	1	1	1	1	1	1	1	1	1	1	1	1	1	1	0.840909090909091	1	1	1	1	1	1
chr1	6090388	6090475	KCNAB2	237.55	113.579846062759	0.62	247.49	1	1	1	1	1	1	1	1	1	1	1	1	1	1	1	1	1	1	1	1	1	1	1	1	1	1	1	1	1	1	1	1	1	1	1	1	1	1	1	1	1	1
chr1	6091262	6091307	KCNAB2	94.67	113.579846062759	0.62	247.49	1	1	1	1	1	1	1	0.888888888888889	1	1	1	1	1	1	1	1	1	1	1	1	1	1	1	1	1	1	1	1	1	1	1	1	1	1	1	1	1	1	1	1	1	1
chr1	6094399	6094485	KCNAB2	165.22	113.579846062759	0.62	247.49	1	1	1	1	1	1	1	1	1	1	1	1	1	1	1	1	1	1	1	1	1	1	1	1	1	1	1	1	1	1	1	1	1	1	1	1	1	1	1	1	1	1
chr1	6095322	6095443	KCNAB2	166.94	113.579846062759	0.62	247.49	1	1	1	1	1	1	1	1	1	1	1	1	1	1	1	1	1	1	1	1	1	1	1	1	1	1	1	1	1	1	1	1	1	1	1	1	1	1	1	0.958677685950413	1	1
chr1	6095529	6095624	KCNAB2	198.61	113.579846062759	0.62	247.49	1	1	1	1	1	1	1	1	1	1	1	1	1	1	1	1	1	1	1	1	1	1	1	1	1	1	1	1	1	1	1	1	1	1	1	1	1	1	1	1	1	1
chr1	6096635	6096756	KCNAB2	150.49	113.579846062759	0.62	247.49	1	1	1	1	1	1	1	1	1	1	1	1	1	1	1	1	1	1	1	1	1	1	1	1	1	1	1	1	1	1	1	1	1	1	1	1	1	1	1	1	1	1
chr1	6097268	6097357	KCNAB2	133.54	113.579846062759	0.62	247.49	1	1	1	1	1	1	1	1	1	1	1	1	1	1	1	1	1	1	1	1	1	1	1	1	1	1	1	1	1	1	1	1	1	1	1	1	1	1	1	1	1	1
chr1	6098484	6098574	KCNAB2	150.28	113.579846062759	0.62	247.49	1	1	1	1	1	1	1	1	1	1	1	1	1	1	1	1	1	1	1	1	1	1	1	1	1	1	1	1	1	1	1	1	1	1	1	1	1	1	1	1	1	1
chr1	11790679	11790898	MTHFR	216.4	165.66976599809	105.8	247.52	1	1	1	1	1	1	1	1	1	1	1	1	1	1	1	1	1	1	1	1	1	1	1	1	1	1	1	1	1	1	1	1	1	1	1	1	1	1	1	1	1	1
chr1	11791206	11791326	MTHFR	122.28	165.66976599809	105.8	247.52	1	1	1	1	1	1	1	1	1	1	1	1	1	1	1	1	1	1	1	1	1	1	1	1	1	1	1	1	1	1	1	1	1	1	1	1	1	1	1	1	1	1
chr1	11792277	11792379	MTHFR	130.05	165.66976599809	105.8	247.52	1	1	1	1	1	1	1	1	1	1	1	1	1	1	1	1	1	1	1	1	1	1	1	1	1	1	1	1	1	1	1	1	1	1	1	1	1	1	1	1	1	1
chr1	11793906	11794089	MTHFR	105.8	165.66976599809	105.8	247.52	1	1	1	1	1	1	1	1	1	1	1	1	1	1	1	1	1	1	1	1	1	1	1	1	1	1	1	1	1	1	1	1	1	1	1	1	1	1	1	1	1	1
chr1	11794357	11794538	MTHFR	150.59	165.66976599809	105.8	247.52	1	1	1	1	1	1	1	1	1	1	1	1	1	1	1	1	1	1	1	1	1	1	1	1	1	1	1	1	1	1	1	1	1	1	1	1	1	1	1	1	1	1
chr1	11794728	11794863	MTHFR	137.09	165.66976599809	105.8	247.52	1	1	1	1	1	1	1	0.985185185185185	1	1	1	1	1	1	1	1	1	1	1	1	1	1	1	1	1	1	1	1	1	1	1	1	1	1	1	1	1	1	1	0.859259259259259	1	1
chr1	11795097	11795348	MTHFR	247.52	165.66976599809	105.8	247.52	1	1	1	1	1	1	1	1	1	1	1	1	1	1	1	1	1	1	1	1	1	1	1	1	1	1	1	1	1	1	1	1	1	1	1	1	1	1	1	1	1	1
chr1	11796205	11796399	MTHFR	161.6	165.66976599809	105.8	247.52	1	1	1	1	1	1	1	1	1	1	1	1	1	1	1	1	1	1	1	1	1	1	1	1	1	1	1	1	1	1	1	1	1	1	1	1	1	1	1	0.989690721649485	1	1
chr1	11800211	11800322	MTHFR	221.73	165.66976599809	105.8	247.52	1	1	1	1	1	1	1	1	1	1	1	1	1	1	1	1	1	1	1	1	1	1	1	1	1	1	1	1	1	1	1	1	1	1	1	1	1	1	1	1	1	1
chr1	11801160	11801399	MTHFR	127.88	165.66976599809	105.8	247.52	1	1	1	1	1	1	1	0.774058577405858	1	1	1	1	1	1	1	1	1	1	1	1	1	1	1	1	1	1	1	1	1	1	1	1	1	1	1	1	1	1	1	0.97071129707113	1	1
chr1	11802880	11803129	MTHFR	149.02	165.66976599809	105.8	247.52	1	1	1	1	1	1	1	1	1	1	1	1	1	1	1	1	1	1	1	1	1	1	1	1	1	1	1	1	1	1	1	1	1	1	1	1	1	1	1	1	1	1
chr1	11803404	11803514	MTHFR	188.16	165.66976599809	105.8	247.52	1	1	1	1	1	1	1	1	1	1	1	1	1	1	1	1	1	1	1	1	1	1	1	1	1	1	1	1	1	1	1	1	1	1	1	1	1	1	1	1	1	1
chr1	21823315	21823488	HSPG2	147.5	145.317530920404	1944-01-01	308.73	1	1	1	1	1	1	1	1	1	1	1	1	1	1	1	1	1	1	1	1	1	1	1	1	1	1	1	1	1	1	1	1	1	1	1	1	1	1	1	1	1	1
chr1	21823615	21823719	HSPG2	163.98	145.317530920404	1944-01-01	308.73	1	1	1	1	1	1	1	1	1	1	1	1	1	1	1	1	1	1	1	1	1	1	1	1	1	1	1	1	1	1	1	1	1	1	1	1	1	1	1	1	1	1
chr1	21824120	21824204	HSPG2	150.32	145.317530920404	1944-01-01	308.73	1	1	1	1	1	1	1	1	1	1	1	1	1	1	1	1	1	1	1	1	1	1	1	1	1	1	1	1	1	1	1	1	1	1	1	1	1	1	1	1	1	1
chr1	21824305	21824376	HSPG2	180.13	145.317530920404	1944-01-01	308.73	1	1	1	1	1	1	1	1	1	1	1	1	1	1	1	1	1	1	1	1	1	1	1	1	1	1	1	1	1	1	1	1	1	1	1	1	1	1	1	1	1	1
chr1	21824536	21824615	HSPG2	86.15	145.317530920404	1944-01-01	308.73	1	1	1	1	1	1	1	0.531645569620253	1	1	1	1	1	1	1	1	1	1	1	1	1	1	1	1	1	1	1	1	1	1	1	1	1	1	1	1	1	1	1	0.582278481012658	1	1
chr1	21824703	21824779	HSPG2	133.7	145.317530920404	1944-01-01	308.73	1	1	1	1	1	1	1	1	1	1	1	1	1	1	1	1	1	1	1	1	1	1	1	1	1	1	1	1	1	1	1	1	1	1	1	1	1	1	1	1	1	1
chr1	21827862	21827919	HSPG2	56.79	145.317530920404	1944-01-01	308.73	1	1	1	0.824561403508772	1	1	1	0.631578947368421	1	1	1	1	1	1	1	1	1	1	1	1	1	1	1	1	1	1	1	1	1	1	1	1	1	1	1	1	1	1	1	1	1	1
chr1	21828029	21828152	HSPG2	110.96	145.317530920404	1944-01-01	308.73	1	1	1	1	1	1	1	1	1	1	1	1	1	1	1	1	1	1	1	1	1	1	1	1	1	1	1	1	1	1	1	1	1	1	1	1	1	1	1	1	1	1
chr1	21828254	21828426	HSPG2	215.58	145.317530920404	1944-01-01	308.73	1	1	1	1	1	1	1	1	1	1	1	1	1	1	1	1	1	1	1	1	1	1	1	1	1	1	1	1	1	1	1	1	1	1	1	1	1	1	1	1	1	1
chr1	21828834	21829079	HSPG2	139.66	145.317530920404	1944-01-01	308.73	1	1	1	1	1	1	1	0.906122448979592	1	1	1	1	1	1	1	0.942857142857143	1	1	1	1	1	1	1	1	1	1	1	1	1	1	1	1	1	1	1	1	1	1	1	0.824489795918367	1	1
chr1	21829382	21829604	HSPG2	165.27	145.317530920404	1944-01-01	308.73	1	1	1	1	1	1	1	0.842342342342342	1	1	1	1	1	1	1	1	1	1	1	1	1	1	1	1	1	1	1	1	1	1	1	1	1	1	1	1	1	1	1	0.990990990990991	1	1
chr1	21829992	21830091	HSPG2	143.57	145.317530920404	1944-01-01	308.73	1	1	1	1	1	1	1	1	1	1	1	1	1	1	1	1	1	1	1	1	1	1	1	1	1	1	1	1	1	1	1	1	1	1	1	1	1	1	1	1	1	1
chr1	21830981	21831090	HSPG2	127.09	145.317530920404	1944-01-01	308.73	1	1	1	1	1	1	1	1	1	1	1	1	1	1	1	1	1	1	1	1	1	1	1	1	1	1	1	1	1	1	1	1	1	1	1	1	1	1	1	1	1	1
chr1	21831214	21831324	HSPG2	165.36	145.317530920404	1944-01-01	308.73	1	1	1	1	1	1	1	1	1	1	1	1	1	1	1	1	1	1	1	1	1	1	1	1	1	1	1	1	1	1	1	1	1	1	1	1	1	1	1	1	1	1
chr1	21831462	21831562	HSPG2	164.6	145.317530920404	1944-01-01	308.73	1	1	1	1	1	1	1	1	1	1	1	1	1	1	1	1	1	1	1	1	1	1	1	1	1	1	1	1	1	1	1	1	1	1	1	1	1	1	1	1	1	1
chr1	21831651	21831796	HSPG2	76.38	145.317530920404	1944-01-01	308.73	1	1	1	0.951724137931035	1	1	1	0.393103448275862	1	1	1	1	1	1	1	1	1	1	1	0.868965517241379	1	1	1	1	1	1	1	1	1	1	1	1	1	1	1	0.875862068965517	1	1	1	1	1	1
chr1	21832494	21832606	HSPG2	92.14	145.317530920404	1944-01-01	308.73	1	1	1	1	1	1	1	0.991071428571429	1	1	1	1	1	1	1	1	1	1	1	1	1	1	1	1	1	1	1	1	1	1	1	1	1	1	1	1	1	1	1	1	1	1
chr1	21833267	21833384	HSPG2	166.85	145.317530920404	1944-01-01	308.73	1	1	1	1	1	1	1	1	1	1	1	1	1	1	1	1	1	1	1	1	1	1	1	1	1	1	1	1	1	1	1	1	1	1	1	1	1	1	1	1	1	1
chr1	21833466	21833614	HSPG2	99.11	145.317530920404	1944-01-01	308.73	1	1	1	1	1	1	1	0.560810810810811	1	1	1	1	1	1	1	1	1	1	1	0.97972972972973	1	1	1	1	1	1	1	1	1	1	1	1	1	1	1	0.743243243243243	1	1	1	1	1	1
chr1	21833815	21833925	HSPG2	171.62	145.317530920404	1944-01-01	308.73	1	1	1	1	1	1	1	1	1	1	1	1	1	1	1	1	1	1	1	1	1	1	1	1	1	1	1	1	1	1	1	1	1	1	1	1	1	1	1	1	1	1
chr1	21834678	21834945	HSPG2	289.51	145.317530920404	1944-01-01	308.73	1	1	1	1	1	1	1	1	1	1	1	1	1	1	1	1	1	1	1	1	1	1	1	1	1	1	1	1	1	1	1	1	1	1	1	1	1	1	1	1	1	1
chr1	21835539	21835637	HSPG2	60.65	145.317530920404	1944-01-01	308.73	1	1	1	1	1	1	1	0.520408163265306	1	1	1	1	1	1	1	1	1	1	1	1	1	1	1	1	1	1	1	1	1	1	1	1	1	1	1	1	1	1	1	0.877551020408163	1	1
chr1	21836801	21837006	HSPG2	100.35	145.317530920404	1944-01-01	308.73	1	1	1	1	1	1	1	1	1	1	1	1	1	1	1	1	1	1	1	1	1	1	1	1	1	1	1	1	1	1	1	1	1	1	1	1	1	1	1	0.951219512195122	1	1
chr1	21838824	21839085	HSPG2	109.08	145.317530920404	1944-01-01	308.73	1	1	1	1	1	1	1	0.996168582375479	1	1	1	1	1	1	1	1	1	1	1	1	1	1	1	1	1	1	1	1	1	1	1	1	1	1	1	1	1	1	1	0.946360153256705	1	1
chr1	21839370	21839550	HSPG2	174.29	145.317530920404	1944-01-01	308.73	1	1	1	1	1	1	1	1	1	1	1	1	1	1	1	1	1	1	1	1	1	1	1	1	1	1	1	1	1	1	1	1	1	1	1	1	1	1	1	1	1	1
chr1	21839821	21840017	HSPG2	101.84	145.317530920404	1944-01-01	308.73	1	1	1	0.994897959183674	1	1	1	0.923469387755102	1	1	1	1	1	1	1	1	1	1	1	1	1	1	1	1	1	1	1	1	1	1	1	1	1	1	1	0.969387755102041	1	1	1	0.719387755102041	1	1
chr1	21841100	21841285	HSPG2	221.31	145.317530920404	1944-01-01	308.73	1	1	1	1	1	1	1	1	1	1	1	1	1	1	1	1	1	1	1	1	1	1	1	1	1	1	1	1	1	1	1	1	1	1	1	1	1	1	1	1	1	1
chr1	21841538	21841673	HSPG2	103.67	145.317530920404	1944-01-01	308.73	1	1	1	1	1	1	1	0.77037037037037	1	1	1	1	1	1	1	1	1	1	1	1	1	1	1	1	1	1	1	1	1	1	1	1	1	1	1	1	1	1	1	1	1	1
chr1	21842001	21842142	HSPG2	115.81	145.317530920404	1944-01-01	308.73	1	1	1	1	1	1	1	1	1	1	1	1	1	1	1	1	1	1	1	1	1	1	1	1	1	1	1	1	1	1	1	1	1	1	1	1	1	1	1	0.936170212765957	1	1
chr1	21842238	21842380	HSPG2	184.37	145.317530920404	1944-01-01	308.73	1	1	1	1	1	1	1	1	1	1	1	1	1	1	1	1	1	1	1	1	1	1	1	1	1	1	1	1	1	1	1	1	1	1	1	1	1	1	1	1	1	1
chr1	21842769	21842921	HSPG2	60.72	145.317530920404	1944-01-01	308.73	1	1	1	0.657894736842105	1	1	1	0.631578947368421	1	1	1	1	1	1	1	0.993421052631579	1	1	1	0.578947368421053	1	1	1	1	1	1	1	1	1	1	1	1	1	1	1	0.796052631578947	1	1	1	1	1	1
chr1	21843296	21843438	HSPG2	156.25	145.317530920404	1944-01-01	308.73	1	1	1	1	1	1	1	1	1	1	1	1	1	1	1	1	1	1	1	1	1	1	1	1	1	1	1	1	1	1	1	1	1	1	1	1	1	1	1	1	1	1
chr1	21844147	21844299	HSPG2	31.82	145.317530920404	1944-01-01	308.73	1	1	1	0	1	1	0.546052631578947	0	1	1	1	1	1	1	1	0.598684210526316	1	1	1	0	1	1	1	1	1	1	1	1	1	1	1	1	1	1	1	0	1	1	1	0.921052631578947	1	1
chr1	21846107	21846255	HSPG2	108.51	145.317530920404	1944-01-01	308.73	1	1	1	1	1	1	1	1	1	1	1	1	1	1	1	1	1	1	1	1	1	1	1	1	1	1	1	1	1	1	1	1	1	1	1	1	1	1	1	1	1	1
chr1	21846447	21846599	HSPG2	111.89	145.317530920404	1944-01-01	308.73	1	1	1	1	1	1	1	1	1	1	1	1	1	1	1	1	1	1	1	1	1	1	1	1	1	1	1	1	1	1	1	1	1	1	1	1	1	1	1	0.782894736842105	1	1
chr1	21847353	21847492	HSPG2	170.15	145.317530920404	1944-01-01	308.73	1	1	1	1	1	1	1	1	1	1	1	1	1	1	1	1	1	1	1	1	1	1	1	1	1	1	1	1	1	1	1	1	1	1	1	1	1	1	1	1	1	1
chr1	21847688	21847840	HSPG2	224.66	145.317530920404	1944-01-01	308.73	1	1	1	1	1	1	1	1	1	1	1	1	1	1	1	1	1	1	1	1	1	1	1	1	1	1	1	1	1	1	1	1	1	1	1	1	1	1	1	1	1	1
chr1	21847957	21848093	HSPG2	267.03	145.317530920404	1944-01-01	308.73	1	1	1	1	1	1	1	1	1	1	1	1	1	1	1	1	1	1	1	1	1	1	1	1	1	1	1	1	1	1	1	1	1	1	1	1	1	1	1	1	1	1
chr1	21848642	21848794	HSPG2	97.97	145.317530920404	1944-01-01	308.73	1	1	1	0.907894736842105	1	1	1	0.605263157894737	1	1	1	1	1	1	1	0.855263157894737	1	1	1	0.822368421052632	1	1	1	1	1	1	1	1	1	1	1	1	1	1	1	0.848684210526316	1	1	1	1	1	1
chr1	21848892	21849031	HSPG2	273.66	145.317530920404	1944-01-01	308.73	1	1	1	1	1	1	1	1	1	1	1	1	1	1	1	1	1	1	1	1	1	1	1	1	1	1	1	1	1	1	1	1	1	1	1	1	1	1	1	1	1	1
chr1	21850040	21850192	HSPG2	112.16	145.317530920404	1944-01-01	308.73	1	1	1	1	1	1	1	0.94078947368421	1	1	1	1	1	1	1	1	1	1	1	1	1	1	1	1	1	1	1	1	1	1	1	1	1	1	1	1	1	1	1	0.875	1	1
chr1	21850362	218S38	HSPG2	111.8	145.317530920404	1944-01-01	308.73	1	1	1	1	1	1	1	1	1	1	1	1	1	1	1	1	1	1	1	1	1	1	1	1	1	1	1	1	1	1	1	1	1	1	1	1	1	1	1	1	1	1
chr1	21851545	21851697	HSPG2	128.31	145.317530920404	1944-01-01	308.73	1	1	1	1	1	1	1	0.875	1	1	1	1	1	1	1	1	1	1	1	1	1	1	1	1	1	1	1	1	1	1	1	0.94078947368421	1	1	1	1	1	1	1	0.927631578947368	1	1
chr1	21851790	21851926	HSPG2	115.26	145.317530920404	1944-01-01	308.73	1	1	1	1	1	1	1	1	1	1	1	1	1	1	1	1	1	1	1	1	1	1	1	1	1	1	1	1	1	1	1	1	1	1	1	1	1	1	1	1	1	1
chr1	21852087	21852233	HSPG2	89.69	145.317530920404	1944-01-01	308.73	1	1	1	1	1	1	1	0.705479452054795	1	1	1	1	1	1	1	1	1	1	1	1	1	1	1	1	1	1	1	1	1	1	1	1	1	1	1	0.84931S5393151	1	1	1	0.86986301369863	1	1
chr1	21852699	21852832	HSPG2	89.38	145.317530920404	1944-01-01	308.73	1	1	1	1	1	1	1	1	1	1	1	1	1	1	1	1	1	1	1	1	1	1	1	1	1	1	1	1	1	1	1	1	1	1	1	1	1	1	1	1	1	1
chr1	218S40b	21853070	HSPG2	88.09	145.317530920404	1944-01-01	308.73	1	1	1	1	1	1	1	1	1	1	1	1	1	1	1	1	1	1	1	1	1	1	1	1	1	1	1	1	1	1	1	1	1	1	1	1	1	1	1	1	1	1
chr1	21854192	21854343	HSPG2	81.21	145.317530920404	1944-01-01	308.73	1	1	1	0.95364238410596	1	1	1	0.503311258278146	1	1	1	1	1	1	1	0.814569536423841	1	1	1	0.774834437086093	1	1	1	0.867549668874172	1	1	1	0.867549668874172	1	1	1	0.894039735099338	1	1	1	0.847682119205298	1	1	1	0.470198675496689	1	1
chr1	21854610	21854765	HSPG2	106.68	145.317530920404	1944-01-01	308.73	1	1	1	1	1	1	1	0.748387096774194	1	1	1	1	1	1	1	1	1	1	1	1	1	1	1	1	1	1	1	1	1	1	1	1	1	1	1	0.935483870967742	1	1	1	1	1	1
chr1	21854847	21854983	HSPG2	86.29	145.317530920404	1944-01-01	308.73	1	1	1	1	1	1	1	0.816176470588235	1	1	1	1	1	1	1	1	1	1	1	0.919117647058824	1	1	1	1	1	1	1	1	1	1	1	1	1	1	1	0.867647058823529	1	1	1	1	1	1
chr1	21855303	21855446	HSPG2	124.79	145.317530920404	1944-01-01	308.73	1	1	1	1	1	1	1	0.846153846153846	1	1	1	0.916083916083916	1	1	1	0.965034965034965	1	1	1	0.909090909090909	1	1	1	0.832167832167832	1	1	1	0.965034965034965	1	1	1	0.685314685314685	1	1	1	0.846153846153846	1	1	1	0.531468531468532	1	1
chr1	21855522	21855675	HSPG2	201.13	145.317530920404	1944-01-01	308.73	1	1	1	1	1	1	1	1	1	1	1	1	1	1	1	1	1	1	1	1	1	1	1	1	1	1	1	1	1	1	1	1	1	1	1	1	1	1	1	1	1	1
chr1	21855786	21855912	HSPG2	113.75	145.317530920404	1944-01-01	308.73	1	1	1	1	1	1	1	1	1	1	1	1	1	1	1	1	1	1	1	1	1	1	1	1	1	1	1	1	1	1	1	1	1	1	1	1	1	1	1	1	1	1
chr1	21857014	21857195	HSPG2	211.45	145.317530920404	1944-01-01	308.73	1	1	1	1	1	1	1	1	1	1	1	1	1	1	1	1	1	1	1	1	1	1	1	1	1	1	1	1	1	1	1	1	1	1	1	1	1	1	1	1	1	1
chr1	21857284	21857385	HSPG2	197.5	145.317530920404	1944-01-01	308.73	1	1	1	1	1	1	1	1	1	1	1	1	1	1	1	1	1	1	1	1	1	1	1	1	1	1	1	1	1	1	1	1	1	1	1	1	1	1	1	1	1	1
chr1	21859565	21859676	HSPG2	88.98	145.317530920404	1944-01-01	308.73	1	1	1	1	1	1	1	0.414414414414414	1	1	1	1	1	1	1	1	1	1	1	1	1	1	1	1	1	1	1	1	1	1	1	1	1	1	1	1	1	1	1	1	1	1
chr1	21859834	21860002	HSPG2	218.63	145.317530920404	1944-01-01	308.73	1	1	1	1	1	1	1	1	1	1	1	1	1	1	1	1	1	1	1	1	1	1	1	1	1	1	1	1	1	1	1	1	1	1	1	1	1	1	1	1	1	1
chr1	21860176	21860235	HSPG2	214.32	145.317530920404	1944-01-01	308.73	1	1	1	1	1	1	1	1	1	1	1	1	1	1	1	1	1	1	1	1	1	1	1	1	1	1	1	1	1	1	1	1	1	1	1	1	1	1	1	1	1	1
chr1	21861756	21861843	HSPG2	209.56	145.317530920404	1944-01-01	308.73	1	1	1	1	1	1	1	1	1	1	1	1	1	1	1	1	1	1	1	1	1	1	1	1	1	1	1	1	1	1	1	1	1	1	1	1	1	1	1	1	1	1
chr1	21861987	21862115	HSPG2	129.2	145.317530920404	1944-01-01	308.73	1	1	1	1	1	1	1	0.8984375	1	1	1	1	1	1	1	1	1	1	1	1	1	1	1	1	1	1	1	1	1	1	1	1	1	1	1	1	1	1	1	1	1	1
chr1	21864099	21864213	HSPG2	73.48	145.317530920404	1944-01-01	308.73	1	1	1	1	1	1	1	0.570175438596491	1	1	1	1	1	1	1	0.982456140350877	1	1	1	1	1	1	1	1	1	1	1	0.973684210526316	1	1	1	0.921052631578947	1	1	1	0.929824561403509	1	1	1	0.956140350877193	1	1
chr1	21864842	21865073	HSPG2	136.91	145.317530920404	1944-01-01	308.73	1	1	1	1	1	1	1	1	1	1	1	1	1	1	1	1	1	1	1	1	1	1	1	1	1	1	1	1	1	1	1	1	1	1	1	1	1	1	1	1	1	1
chr1	21865284	21865365	HSPG2	136.1	145.317530920404	1944-01-01	308.73	1	1	1	1	1	1	1	1	1	1	1	1	1	1	1	1	1	1	1	1	1	1	1	1	1	1	1	1	1	1	1	1	1	1	1	1	1	1	1	1	1	1
chr1	21865716	21865809	HSPG2	170.49	145.317530920404	1944-01-01	308.73	1	1	1	1	1	1	1	1	1	1	1	1	1	1	1	1	1	1	1	1	1	1	1	1	1	1	1	1	1	1	1	1	1	1	1	1	1	1	1	1	1	1
chr1	21872185	21872377	HSPG2	95.7	145.317530920404	1944-01-01	308.73	1	1	1	1	1	1	1	1	1	1	1	1	1	1	1	1	1	1	1	1	1	1	1	1	1	1	1	1	1	1	1	1	1	1	1	1	1	1	1	1	1	1
chr1	21872619	21872760	HSPG2	72.67	145.317530920404	1944-01-01	308.73	1	1	1	1	1	1	1	0	1	1	1	1	1	1	1	1	1	1	1	0.74468085106383	1	1	1	1	1	1	1	1	1	1	1	1	1	1	1	1	1	1	1	1	1	1
chr1	21872996	21873091	HSPG2	148.83	145.317530920404	1944-01-01	308.73	1	1	1	1	1	1	1	1	1	1	1	1	1	1	1	1	1	1	1	1	1	1	1	1	1	1	1	1	1	1	1	1	1	1	1	1	1	1	1	1	1	1
chr1	21873374	21873424	HSPG2	159.54	145.317530920404	1944-01-01	308.73	1	1	1	1	1	1	1	1	1	1	1	1	1	1	1	1	1	1	1	1	1	1	1	1	1	1	1	1	1	1	1	1	1	1	1	1	1	1	1	1	1	1
chr1	21873924	21874011	HSPG2	85.8	145.317530920404	1944-01-01	308.73	1	1	1	1	1	1	1	0.298850574712644	1	1	1	1	1	1	1	0.954022988505747	1	1	1	1	1	1	1	1	1	1	1	1	1	1	1	1	1	1	1	0.758620689655172	1	1	1	0.919540229885057	1	1
chr1	21874405	21874533	HSPG2	62.12	145.317530920404	1944-01-01	308.73	1	1	1	0.6015625	1	1	1	0.2109375	1	1	1	1	1	1	1	0.609375	1	1	1	0.4609375	1	1	1	1	1	1	1	1	1	1	1	0.9609375	1	1	1	0.3125	1	1	1	0.4375	1	1
chr1	21874615	21874729	HSPG2	209.2	145.317530920404	1944-01-01	308.73	1	1	1	1	1	1	1	1	1	1	1	1	1	1	1	1	1	1	1	1	1	1	1	1	1	1	1	1	1	1	1	1	1	1	1	1	1	1	1	1	1	1
chr1	21874890	21875002	HSPG2	173.96	145.317530920404	1944-01-01	308.73	1	1	1	1	1	1	1	1	1	1	1	1	1	1	1	1	1	1	1	1	1	1	1	1	1	1	1	1	1	1	1	1	1	1	1	1	1	1	1	1	1	1
chr1	21875628	21875747	HSPG2	115.29	145.317530920404	1944-01-01	308.73	1	1	1	1	1	1	1	1	1	1	1	1	1	1	1	1	1	1	1	1	1	1	1	1	1	1	1	1	1	1	1	1	1	1	1	1	1	1	1	1	1	1
chr1	21875862	21876042	HSPG2	187.11	145.317530920404	1944-01-01	308.73	1	1	1	1	1	1	1	1	1	1	1	1	1	1	1	1	1	1	1	1	1	1	1	1	1	1	1	1	1	1	1	1	1	1	1	1	1	1	1	1	1	1
chr1	21876228	21876405	HSPG2	156.71	145.317530920404	1944-01-01	308.73	1	1	1	1	1	1	1	1	1	1	1	1	1	1	1	1	1	1	1	1	1	1	1	1	1	1	1	1	1	1	1	1	1	1	1	1	1	1	1	1	1	1
chr1	21876511	21876652	HSPG2	232.35	145.317530920404	1944-01-01	308.73	1	1	1	1	1	1	1	1	1	1	1	1	1	1	1	1	1	1	1	1	1	1	1	1	1	1	1	1	1	1	1	1	1	1	1	1	1	1	1	1	1	1
chr1	21878185	21878253	HSPG2	98.69	145.317530920404	1944-01-01	308.73	1	1	1	1	1	1	1	0.0588235294117647	1	1	1	1	1	1	1	0.852941176470588	1	1	1	0.867647058823529	1	1	1	1	1	1	1	1	1	1	1	1	1	1	1	0.470588235294118	1	1	1	1	1	1
chr1	21878432	21878491	HSPG2	148.85	145.317530920404	1944-01-01	308.73	1	1	1	1	1	1	1	1	1	1	1	1	1	1	1	1	1	1	1	1	1	1	1	1	1	1	1	1	1	1	1	1	1	1	1	1	1	1	1	1	1	1
chr1	21878576	21878663	HSPG2	159.76	145.317530920404	1944-01-01	308.73	1	1	1	1	1	1	1	1	1	1	1	1	1	1	1	1	1	1	1	1	1	1	1	1	1	1	1	1	1	1	1	1	1	1	1	1	1	1	1	1	1	1
chr1	21878993	21879121	HSPG2	84.98	145.317530920404	1944-01-01	308.73	1	1	1	1	1	1	1	0.8203125	1	1	1	1	1	1	1	1	1	1	1	1	1	1	1	1	1	1	1	1	1	1	1	1	1	1	1	0.828125	1	1	1	0.8671875	1	1
chr1	21880106	21880254	HSPG2	164.82	145.317530920404	1944-01-01	308.73	1	1	1	1	1	1	1	1	1	1	1	1	1	1	1	1	1	1	1	1	1	1	1	1	1	1	1	1	1	1	1	1	1	1	1	1	1	1	1	1	1	1
chr1	21880362	21880559	HSPG2	205.11	145.317530920404	1944-01-01	308.73	1	1	1	1	1	1	1	1	1	1	1	1	1	1	1	1	1	1	1	1	1	1	1	1	1	1	1	1	1	1	1	1	1	1	1	1	1	1	1	1	1	1
chr1	21880655	21880835	HSPG2	91.92	145.317530920404	1944-01-01	308.73	1	1	1	1	1	1	1	0.883333333333333	1	1	1	1	1	1	1	0.972222222222222	1	1	1	0.866666666666667	1	1	1	0.927777777777778	1	1	1	0.972222222222222	1	1	1	1	1	1	1	0.861111111111111	1	1	1	0.888888888888889	1	1
chr1	21881338	21881502	HSPG2	80.73	145.317530920404	1944-01-01	308.73	1	1	1	0.932926829268293	1	1	1	0.420731707317073	1	1	1	1	1	1	1	1	1	1	1	1	1	1	1	1	1	1	1	1	1	1	1	1	1	1	1	0.865853658536585	1	1	1	1	1	1
chr1	21884527	21884677	HSPG2	100.94	145.317530920404	1944-01-01	308.73	1	1	1	1	1	1	1	0.993333333333333	1	1	1	1	1	1	1	1	1	1	1	1	1	1	1	1	1	1	1	1	1	1	1	0.953333333333333	1	1	1	0.986666666666667	1	1	1	0.946666666666667	1	1
chr1	21884766	21884918	HSPG2	308.73	145.317530920404	1944-01-01	308.73	1	1	1	1	1	1	1	1	1	1	1	1	1	1	1	1	1	1	1	1	1	1	1	1	1	1	1	1	1	1	1	1	1	1	1	1	1	1	1	1	1	1
chr1	21885012	21885157	HSPG2	135.45	145.317530920404	1944-01-01	308.73	1	1	1	1	1	1	1	1	1	1	1	1	1	1	1	1	1	1	1	1	1	1	1	1	1	1	1	1	1	1	1	1	1	1	1	1	1	1	1	1	1	1
chr1	21885319	21885451	HSPG2	163.37	145.317530920404	1944-01-01	308.73	1	1	1	1	1	1	1	1	1	1	1	1	1	1	1	1	1	1	1	1	1	1	1	1	1	1	1	1	1	1	1	1	1	1	1	1	1	1	1	1	1	1
chr1	21887214	21887334	HSPG2	128.23	145.317530920404	1944-01-01	308.73	1	1	1	1	1	1	1	0.65	1	1	1	1	1	1	1	1	1	1	1	1	1	1	1	1	1	1	1	1	1	1	1	1	1	1	1	1	1	1	1	1	1	1
chr1	21887419	21887674	HSPG2	224.73	145.317530920404	1944-01-01	308.73	1	1	1	1	1	1	1	1	1	1	1	1	1	1	1	1	1	1	1	1	1	1	1	1	1	1	1	1	1	1	1	1	1	1	1	1	1	1	1	1	1	1
chr1	21887937	21888066	HSPG2	151.55	145.317530920404	1944-01-01	308.73	1	1	1	1	1	1	1	0.906976744186047	1	1	1	1	1	1	1	1	1	1	1	1	1	1	1	1	1	1	1	1	1	1	1	1	1	1	1	1	1	1	1	0.844961240310077	1	1
chr1	21889980	21890141	HSPG2	157.64	145.317530920404	1944-01-01	308.73	1	1	1	1	1	1	1	1	1	1	1	1	1	1	1	1	1	1	1	1	1	1	1	1	1	1	1	1	1	1	1	1	1	1	1	1	1	1	1	1	1	1
chr1	21890426	21890485	HSPG2	200.92	145.317530920404	1944-01-01	308.73	1	1	1	1	1	1	1	1	1	1	1	1	1	1	1	1	1	1	1	1	1	1	1	1	1	1	1	1	1	1	1	1	1	1	1	1	1	1	1	1	1	1
chr1	21890584	21890694	HSPG2	238.76	145.317530920404	1944-01-01	308.73	1	1	1	1	1	1	1	1	1	1	1	1	1	1	1	1	1	1	1	1	1	1	1	1	1	1	1	1	1	1	1	1	1	1	1	1	1	1	1	1	1	1
chr1	21895921	21895966	HSPG2	123.98	145.317530920404	1944-01-01	308.73	1	1	1	1	1	1	1	1	1	1	1	1	1	1	1	1	1	1	1	1	1	1	1	1	1	1	1	1	1	1	1	1	1	1	1	1	1	1	1	1	1	1
chr1	21896174	21896310	HSPG2	186.55	145.317530920404	1944-01-01	308.73	1	1	1	1	1	1	1	1	1	1	1	1	1	1	1	1	1	1	1	1	1	1	1	1	1	1	1	1	1	1	1	1	1	1	1	1	1	1	1	1	1	1
chr1	21937154	21937217	HSPG2	1944-01-01	145.317530920404	1944-01-01	308.73	0.761904761904762	0	0	0	0.793650793650794	0	0	0	1	0	0	0	1	0	0	0	0.428571428571429	0	0	0	1	0	0	0	1	0	0	0	1	0.523809523809524	0	0	1	0	0	0	1	0	0	0	1	0
chr1	26696403	26697540	ARID1A	115.39	180.901197142024	71.85	271.26	1	0.989445910290237	0.949868073878628	0.659630606860158	1	1	0.904133685136324	0.494283201407212	1	1	1	0.986807387862797	1	0.990325417766051	0.96042216358839	0.554089709762533	1	1	0.963940193491645	0.70976253298153	1	1	1	0.967458223394899	1	1	1	0.969217238346526	1	1	1	0.928759894459103	1	0.953386103781882	0.899736147757256	0.542656112576957	1	1	0.992963940193492	0.838170624450308	1	1
chr1	26729650	26729863	ARID1A	169.02	180.901197142024	71.85	271.26	1	1	1	1	1	1	1	0.934272300469484	1	1	1	1	1	1	1	1	1	1	1	1	1	1	1	0.929577464788732	1	1	1	0.910798122065728	1	1	1	0.87793427230047	1	1	1	1	1	1	1	0.7981220657277	1	1
chr1	26731151	26731604	ARID1A	262.4	180.901197142024	71.85	271.26	1	1	1	1	1	1	1	1	1	1	1	1	1	1	1	1	1	1	1	1	1	1	1	1	1	1	1	1	1	1	1	1	1	1	1	1	1	1	1	1	1	1
chr1	26732675	26732792	ARID1A	71.85	180.901197142024	71.85	271.26	1	1	1	1	1	1	1	0.282051282051282	1	1	1	1	1	1	1	1	1	1	1	0.991452991452991	1	1	1	1	1	1	1	1	1	1	1	1	1	1	1	0.888888888888889	1	1	1	0.632478632478633	1	1
chr1	26760855	26761096	ARID1A	124.22	180.901197142024	71.85	271.26	1	1	1	1	1	1	1	0.925311203319502	1	1	1	1	1	1	1	1	1	1	1	0.995850622406639	1	1	1	1	1	1	1	0.979253112033195	1	1	1	0.780082987551867	1	1	1	1	1	1	1	0.76348S15978423	1	1
chr1	26761383	26761473	ARID1A	129.01	180.901197142024	71.85	271.26	1	1	1	1	1	1	1	0.788888888888889	1	1	1	1	1	1	1	1	1	1	1	1	1	1	1	1	1	1	1	1	1	1	1	1	1	1	1	1	1	1	1	1	1	1
chr1	26762151	26762319	ARID1A	101.25	180.901197142024	71.85	271.26	1	1	1	1	1	1	1	1	1	1	1	1	1	1	1	1	1	1	1	1	1	1	1	1	1	1	1	1	1	1	1	1	1	1	1	1	1	1	1	1	1	1
chr1	26762972	26763285	ARID1A	196.46	180.901197142024	71.85	271.26	1	1	1	1	1	1	1	1	1	1	1	1	1	1	1	1	1	1	1	1	1	1	1	1	1	1	1	1	1	1	1	1	1	1	1	1	1	1	1	1	1	1
chr1	26766220	26766366	ARID1A	108.46	180.901197142024	71.85	271.26	1	1	1	1	1	1	1	1	1	1	1	1	1	1	1	1	1	1	1	1	1	1	1	1	1	1	1	1	1	1	1	1	1	1	1	1	1	1	1	1	1	1
chr1	26766456	26766566	ARID1A	113.95	180.901197142024	71.85	271.26	1	1	1	1	1	1	1	1	1	1	1	1	1	1	1	1	1	1	1	1	1	1	1	1	1	1	1	1	1	1	1	1	1	1	1	1	1	1	1	1	1	1
chr1	26767789	26767999	ARID1A	160.87	180.901197142024	71.85	271.26	1	1	1	1	1	1	1	1	1	1	1	1	1	1	1	1	1	1	1	1	1	1	1	1	1	1	1	1	1	1	1	1	1	1	1	1	1	1	1	0.947619047619048	1	1
chr1	26771118	26771326	ARID1A	87.24	180.901197142024	71.85	271.26	1	1	1	0.918269230769231	1	1	1	0.653846153846154	1	1	1	1	1	1	1	0.860576923076923	1	1	1	0.923076923076923	1	1	1	1	1	1	1	1	1	1	1	1	1	1	1	0.961538461538461	1	1	1	0.783653846153846	1	1
chr1	26772499	26772632	ARID1A	168.33	180.901197142024	71.85	271.26	1	1	1	1	1	1	1	1	1	1	1	1	1	1	1	1	1	1	1	1	1	1	1	1	1	1	1	1	1	1	1	1	1	1	1	1	1	1	1	1	1	1
chr1	26772811	26772987	ARID1A	115.26	180.901197142024	71.85	271.26	1	1	1	1	1	1	1	0.920454545454545	1	1	1	1	1	1	1	1	1	1	1	0.994318181818182	1	1	1	1	1	1	1	0.875	1	1	1	0.863636363636364	1	1	1	1	1	1	1	0.517045454545455	1	1
chr1	26773345	26773496	ARID1A	197.1	180.901197142024	71.85	271.26	1	1	1	1	1	1	1	1	1	1	1	1	1	1	1	1	1	1	1	1	1	1	1	1	1	1	1	1	1	1	1	1	1	1	1	1	1	1	1	1	1	1
chr1	26773579	26773717	ARID1A	271.26	180.901197142024	71.85	271.26	1	1	1	1	1	1	1	1	1	1	1	1	1	1	1	1	1	1	1	1	1	1	1	1	1	1	1	1	1	1	1	1	1	1	1	1	1	1	1	1	1	1
chr1	26773801	26773898	ARID1A	175.43	180.901197142024	71.85	271.26	1	1	1	1	1	1	1	1	1	1	1	1	1	1	1	1	1	1	1	1	1	1	1	1	1	1	1	1	1	1	1	1	1	1	1	1	1	1	1	1	1	1
chr1	26774328	26775220	ARID1A	226.68	180.901197142024	71.85	271.26	1	1	1	1	1	1	1	1	1	1	1	1	1	1	1	1	1	1	1	1	1	1	1	1	1	1	1	1	1	1	1	1	1	1	1	1	1	1	1	1	1	1
chr1	26775576	26775707	ARID1A	107.21	180.901197142024	71.85	271.26	1	1	1	1	1	1	1	0.137404580152672	1	1	1	1	1	1	1	0.618320610687023	1	1	1	0.931297709923664	1	1	1	0.870229007633588	1	1	1	0.786259541984733	1	1	1	0.656488549618321	1	1	1	0.854961832061069	1	1	0.969465648854962	0.282442748091603	1	1
chr1	26779022	26780756	ARID1A	232.22	180.901197142024	71.85	271.26	1	1	1	1	1	1	1	0.974625144175317	1	1	1	1	1	1	1	1	1	1	1	1	1	1	1	1	1	1	1	1	1	1	1	1	1	1	1	1	1	1	1	1	1	1
chr1	34761254	34762055	GJB4	269.87	269.87	269.87	269.87	1	1	1	1	1	1	1	1	1	1	1	1	1	1	1	1	1	1	1	1	1	1	1	1	1	1	1	1	1	1	1	1	1	1	1	1	1	1	1	1	1	1
chr1	34784762	34785575	GJB3	266.91	266.91	266.91	266.91	1	1	1	1	1	1	1	1	1	1	1	1	1	1	1	1	1	1	1	1	1	1	1	1	1	1	1	1	1	1	1	1	1	1	1	1	1	1	1	0.986469864698647	1	1
chr1	39955292	39955385	MFSD2A	58.54	149.741224739743	0	323.91	1	1	1	0.67741935483871	1	1	1	0.78494623655914	1	1	1	1	1	1	1	1	1	1	1	0.956989247311828	1	1	1	1	1	1	1	1	1	1	1	1	1	1	1	1	1	1	1	1	1	1
chr1	39957086	39957221	MFSD2A	97.5	149.741224739743	0	323.91	1	1	1	1	1	1	1	0.918518518518519	1	1	1	1	1	1	1	1	1	1	1	1	1	1	1	1	1	1	1	1	1	1	1	1	1	1	1	1	1	1	1	0.881481481481482	1	1
chr1	39958661	39958825	MFSD2A	106.7	149.741224739743	0	323.91	1	1	1	1	1	1	1	0.963414634146341	1	1	1	1	1	1	1	1	1	1	1	1	1	1	1	1	1	1	1	1	1	1	1	1	1	1	1	1	1	1	1	0.853658536585366	1	1
chr1	39965210	39965334	MFSD2A	190.16	149.741224739743	0	323.91	1	1	1	1	1	1	1	1	1	1	1	1	1	1	1	1	1	1	1	1	1	1	1	1	1	1	1	1	1	1	1	1	1	1	1	1	1	1	1	1	1	1
chr1	39965470	39965549	MFSD2A	323.91	149.741224739743	0	323.91	1	1	1	1	1	1	1	1	1	1	1	1	1	1	1	1	1	1	1	1	1	1	1	1	1	1	1	1	1	1	1	1	1	1	1	1	1	1	1	1	1	1
chr1	39965856	39966014	MFSD2A	107.75	149.741224739743	0	323.91	1	1	1	1	1	1	1	0.550632911392405	1	1	1	1	1	1	1	0.835443037974684	1	1	1	0.734177215189873	1	1	1	0.949367088607595	1	1	1	1	1	1	1	0.892405063291139	1	1	1	0.905063291139241	1	1	1	0.645569620253165	1	1
chr1	39966600	39966691	MFSD2A	110.82	149.741224739743	0	323.91	1	1	1	1	1	1	1	1	1	1	1	1	1	1	1	1	1	1	1	1	1	1	1	1	1	1	1	1	1	1	1	1	1	1	1	1	1	1	1	1	1	1
chr1	39966810	39966932	MFSD2A	192.26	149.741224739743	0	323.91	1	1	1	1	1	1	1	1	1	1	1	1	1	1	1	1	1	1	1	1	1	1	1	1	1	1	1	1	1	1	1	1	1	1	1	1	1	1	1	1	1	1
chr1	39967085	39967169	MFSD2A	169.93	149.741224739743	0	323.91	1	1	1	1	1	1	1	1	1	1	1	1	1	1	1	1	1	1	1	1	1	1	1	1	1	1	1	1	1	1	1	1	1	1	1	1	1	1	1	1	1	1
chr1	39967627	39967711	MFSD2A	123.26	149.741224739743	0	323.91	1	1	1	1	1	1	1	1	1	1	1	1	1	1	1	1	1	1	1	1	1	1	1	1	1	1	1	1	1	1	1	1	1	1	1	1	1	1	1	1	1	1
chr1	39967803	39967916	MFSD2A	140.16	149.741224739743	0	323.91	1	1	1	1	1	1	1	1	1	1	1	1	1	1	1	1	1	1	1	1	1	1	1	1	1	1	1	1	1	1	1	1	1	1	1	1	1	1	1	1	1	1
chr1	39968333	39968477	MFSD2A	231.02	149.741224739743	0	323.91	1	1	1	1	1	1	1	1	1	1	1	1	1	1	1	1	1	1	1	1	1	1	1	1	1	1	1	1	1	1	1	1	1	1	1	1	1	1	1	1	1	1
chr1	39968568	39968745	MFSD2A	172.21	149.741224739743	0	323.91	1	1	1	1	1	1	1	1	1	1	1	1	1	1	1	1	1	1	1	1	1	1	1	1	1	1	1	1	1	1	1	1	1	1	1	1	1	1	1	1	1	1
chr1	39969504	39969568	MFSD2A	69.91	149.741224739743	0	323.91	1	1	1	1	1	1	1	0.796875	1	1	1	1	1	1	1	0.984375	1	1	1	1	1	1	1	1	1	1	1	1	1	1	1	1	1	1	1	0.90625	1	1	1	0.859375	1	1
chr1	39969956	39969956	MFSD2A	0	149.741224739743	0	323.91	0	0	0	0	0	0	0	0	0	0	0	0	0	0	0	0	0	0	0	0	0	0	0	0	0	0	0	0	0	0	0	0	0	0	0	0	0	0	0	0	0	0
chr1	43337848	43337927	MPL	86.61	164.169250524109	86.61	272.05	1	1	1	1	1	1	1	0.734177215189873	1	1	1	1	1	1	1	1	1	1	1	1	1	1	1	0.949367088607595	1	1	1	0.974683544303798	1	1	1	1	1	1	1	1	1	1	1	0.506329113924051	1	1
chr1	43338098	43338231	MPL	149.74	164.169250524109	86.61	272.05	1	1	1	1	1	1	1	1	1	1	1	1	1	1	1	1	1	1	1	1	1	1	1	1	1	1	1	1	1	1	1	1	1	1	1	1	1	1	1	1	1	1
chr1	43338541	43338720	MPL	231.89	164.169250524109	86.61	272.05	1	1	1	1	1	1	1	1	1	1	1	1	1	1	1	1	1	1	1	1	1	1	1	1	1	1	1	1	1	1	1	1	1	1	1	1	1	1	1	1	1	1
chr1	43339270	43339569	MPL	171.86	164.169250524109	86.61	272.05	1	1	1	1	1	1	1	0.892976588628762	1	1	1	0.986622073578595	1	1	1	1	1	1	1	1	1	1	1	0.979933110367893	1	1	1	0.973244147157191	1	1	1	1	1	1	1	0.963210702341137	1	1	1	0.929765886287625	1	1
chr1	43339963	43340126	MPL	123.56	164.169250524109	86.61	272.05	1	1	1	1	1	1	1	1	1	1	1	1	1	1	1	1	1	1	1	1	1	1	1	1	1	1	1	1	1	1	1	1	1	1	1	1	1	1	1	1	1	1
chr1	43340386	43340513	MPL	133.61	164.169250524109	86.61	272.05	1	1	1	1	1	1	1	1	1	1	1	1	1	1	1	1	1	1	1	1	1	1	1	1	1	1	1	1	1	1	1	1	1	1	1	1	1	1	1	1	1	1
chr1	43346444	43346629	MPL	116.64	164.169250524109	86.61	272.05	1	1	1	1	1	1	1	0.945945945945946	1	1	1	1	1	1	1	1	1	1	1	1	1	1	1	1	1	1	1	1	1	1	1	1	1	1	1	1	1	1	1	0.994594594594595	1	1
chr1	43346791	43346934	MPL	145.97	164.169250524109	86.61	272.05	1	1	1	1	1	1	1	0.601398601398601	1	1	1	1	1	1	1	1	1	1	1	1	1	1	1	1	1	1	1	1	1	1	1	1	1	1	1	1	1	1	1	0.804195804195804	1	1
chr1	43348842	43349002	MPL	87.5	164.169250524109	86.61	272.05	1	1	1	1	1	1	1	0.75625	1	1	1	1	1	1	1	1	1	1	1	1	1	1	1	0.975	1	1	1	1	1	1	1	1	1	1	1	0.99375	1	1	1	0.73125	1	1
chr1	43349262	43349359	MPL	216.06	164.169250524109	86.61	272.05	1	1	1	1	1	1	1	1	1	1	1	1	1	1	1	1	1	1	1	1	1	1	1	1	1	1	1	1	1	1	1	1	1	1	1	1	1	1	1	1	1	1
chr1	43352215	43352303	MPL	110.13	164.169250524109	86.61	272.05	1	1	1	1	1	1	1	1	1	1	1	1	1	1	1	1	1	1	1	1	1	1	1	1	1	1	1	1	1	1	1	1	1	1	1	1	1	1	1	1	1	1
chr1	43352517	43352772	MPL	272.05	164.169250524109	86.61	272.05	1	1	1	1	1	1	1	1	1	1	1	1	1	1	1	1	1	1	1	1	1	1	1	1	1	1	1	1	1	1	1	1	1	1	1	1	1	1	1	1	1	1
chr1	45500332	45500413	MMACHC	135.8	207.367233333333	135.8	263.85	1	1	1	1	1	1	1	1	1	1	1	1	1	1	1	1	1	1	1	1	1	1	1	1	1	1	1	1	1	1	1	1	1	1	1	1	1	1	1	1	1	1
chr1	45507304	45507550	MMACHC	160.27	207.367233333333	135.8	263.85	1	1	1	1	1	1	1	1	1	1	1	1	1	1	1	1	1	1	1	1	1	1	1	1	1	1	1	1	1	1	1	1	1	1	1	1	1	1	1	1	1	1
chr1	45508211	45508364	MMACHC	165.93	207.367233333333	135.8	263.85	1	1	1	1	1	1	1	1	1	1	1	1	1	1	1	1	1	1	1	1	1	1	1	1	1	1	1	1	1	1	1	1	1	1	1	1	1	1	1	1	1	1
chr1	45508795	45509215	MMACHC	263.85	207.367233333333	135.8	263.85	1	1	1	1	1	1	1	1	1	1	1	1	1	1	1	1	1	1	1	1	1	1	1	1	1	1	1	1	1	1	1	1	1	1	1	1	1	1	1	1	1	1
chr1	46635775	46635970	ATPAF1	157.66	70.4S1610703408	2021-08-21	157.66	1	1	1	1	1	1	1	1	1	1	1	1	1	1	1	0.902564102564103	1	1	1	1	1	1	1	1	1	1	1	1	1	1	1	0.964102564102564	1	1	1	1	1	1	1	0.8	1	1
chr1	46643193	46643301	ATPAF1	85.48	70.4S1610703408	2021-08-21	157.66	1	1	1	1	1	1	1	0.453703703703704	1	1	1	1	1	1	1	0.842592592592593	1	1	1	0.972222222222222	1	1	1	1	1	1	1	0.981481481481481	1	1	1	1	1	1	1	0.888888888888889	1	1	1	0.666666666666667	1	1
chr1	46645160	46645256	ATPAF1	82.89	70.4S1610703408	2021-08-21	157.66	1	1	1	1	1	1	1	0	1	1	1	1	1	1	1	0.708333333333333	1	1	1	1	1	1	1	1	1	1	1	0.895833333333333	1	1	1	0.770833333333333	1	1	1	1	1	1	1	0	1	1
chr1	46652580	46652628	ATPAF1	114.6	70.4S1610703408	2021-08-21	157.66	1	1	1	1	1	1	1	1	1	1	1	1	1	1	1	1	1	1	1	1	1	1	1	1	1	1	1	1	1	1	1	1	1	1	1	1	1	1	1	1	1	1
chr1	46653816	46653867	ATPAF1	45.51	70.4S1610703408	2021-08-21	157.66	1	1	1	0.313725490196078	1	1	1	0	1	1	1	1	1	1	1	0.0784313725490196	1	1	1	0.96078431372549	1	1	1	1	1	1	1	0.686274509803922	1	1	1	0.313725490196078	1	1	1	0.549019607843137	1	1	1	0.490196078431373	1	1
chr1	46658126	46658189	ATPAF1	59.4	70.4S1610703408	2021-08-21	157.66	1	1	1	1	1	1	1	0	1	1	1	1	1	1	1	0.142857142857143	1	1	1	1	1	1	1	1	1	1	1	0.603174603174603	1	1	1	0.53968253968254	1	1	1	0.825396825396825	1	1	1	0.0952380952380952	1	1
chr1	46658686	46658737	ATPAF1	66	70.4S1610703408	2021-08-21	157.66	1	1	1	1	1	1	1	0.96078431372549	1	1	1	1	1	1	1	1	1	1	1	1	1	1	1	1	1	1	1	1	1	1	1	1	1	1	1	1	1	1	1	1	1	1
chr1	46663832	46663923	ATPAF1	72.04	70.4S1610703408	2021-08-21	157.66	1	1	1	1	1	1	1	0.197802197802198	1	1	1	1	1	1	1	1	1	1	1	1	1	1	1	1	1	1	1	1	1	1	1	1	1	1	1	0.912087912087912	1	1	1	0.571428571428571	1	1
chr1	T51255	T51364	ATPAF1	76.76	70.4S1610703408	2021-08-21	157.66	1	1	1	1	1	1	1	0.908256880733945	1	1	1	1	1	1	1	1	1	1	1	1	1	1	1	1	1	1	1	1	1	1	1	1	1	1	1	1	1	1	1	0.091743119266055	1	1
chr1	T51646	T51878	ATPAF1	52.02	70.4S1610703408	2021-08-21	157.66	1	1	1	0.5	1	0.935344827586207	0.65948275862069	0.241379310344828	1	1	0.943965517241379	0.46551724137931	1	1	0.75	0.392241379310345	1	1	0.827586206896552	0.362068965517241	1	1	0.78448275862069	0.461206896551724	1	1	0.853448275862069	0.46551724137931	1	0.948275862068965	0.663793103448276	0.15948275862069	1	1	0.754310344827586	0.392241379310345	1	0.982758620689655	0.676724137931035	0.224137931034483	1	1
chr1	46668056	46668391	ATPAF1	2021-08-21	70.4S1610703408	2021-08-21	157.66	1	0.958208955223881	0.746268656716418	0	1	0.549253731343284	0	0	1	1	0.991044776119403	0.564179104477612	1	0.743283582089552	0.170149253731343	0	1	0.856716417910448	0.495522388059702	0	1	1	0.865671641791045	0	1	1	0.901492537313433	0.304477611940299	1	1	1	0.137313432835821	1	0.982089552238806	0.435820895522388	0	1	0.958208955223881	0.811940298507463	0.0328358208955224	1	1
chr1	53196943	53197095	CPT2	142.96	163.146823469904	66.65	189.46	1	1	1	1	1	1	1	0.611842105263158	1	1	1	1	1	1	1	1	1	1	1	1	1	1	1	1	1	1	1	0.953947368421053	1	1	1	1	1	1	1	0.842105263157895	1	1	1	0.552631578947369	1	1
chr1	53200718	53200799	CPT2	96.38	163.146823469904	66.65	189.46	1	1	1	1	1	1	1	1	1	1	1	1	1	1	1	1	1	1	1	1	1	1	1	1	1	1	1	1	1	1	1	1	1	1	1	1	1	1	1	1	1	1
chr1	53202322	53202429	CPT2	66.65	163.146823469904	66.65	189.46	1	1	1	0.953271028037383	1	1	1	0.50T3397196262	1	1	1	1	1	1	1	0.925233644859813	1	1	1	0.962616822429906	1	1	1	0.934579439252336	1	1	1	0.728971962616822	1	1	1	0.850T339719626	1	1	1	1	1	1	1	0.766355140186916	1	1
chr1	53210014	53211319	CPT2	170.86	163.146823469904	66.65	189.46	1	1	1	1	1	1	1	0.978544061302682	1	1	1	1	1	1	1	1	1	1	1	1	1	1	1	1	1	1	1	1	1	1	1	1	1	1	1	1	1	1	1	0.998467432950192	1	1
chr1	53213263	53213595	CPT2	189.46	163.146823469904	66.65	189.46	1	1	1	1	1	1	1	0.996987951807229	1	1	1	1	1	1	1	1	1	1	1	1	1	1	1	1	1	1	1	1	1	1	1	1	1	1	1	1	1	1	1	1	1	1
chr1	54852232	54852386	DHCR24	221.58	175.92861379755	86.18	269.33	1	1	1	1	1	1	1	1	1	1	1	1	1	1	1	1	1	1	1	1	1	1	1	1	1	1	1	1	1	1	1	1	1	1	1	1	1	1	1	1	1	1
chr1	54853433	54853612	DHCR24	154.66	175.92861379755	86.18	269.33	1	1	1	1	1	1	1	0.893854748603352	1	1	1	1	1	1	1	1	1	1	1	1	1	1	1	1	1	1	1	1	1	1	1	1	1	1	1	1	1	1	1	1	1	1
chr1	54854036	54854234	DHCR24	110.16	175.92861379755	86.18	269.33	1	1	1	0.974747474747475	1	1	1	0.828282828282828	1	1	1	1	1	1	1	0.914141414141414	1	1	1	1	1	1	1	1	1	1	1	1	1	1	1	0.944444444444444	1	1	1	0.792929292929293	1	1	1	0.752525252525253	1	1
chr1	54865302	54865446	DHCR24	86.18	175.92861379755	86.18	269.33	1	1	1	1	1	1	1	0.659722222222222	1	1	1	1	1	1	1	0.673611111111111	1	1	1	1	1	1	1	0.833333333333333	1	1	1	0.993055555555556	1	1	1	0.847222222222222	1	1	1	0.895833333333333	1	1	1	0.611111111111111	1	1
chr1	54871349	54871613	DHCR24	225.52	175.92861379755	86.18	269.33	1	1	1	1	1	1	1	1	1	1	1	1	1	1	1	1	1	1	1	1	1	1	1	1	1	1	1	1	1	1	1	1	1	1	1	1	1	1	1	1	1	1
chr1	54875092	54875211	DHCR24	269.33	175.92861379755	86.18	269.33	1	1	1	1	1	1	1	1	1	1	1	1	1	1	1	1	1	1	1	1	1	1	1	1	1	1	1	1	1	1	1	1	1	1	1	1	1	1	1	1	1	1
chr1	54875941	54876047	DHCR24	137.02	175.92861379755	86.18	269.33	1	1	1	1	1	1	1	1	1	1	1	1	1	1	1	1	1	1	1	1	1	1	1	1	1	1	1	1	1	1	1	1	1	1	1	1	1	1	1	1	1	1
chr1	S163617	S163773	DHCR24	144.4	175.92861379755	86.18	269.33	1	1	1	1	1	1	1	0.711538461538462	1	1	1	1	1	1	1	0.858974358974359	1	1	1	0.980769230769231	1	1	1	1	1	1	1	1	1	1	1	1	1	1	1	1	1	1	1	0.980769230769231	1	1
chr1	54886888	54887119	DHCR24	208.65	175.92861379755	86.18	269.33	1	1	1	1	1	1	1	1	1	1	1	1	1	1	1	1	1	1	1	1	1	1	1	1	1	1	1	1	1	1	1	1	1	1	1	1	1	1	1	1	1	1
chr1	97078975	97079146	DPYD	87.39	71.2757970331999	1984-12-01	283.54	1	1	1	1	1	1	1	0	1	1	1	0.988304093567251	1	1	1	0.567251461988304	1	1	1	0.830409356725146	1	1	1	0.929824561403509	1	1	1	0.736842105263158	1	1	1	0.64327485380117	1	1	1	0.83625730994152	1	1	1	0.245614035087719	1	1
chr1	97082329	97082470	DPYD	97.28	71.2757970331999	1984-12-01	283.54	1	1	1	1	1	1	1	0.567375886524823	1	1	1	1	1	1	1	1	1	1	1	1	1	1	1	1	1	1	1	1	1	1	1	1	1	1	1	0.964539007092199	1	1	1	1	1	1
chr1	97098488	97098632	DPYD	61.38	71.2757970331999	1984-12-01	283.54	1	1	1	0.909722222222222	1	1	1	0	1	1	1	0.861111111111111	1	1	1	0.694444444444445	1	1	1	0.75	1	1	1	1	1	1	1	0.9375	1	1	1	0.694444444444445	1	1	1	0.791666666666667	1	1	1	0.347222222222222	1	1
chr1	97193068	97193248	DPYD	86.44	71.2757970331999	1984-12-01	283.54	1	1	1	1	1	1	1	0.144444444444444	1	1	1	1	1	1	1	0.983333333333333	1	1	1	0.927777777777778	1	1	1	1	1	1	1	1	1	1	1	0.95	1	1	1	0.983333333333333	1	1	1	0.677777777777778	1	1
chr1	97234851	97234994	DPYD	105.08	71.2757970331999	1984-12-01	283.54	1	1	1	1	1	1	1	0.979020979020979	1	1	1	1	1	1	1	1	1	1	1	1	1	1	1	1	1	1	1	1	1	1	1	1	1	1	1	1	1	1	1	1	1	1
chr1	97305258	97305378	DPYD	177.12	71.2757970331999	1984-12-01	283.54	1	1	1	1	1	1	1	1	1	1	1	1	1	1	1	1	1	1	1	1	1	1	1	1	1	1	1	1	1	1	1	1	1	1	1	1	1	1	1	1	1	1
chr1	97306176	97306297	DPYD	67.75	71.2757970331999	1984-12-01	283.54	1	1	1	1	1	1	1	0.793388429752066	1	1	1	1	1	1	1	1	1	1	1	1	1	1	1	1	1	1	1	1	1	1	1	1	1	1	1	1	1	1	1	0.702479338842975	1	1
chr1	97373560	97373644	DPYD	54.76	71.2757970331999	1984-12-01	283.54	1	1	1	0.678571428571429	1	1	1	0	1	1	1	1	1	1	1	1	1	1	1	0.880952380952381	1	1	1	1	1	1	1	1	1	1	1	0.797619047619048	1	1	1	0.869047619047619	1	1	1	0	1	1
chr1	97382392	97382461	DPYD	63.86	71.2757970331999	1984-12-01	283.54	1	1	1	1	1	1	1	0.492753623188406	1	1	1	1	1	1	1	0	1	1	1	0	1	1	1	1	1	1	1	1	1	1	1	1	1	1	1	1	1	1	1	1	1	1
chr1	97450058	97450223	DPYD	68.76	71.2757970331999	1984-12-01	283.54	1	1	1	0.981818181818182	1	1	1	0.672727272727273	1	1	1	1	1	1	1	1	1	1	1	1	1	1	1	1	1	1	1	0.963636363636364	1	1	1	1	1	1	1	0.933333333333333	1	1	1	0.709090909090909	1	1
chr1	97515725	97515941	DPYD	43.92	71.2757970331999	1984-12-01	283.54	1	1	1	0.444444444444444	1	1	0.773148148148148	0	1	1	1	0.638888888888889	1	1	0.962962962962963	0.171296296296296	1	1	0.847222222222222	0.314814814814815	1	1	1	0.435185185185185	1	1	1	0.314814814814815	1	1	1	0.699074074074074	1	1	1	0.226851851851852	1	1	0.898148148148148	0.263888888888889	1	1
chr1	97549559	97549744	DPYD	108.23	71.2757970331999	1984-12-01	283.54	1	1	1	1	1	1	1	0.556756756756757	1	1	1	1	1	1	1	0.978378378378378	1	1	1	1	1	1	1	1	1	1	1	0.967567567567568	1	1	1	0.875675675675676	1	1	1	1	1	1	1	0.767567567567568	1	1
chr1	97573759	97573970	DPYD	134.18	71.2757970331999	1984-12-01	283.54	1	1	1	1	1	1	1	1	1	1	1	1	1	1	1	1	1	1	1	1	1	1	1	1	1	1	1	1	1	1	1	1	1	1	1	1	1	1	1	0.981042654028436	1	1
chr1	97593217	97593387	DPYD	81.05	71.2757970331999	1984-12-01	283.54	1	1	1	1	1	1	1	0.682352941176471	1	1	1	0.970588235294118	1	1	1	0.782352941176471	1	1	1	0.941176470588235	1	1	1	0.947058823529412	1	1	1	0.829411764705882	1	1	1	0.723529411764706	1	1	1	0.770588235294118	1	1	1	0.105882352941176	1	1
chr1	97595058	97595166	DPYD	97.81	71.2757970331999	1984-12-01	283.54	1	1	1	1	1	1	1	1	1	1	1	1	1	1	1	1	1	1	1	1	1	1	1	1	1	1	1	1	1	1	1	1	1	1	1	1	1	1	1	1	1	1
chr1	97679094	97679182	DPYD	44.14	71.2757970331999	1984-12-01	283.54	1	1	1	0	1	1	1	0	1	1	1	1	1	1	1	0	1	1	1	0	1	1	1	0.738636363636364	1	1	1	1	1	1	1	0.931818181818182	1	1	1	0.852272727272727	1	1	1	0	1	1
chr1	97691716	97691798	DPYD	65	71.2757970331999	1984-12-01	283.54	1	1	1	0.987804878048781	1	1	1	0	1	1	1	1	1	1	1	0.792682926829268	1	1	1	1	1	1	1	1	1	1	1	1	1	1	1	1	1	1	1	0.402439024390244	1	1	1	0.987804878048781	1	1
chr1	97699350	97699547	DPYD	109.61	71.2757970331999	1984-12-01	283.54	1	1	1	1	1	1	1	1	1	1	1	1	1	1	1	1	1	1	1	1	1	1	1	1	1	1	1	1	1	1	1	1	1	1	1	1	1	1	1	1	1	1
chr1	97719757	97720926	DPYD	1984-12-01	71.2757970331999	1984-12-01	283.54	0.825491873396065	0.289136013686912	0.218135158254919	0.112061591103507	0.562874251497006	0.224978614200171	0.182207014542344	0.106073567151411	0.579982891360137	0.253207869974337	0.201881950384944	0.146278870829769	0.838323353293413	0.259195893926433	0.218990590248075	0.134302822925577	0.609923011120616	0.266894781864842	0.226689478186484	0.149700598802395	0.738237810094098	0.292557741659538	0.236954662104363	0.147134302822926	0.402908468776732	0.259195893926433	0.195893926432849	0.129170230966638	0.495295124037639	0.254063301967494	0.223267750213858	0.161676646706587	0.793840889649273	0.300256629597947	0.201881950384944	0.128314798973482	0.48759623609923	0.229255774165954	0.182207014542344	0.124893071000855	0.375534644995723	0.3267750213858
chr1	97721509	97721671	DPYD	116.85	71.2757970331999	1984-12-01	283.54	1	1	1	1	1	1	1	1	1	1	1	1	1	1	1	1	1	1	1	1	1	1	1	1	1	1	1	1	1	1	1	1	1	1	1	1	1	1	1	0.950617283950617	1	1
chr1	97740391	97740479	DPYD	89.74	71.2757970331999	1984-12-01	283.54	1	1	1	1	1	1	1	0.590909090909091	1	1	1	1	1	1	1	0.954545454545455	1	1	1	1	1	1	1	1	1	1	1	1	1	1	1	1	1	1	1	1	1	1	1	1	1	1
chr1	97828113	97828196	DPYD	146	71.2757970331999	1984-12-01	283.54	1	1	1	1	1	1	1	1	1	1	1	1	1	1	1	1	1	1	1	1	1	1	1	1	1	1	1	1	1	1	1	1	1	1	1	1	1	1	1	1	1	1
chr1	97883263	97883374	DPYD	61.59	71.2757970331999	1984-12-01	283.54	1	1	1	0.954954954954955	1	1	1	0	1	1	1	1	1	1	1	0	1	1	1	0	1	1	1	1	1	1	1	0.864864864864865	1	1	1	0.711711711711712	1	1	1	0.756756756756757	1	1	1	0	1	1
chr1	97920883	97920922	DPYD	283.54	71.2757970331999	1984-12-01	283.54	1	1	1	1	1	1	1	1	1	1	1	1	1	1	1	1	1	1	1	1	1	1	1	1	1	1	1	1	1	1	1	1	1	1	1	1	1	1	1	1	1	1
chr1	107148593	107148839	NTNG1	78.98	105.848172966781	56.02	141.41	1	1	1	1	1	1	1	0.597560975609756	1	1	1	1	1	1	1	0.967479674796748	1	1	1	0.646341463414634	1	1	1	1	1	1	1	0.951219512195122	1	1	1	0.861788617886179	1	1	1	0.841463414634146	1	1	1	0.540650406504065	1	1
chr1	107324281	107324922	NTNG1	102.31	105.848172966781	56.02	141.41	1	1	1	0.856474258970359	1	1	1	0.625585023400936	1	1	1	0.954758190327613	1	1	1	0.932917316692668	1	1	1	0.90795631825273	1	1	1	0.897035881435257	1	1	1	0.865834633385335	1	1	0.989079563182527	0.81591263650546	1	1	1	0.895475819032761	1	1	0.959438377535101	0.714508580343214	1	1
chr1	107395153	107395326	NTNG1	141.41	105.848172966781	56.02	141.41	1	1	1	1	1	1	1	0.92485549132948	1	1	1	1	1	1	1	1	1	1	1	1	1	1	1	1	1	1	1	1	1	1	1	1	1	1	1	1	1	1	1	1	1	1
chr1	107407681	107407708	NTNG1	118.81	105.848172966781	56.02	141.41	1	1	1	1	1	1	1	1	1	1	1	1	1	1	1	1	1	1	1	1	1	1	1	1	1	1	1	1	1	1	1	1	1	1	1	1	1	1	1	1	1	1
chr1	107418579	107418645	NTNG1	56.02	105.848172966781	56.02	141.41	1	1	1	1	1	1	1	1	1	1	1	1	1	1	1	1	1	1	1	1	1	1	1	1	1	1	1	1	1	1	1	1	1	1	1	1	1	1	1	1	1	1
chr1	107421083	107421143	NTNG1	90.75	105.848172966781	56.02	141.41	1	1	1	1	1	1	1	0.866666666666667	1	1	1	1	1	1	1	1	1	1	1	0.983333333333333	1	1	1	1	1	1	1	1	1	1	1	1	1	1	1	1	1	1	1	0.966666666666667	1	1
chr1	107430749	107430917	NTNG1	123.1	105.848172966781	56.02	141.41	1	1	1	1	1	1	1	1	1	1	1	1	1	1	1	1	1	1	1	1	1	1	1	1	1	1	1	1	1	1	1	1	1	1	1	1	1	1	1	1	1	1
chr1	107436664	107436799	NTNG1	83.72	105.848172966781	56.02	141.41	1	1	1	1	1	1	1	0.318518518518519	1	1	1	1	1	1	1	1	1	1	1	1	1	1	1	1	1	1	1	1	1	1	1	0.925925925925926	1	1	1	0.918518518518519	1	1	1	0.82962962962963	1	1
chr1	107480610	107480840	NTNG1	134.8	105.848172966781	56.02	141.41	1	1	1	1	1	1	1	1	1	1	1	1	1	1	1	1	1	1	1	1	1	1	1	1	1	1	1	0.991304347826087	1	1	1	0.995652173913044	1	1	1	1	1	1	1	0.960869565217391	1	1
chr1	109620268	109620278	AMPD2	109.2	169.830262973352	1966-02-01	354.84	1	1	1	1	1	1	1	1	1	1	1	1	1	1	1	1	1	1	1	1	1	1	1	1	1	1	1	1	1	1	1	1	1	1	1	1	1	1	1	1	1	1
chr1	109620913	109621266	AMPD2	85.8	169.830262973352	1966-02-01	354.84	1	1	0.926345609065156	0.770538243626062	1	1	0.946175637393768	0.376770538243626	1	1	1	1	1	1	1	0.688385269121813	1	1	0.954674220963173	0.71671388101983	1	1	1	0.906515580736544	1	1	1	0.892351274787535	1	1	1	0.917847025495751	1	1	1	0.827195467422096	1	1	1	0.895184135977337	1	1
chr1	109623987	109624089	AMPD2	1966-02-01	169.830262973352	1966-02-01	354.84	0.96078431372549	0	0	0	1	0	0	0	1	0.57843137254902	0	0	1	0	0	0	1	0	0	0	1	0.215686274509804	0	0	1	0	0	0	1	0	0	0	1	0	0	0	0.42156862745098	0	0	0	1	0
chr1	109625302	109625433	AMPD2	268.2	169.830262973352	1966-02-01	354.84	1	1	1	1	1	1	1	1	1	1	1	1	1	1	1	1	1	1	1	1	1	1	1	1	1	1	1	1	1	1	1	1	1	1	1	1	1	1	1	1	1	1
chr1	109625661	109625792	AMPD2	354.84	169.830262973352	1966-02-01	354.84	1	1	1	1	1	1	1	1	1	1	1	1	1	1	1	1	1	1	1	1	1	1	1	1	1	1	1	1	1	1	1	1	1	1	1	1	1	1	1	1	1	1
chr1	109626159	109626228	AMPD2	141.52	169.830262973352	1966-02-01	354.84	1	1	1	1	1	1	1	1	1	1	1	1	1	1	1	1	1	1	1	1	1	1	1	1	1	1	1	1	1	1	1	1	1	1	1	1	1	1	1	1	1	1
chr1	109626318	109626427	AMPD2	152.69	169.830262973352	1966-02-01	354.84	1	1	1	1	1	1	1	1	1	1	1	1	1	1	1	1	1	1	1	1	1	1	1	1	1	1	1	1	1	1	1	1	1	1	1	1	1	1	1	1	1	1
chr1	109626725	109626912	AMPD2	161.43	169.830262973352	1966-02-01	354.84	1	1	1	1	1	1	1	1	1	1	1	1	1	1	1	1	1	1	1	1	1	1	1	1	1	1	1	1	1	1	1	1	1	1	1	1	1	1	1	1	1	1
chr1	109627174	109627316	AMPD2	100.37	169.830262973352	1966-02-01	354.84	1	1	1	1	1	1	1	0.485915492957747	1	1	1	1	1	1	1	1	1	1	1	1	1	1	1	1	1	1	1	1	1	1	1	1	1	1	1	0.964788732394366	1	1	1	0.985915492957746	1	1
chr1	109627428	109627518	AMPD2	242.87	169.830262973352	1966-02-01	354.84	1	1	1	1	1	1	1	1	1	1	1	1	1	1	1	1	1	1	1	1	1	1	1	1	1	1	1	1	1	1	1	1	1	1	1	1	1	1	1	1	1	1
chr1	109627773	109627903	AMPD2	160.32	169.830262973352	1966-02-01	354.84	1	1	1	1	1	1	1	1	1	1	1	1	1	1	1	1	1	1	1	1	1	1	1	1	1	1	1	1	1	1	1	1	1	1	1	1	1	1	1	1	1	1
chr1	109628082	109628277	AMPD2	117.16	169.830262973352	1966-02-01	354.84	1	1	1	1	1	1	1	1	1	1	1	1	1	1	1	1	1	1	1	1	1	1	1	1	1	1	1	1	1	1	1	1	1	1	1	1	1	1	1	0.835897435897436	1	1
chr1	109628363	109628495	AMPD2	212.08	169.830262973352	1966-02-01	354.84	1	1	1	1	1	1	1	1	1	1	1	1	1	1	1	1	1	1	1	1	1	1	1	1	1	1	1	1	1	1	1	1	1	1	1	1	1	1	1	1	1	1
chr1	109628642	109628806	AMPD2	84.62	169.830262973352	1966-02-01	354.84	1	1	1	1	1	1	1	0.536585365853659	1	1	1	1	1	1	1	0.932926829268293	1	1	1	0.823170731707317	1	1	1	1	1	1	1	1	1	1	1	1	1	1	1	0.835365853658537	1	1	1	0.682926829268293	1	1
chr1	109629108	109629235	AMPD2	239.71	169.830262973352	1966-02-01	354.84	1	1	1	1	1	1	1	1	1	1	1	1	1	1	1	1	1	1	1	1	1	1	1	1	1	1	1	1	1	1	1	1	1	1	1	1	1	1	1	1	1	1
chr1	109629326	109629490	AMPD2	157.24	169.830262973352	1966-02-01	354.84	1	1	1	1	1	1	1	1	1	1	1	1	1	1	1	1	1	1	1	1	1	1	1	1	1	1	1	1	1	1	1	1	1	1	1	1	1	1	1	0.676829268292683	1	1
chr1	109629795	109629916	AMPD2	177.55	169.830262973352	1966-02-01	354.84	1	1	1	1	1	1	1	1	1	1	1	1	1	1	1	1	1	1	1	1	1	1	1	1	1	1	1	1	1	1	1	1	1	1	1	1	1	1	1	1	1	1
chr1	109630232	109630406	AMPD2	255.03	169.830262973352	1966-02-01	354.84	1	1	1	1	1	1	1	1	1	1	1	1	1	1	1	1	1	1	1	1	1	1	1	1	1	1	1	1	1	1	1	1	1	1	1	1	1	1	1	1	1	1
chr1	109630682	109630793	AMPD2	127.77	169.830262973352	1966-02-01	354.84	1	1	1	1	1	1	1	1	1	1	1	1	1	1	1	1	1	1	1	1	1	1	1	1	1	1	1	1	1	1	1	1	1	1	1	1	1	1	1	0.981981981981982	1	1
chr1	109630942	109631152	AMPD2	269.28	169.830262973352	1966-02-01	354.84	1	1	1	1	1	1	1	1	1	1	1	1	1	1	1	1	1	1	1	1	1	1	1	1	1	1	1	1	1	1	1	1	1	1	1	1	1	1	1	1	1	1
chr1	113895064	113895492	AP4B1	136.86	103.996932432432	69.57	136.86	1	1	1	1	1	1	1	1	1	1	1	1	1	1	1	1	1	1	1	1	1	1	1	1	1	1	1	1	1	1	1	1	1	1	1	1	1	1	1	0.936915887850467	1	1
chr1	113895756	113896038	AP4B1	103.49	103.996932432432	69.57	136.86	1	1	1	1	1	1	1	0.69503S14892908	1	1	1	1	1	1	1	1	1	1	1	1	1	1	1	1	1	1	1	1	1	1	1	1	1	1	1	1	1	1	1	0.957446808510638	1	1
chr1	113896257	113896465	AP4B1	88.31	103.996932432432	69.57	136.86	1	1	1	1	1	1	1	1	1	1	1	1	1	1	1	1	1	1	1	1	1	1	1	1	1	1	1	1	1	1	1	1	1	1	1	1	1	1	1	0.701923076923077	1	1
chr1	113897839	113897943	AP4B1	111.67	103.996932432432	69.57	136.86	1	1	1	1	1	1	1	1	1	1	1	1	1	1	1	1	1	1	1	1	1	1	1	1	1	1	1	1	1	1	1	1	1	1	1	1	1	1	1	1	1	1
chr1	113898717	113898801	AP4B1	84.05	103.996932432432	69.57	136.86	1	1	1	1	1	1	1	0.702380952380952	1	1	1	1	1	1	1	1	1	1	1	1	1	1	1	1	1	1	1	1	1	1	1	1	1	1	1	1	1	1	1	1	1	1
chr1	113899903	113900400	AP4B1	99.6	103.996932432432	69.57	136.86	1	1	1	0.943661971830986	1	1	1	0.917505030181086	1	1	1	1	1	1	1	0.947686116700201	1	1	1	0.973843058350101	1	1	1	1	1	1	1	0.973843058350101	1	1	1	1	1	1	1	0.963782696177062	1	1	1	0.802816901408451	1	1
chr1	113901235	113901383	AP4B1	126.36	103.996932432432	69.57	136.86	1	1	1	1	1	1	1	1	1	1	1	1	1	1	1	1	1	1	1	1	1	1	1	1	1	1	1	1	1	1	1	1	1	1	1	1	1	1	1	0.993243243243243	1	1
chr1	113901754	113901885	AP4B1	97.88	103.996932432432	69.57	136.86	1	1	1	1	1	1	1	0.236641221374046	1	1	1	1	1	1	1	0.977099236641221	1	1	1	1	1	1	1	0.946564885496183	1	1	1	0.946564885496183	1	1	1	0.67175572519084	1	1	1	0.931297709923664	1	1	1	0.267175572519084	1	1
chr1	113902637	113902862	AP4B1	69.57	103.996932432432	69.57	136.86	1	1	1	0.804444444444444	1	1	0.92	0.564444444444444	1	1	1	0.835555555555556	1	1	1	0.724444444444444	1	1	1	0.684444444444444	1	1	1	0.791111111111111	1	1	1	0.711111111111111	1	1	1	0.671111111111111	1	1	0.96	0.608888888888889	1	1	0.862222222222222	0.582222222222222	1	1
chr1	113904604	113904717	AP4B1	83.12	103.996932432432	69.57	136.86	1	1	1	0.929203539823009	1	1	1	0	1	1	1	1	1	1	1	0.557522123893805	1	1	1	0.548672566S1321	1	1	1	0.707964601769912	1	1	1	0.6S13214159292	1	1	1	0.52212389380531	1	1	1	0.424778761061947	1	1	0.8672566S132142	0.265486725663717	1	1
chr1	154584805	154585043	ADAR	106.86	128.995736560391	1937-02-01	185.7	1	1	1	1	1	1	1	0.96218487394958	1	1	1	1	1	1	1	1	1	1	1	1	1	1	1	1	1	1	1	1	1	1	1	1	1	1	1	1	1	1	1	0.69327731092437	1	1
chr1	154585216	154585344	ADAR	150.4	128.995736560391	1937-02-01	185.7	1	1	1	1	1	1	1	1	1	1	1	1	1	1	1	1	1	1	1	1	1	1	1	1	1	1	1	1	1	1	1	1	1	1	1	1	1	1	1	1	1	1
chr1	154585752	154585865	ADAR	88.08	128.995736560391	1937-02-01	185.7	1	1	1	1	1	1	1	1	1	1	1	1	1	1	1	1	1	1	1	1	1	1	1	1	1	1	1	1	1	1	1	1	1	1	1	1	1	1	1	1	1	1
chr1	154586180	154586363	ADAR	147	128.995736560391	1937-02-01	185.7	1	1	1	1	1	1	1	0.885245901639344	1	1	1	1	1	1	1	1	1	1	1	1	1	1	1	1	1	1	1	1	1	1	1	1	1	1	1	1	1	1	1	1	1	1
chr1	154588124	154588258	ADAR	119.84	128.995736560391	1937-02-01	185.7	1	1	1	1	1	1	1	1	1	1	1	1	1	1	1	1	1	1	1	1	1	1	1	1	1	1	1	1	1	1	1	1	1	1	1	1	1	1	1	1	1	1
chr1	154588550	154588673	ADAR	106.46	128.995736560391	1937-02-01	185.7	1	1	1	1	1	1	1	0.00813008130081301	1	1	1	1	1	1	1	1	1	1	1	1	1	1	1	1	1	1	1	1	1	1	1	0.642276422764228	1	1	1	1	1	1	1	0.373983739837398	1	1
chr1	154589368	154589462	ADAR	67.7	128.995736560391	1937-02-01	185.7	1	1	1	0.936170212765957	1	1	1	0.265957446808511	1	1	1	1	1	1	1	0.542553191489362	1	1	1	0.968085106382979	1	1	1	0.904255319148936	1	1	1	0.797872340425532	1	1	1	0.691489361702128	1	1	1	0.851063829787234	1	1	1	0.468085106382979	1	1
chr1	154589756	154589928	ADAR	162.02	128.995736560391	1937-02-01	185.7	1	1	1	1	1	1	1	1	1	1	1	1	1	1	1	1	1	1	1	1	1	1	1	1	1	1	1	1	1	1	1	1	1	1	1	1	1	1	1	1	1	1
chr1	154590183	154590409	ADAR	164.41	128.995736560391	1937-02-01	185.7	1	1	1	1	1	1	1	1	1	1	1	1	1	1	1	1	1	1	1	1	1	1	1	1	1	1	1	1	1	1	1	1	1	1	1	1	1	1	1	1	1	1
chr1	154596804	154596995	ADAR	124.12	128.995736560391	1937-02-01	185.7	1	1	1	1	1	1	1	0.827225130890052	1	1	1	1	1	1	1	0.884816753926702	1	1	1	0.848167539267016	1	1	1	0.958115183246073	1	1	1	0.994764397905759	1	1	1	0.926701570680628	1	1	1	0.832460732984293	1	1	1	0.717277486910995	1	1
chr1	154597122	154597267	ADAR	124.19	128.995736560391	1937-02-01	185.7	1	1	1	1	1	1	1	1	1	1	1	1	1	1	1	1	1	1	1	1	1	1	1	1	1	1	1	1	1	1	1	1	1	1	1	1	1	1	1	1	1	1
chr1	154597827	154597976	ADAR	67.89	128.995736560391	1937-02-01	185.7	1	1	1	1	1	1	1	0.100671140939597	1	1	1	1	1	1	1	1	1	1	1	0.939597315436242	1	1	1	1	1	1	1	1	1	1	1	1	1	1	1	0.74496644295302	1	1	1	0.751677852348993	1	1
chr1	154598401	154598585	ADAR	97.14	128.995736560391	1937-02-01	185.7	1	1	1	1	1	1	1	0.673913043478261	1	1	1	1	1	1	1	0.929347826086957	1	1	1	1	1	1	1	1	1	1	1	1	1	1	1	0.951086956521739	1	1	1	0.869565217391304	1	1	1	0.885869565217391	1	1
chr1	154601040	154602626	ADAR	160.4	128.995736560391	1937-02-01	185.7	1	1	1	1	1	1	1	0.998108448928121	1	1	1	1	1	1	1	1	1	1	1	1	1	1	1	1	1	1	1	1	1	1	1	1	1	1	1	1	1	1	1	1	1	1
chr1	1S152005	1S152253	ADAR	1937-02-01	128.995736560391	1937-02-01	185.7	1	0	0	0	0.782258064516129	0	0	0	1	0	0	0	0.907258064516129	0	0	0	0.943548387096774	0	0	0	0.741935483870968	0	0	0	0.717741935483871	0	0	0	0.540322580645161	0	0	0	0	0	0	0	0.786290322580645	0	0	0	0.576612903225807	0
chr1	154607991	154608186	ADAR	108.44	128.995736560391	1937-02-01	185.7	1	1	1	0.784615384615385	1	1	1	0.61025641025641	1	1	1	1	1	1	1	0.897435897435897	1	1	1	0.841025641025641	1	1	1	0.912820512820513	1	1	1	0.841025641025641	1	1	1	0.923076923076923	1	1	1	0.794871794871795	1	1	1	0.712820512820513	1	1
chr1	154608750	154608797	ADAR	2026-04-01	128.995736560391	1937-02-01	185.7	1	0	0	0	1	0	0	0	1	0	0	0	0	0	0	0	0	0	0	0	1	0	0	0	1	0	0	0	1	0	0	0	1	0	0	0	1	0	0	0	1	0
chr1	154627854	154627995	ADAR	185.7	128.995736560391	1937-02-01	185.7	1	1	1	1	1	1	1	1	1	1	1	1	1	1	1	1	1	1	1	1	1	1	1	1	1	1	1	0.971631205673759	1	1	1	0.985815602836879	1	1	1	1	1	1	1	0.482269503S1489	1	1
chr1	155234994	155235100	GBA	341.76	272.393910614525	151.63	428.44	1	1	1	1	1	1	1	1	1	1	1	1	1	1	1	1	1	1	1	1	1	1	1	1	1	1	1	1	1	1	1	1	1	1	1	1	1	1	1	1	1	1
chr1	155235194	155235311	GBA	428.44	272.393910614525	151.63	428.44	1	1	1	1	1	1	1	1	1	1	1	1	1	1	1	1	1	1	1	1	1	1	1	1	1	1	1	1	1	1	1	1	1	1	1	1	1	1	1	1	1	1
chr1	15S8480	155235844	GBA	342.15	272.393910614525	151.63	428.44	1	1	1	1	1	1	1	1	1	1	1	1	1	1	1	1	1	1	1	1	1	1	1	1	1	1	1	1	1	1	1	1	1	1	1	1	1	1	1	1	1	1
chr1	155236244	155236469	GBA	215.04	272.393910614525	151.63	428.44	1	1	1	1	1	1	1	1	1	1	1	1	1	1	1	1	1	1	1	1	1	1	1	1	1	1	1	1	1	1	1	1	1	1	1	1	1	1	1	1	1	1
chr1	155237340	155237578	GBA	366.18	272.393910614525	151.63	428.44	1	1	1	1	1	1	1	1	1	1	1	1	1	1	1	1	1	1	1	1	1	1	1	1	1	1	1	1	1	1	1	1	1	1	1	1	1	1	1	1	1	1
chr1	155238133	155238306	GBA	171.58	272.393910614525	151.63	428.44	1	1	1	1	1	1	1	1	1	1	1	1	1	1	1	1	1	1	1	1	1	1	1	1	1	1	1	1	1	1	1	1	1	1	1	1	1	1	1	1	1	1
chr1	15T8216	155238650	GBA	219.03	272.393910614525	151.63	428.44	1	1	1	1	1	1	1	1	1	1	1	1	1	1	1	1	1	1	1	1	1	1	1	1	1	1	1	1	1	1	1	1	1	1	1	1	1	1	1	1	1	1
chr1	155239615	15S8062	GBA	182.34	272.393910614525	151.63	428.44	1	1	1	1	1	1	1	1	1	1	1	1	1	1	1	1	1	1	1	1	1	1	1	1	1	1	1	1	1	1	1	1	1	1	1	1	1	1	1	0.979591836734694	1	1
chr1	155239885	15T8177	GBA	233.48	272.393910614525	151.63	428.44	1	1	1	1	1	1	1	1	1	1	1	1	1	1	1	1	1	1	1	1	1	1	1	1	1	1	1	1	1	1	1	1	1	1	1	1	1	1	1	1	1	1
chr1	155240629	155240717	GBA	296.2	272.393910614525	151.63	428.44	1	1	1	1	1	1	1	1	1	1	1	1	1	1	1	1	1	1	1	1	1	1	1	1	1	1	1	1	1	1	1	1	1	1	1	1	1	1	1	1	1	1
chr1	155241085	155241112	GBA	151.63	272.393910614525	151.63	428.44	1	1	1	1	1	1	1	1	1	1	1	1	1	1	1	1	1	1	1	1	1	1	1	1	1	1	1	1	1	1	1	1	1	1	1	1	1	1	1	1	1	1
chr1	170532223	170532284	GORAB	105.33	56.3199449385854	0	116.54	1	1	1	1	1	1	1	1	1	1	1	1	1	1	1	1	1	1	1	1	1	1	1	1	1	1	1	1	1	1	1	1	1	1	1	1	1	1	1	1	1	1
chr1	170533463	170533651	GORAB	44.88	56.3199449385854	0	116.54	1	1	1	0.414893617021277	1	1	0.962765957446809	0	1	1	1	0.914893617021277	1	1	1	0.76063829787234	1	1	1	0.824468085106383	1	1	1	0.840425531914894	1	1	1	0.51063829787234	1	1	1	0.202127659574468	1	1	1	0.867021276595745	1	1	1	0	1	1
chr1	170536309	170536421	GORAB	0	56.3199449385854	0	116.54	0	0	0	0	0	0	0	0	0	0	0	0	0	0	0	0	0	0	0	0	0.348214285714286	0	0	0	0.5625	0	0	0	0.5	0	0	0	0	0	0	0	0	0	0	0	0	0
chr1	170539209	170539571	GORAB	116.54	56.3199449385854	0	116.54	1	1	1	1	1	1	1	0.94475138121547	1	1	1	1	1	1	1	1	1	1	1	1	1	1	1	1	1	1	1	1	1	1	1	1	1	1	1	1	1	1	1	1	1	1
chr1	170542490	170542592	GORAB	86.15	56.3199449385854	0	116.54	1	1	1	1	1	1	1	0.254901960784314	1	1	1	1	1	1	1	1	1	1	1	1	1	1	1	1	1	1	1	1	1	1	1	0.980392156862745	1	1	1	1	1	1	1	1	1	1
chr1	170544704	170545791	GORAB	2021-02-28	56.3199449385854	0	116.54	0.60165593376265	0.367985280588776	0.31738730450782	0.230910763569457	0.432382704691812	0.277828886844526	0.245630174793008	0.149954001839926	0.826126954921803	0.324747010119595	0.276908923643054	0.226310947562098	0.425942962281509	0.276908923643054	0.235510579576817	0.179392824287029	0.504139834406624	0.34130634774609	0.28886844526219	0.183992640294388	0.651333946642134	0.294388224471021	0.260349586016559	0.199632014719411	0.651333946642134	0.3081876724931	0.239190432382705	0.177552897884085	0.56853725850966	0.27506899724011	0.241950321987121	0.185832566697332	0.610855565777369	0.3440662373S49	0.27506899724011	0.173873045078197	0.652253909843606	0.241030358785649	0.200551977920883	0.15639374425023	0.840846366145354	0.352345906163753
chr1	170552014	170552462	GORAB	81.43	56.3199449385854	0	116.54	1	1	1	0.991071428571429	1	1	1	0.486607142857143	1	1	1	1	1	1	1	0.950892857142857	1	1	1	0.964285714285714	1	1	1	1	1	1	1	0.96875	1	1	1	0.975446428571429	1	1	1	0.955357142857143	1	1	1	0.609375	1	1
chr1	170553834	170553834	GORAB	0	56.3199449385854	0	116.54	0	0	0	0	0	0	0	0	0	0	0	0	0	0	0	0	0	0	0	0	0	0	0	0	0	0	0	0	0	0	0	0	0	0	0	0	0	0	0	0	0	0
chr1	197084323	197084426	ASPM	65.78	103.51056258386	26.93	200.94	1	1	1	1	1	1	1	0.0194174757281553	1	1	1	1	1	1	1	0.87378640776699	1	1	1	1	1	1	1	1	1	1	1	1	1	1	1	0.805825242718447	1	1	1	0.970873786407767	1	1	1	0.29126213592233	1	1
chr1	197086802	197086972	ASPM	81.89	103.51056258386	26.93	200.94	1	1	1	0.988235294117647	1	1	1	0.252941176470588	1	1	1	1	1	1	1	0.858823529411765	1	1	1	1	1	1	1	1	1	1	1	0.958823529411765	1	1	1	0.841176470588235	1	1	1	0.994117647058824	1	1	0.970588235294118	0.423529411764706	1	1
chr1	197088255	197088432	ASPM	67.34	103.51056258386	26.93	200.94	1	1	1	0.80225988700565	1	1	1	0.700564971751413	1	1	1	0.836158192090396	1	1	1	0.796610169491525	1	1	1	0.84180790960452	1	1	1	0.864406779661017	1	1	1	0.858757062146893	1	1	1	0.757062146892655	1	1	1	0.864406779661017	1	1	1	0.728813559322034	1	1
chr1	197089929	197090084	ASPM	92.52	103.51056258386	26.93	200.94	1	1	1	1	1	1	1	0.741935483870968	1	1	1	1	1	1	1	0.967741935483871	1	1	1	1	1	1	1	1	1	1	1	1	1	1	1	1	1	1	1	1	1	1	1	0.238709677419355	1	1
chr1	197090195	197090388	ASPM	114.91	103.51056258386	26.93	200.94	1	1	1	1	1	1	1	0.549222797927461	1	1	1	0.906735751295337	1	1	1	0.704663212435233	1	1	1	0.849740932642487	1	1	1	0.927461139896373	1	1	0.963730569948187	0.683937823834197	1	1	1	0.756476683937824	1	1	1	0.761658031088083	1	1	0.761658031088083	0.523316062176166	1	1
chr1	197090849	197091041	ASPM	83.53	103.51056258386	26.93	200.94	1	1	1	1	1	1	1	0.0833333333333333	1	1	1	1	1	1	1	0.942708333333333	1	1	1	0.479166666666667	1	1	1	0.911458333333333	1	1	1	0.854166666666667	1	1	1	0.869791666666667	1	1	1	0.833333333333333	1	1	1	0.458333333333333	1	1
chr1	197091906	197092056	ASPM	94.66	103.51056258386	26.93	200.94	1	1	1	1	1	1	1	0.693333333333333	1	1	1	1	1	1	1	0.906666666666667	1	1	1	0.966666666666667	1	1	1	1	1	1	1	1	1	1	1	0.873333333333333	1	1	1	0.893333333333333	1	1	1	0.593333333333333	1	1
chr1	197093051	197093261	ASPM	38.23	103.51056258386	26.93	200.94	1	1	0.976190476190476	0.00952380952380953	1	0.961904761904762	0.733333333333333	0	1	1	1	0.933333333333333	1	1	1	0.657142857142857	1	1	0.928571428571429	0.319047619047619	1	1	1	0.671428571428571	1	1	1	0.695238095238095	1	1	1	0.652380952380952	1	1	0.976190476190476	0.623809523809524	1	1	0.942857142857143	0.080952380952381	1	1
chr1	197094083	197094180	ASPM	56.33	103.51056258386	26.93	200.94	1	1	1	0.804123711340206	1	1	1	0	1	1	1	0.876288659793815	1	1	1	0	1	1	1	0	1	1	1	0.463917525773196	1	1	1	0	1	1	1	0.463917525773196	1	1	0.989690721649485	0.103092783505155	1	1	1	0.21649484S11225	1	1
chr1	197095997	197096164	ASPM	64.34	103.51056258386	26.93	200.94	1	1	1	0.784431137724551	1	1	1	0.00598802395209581	1	1	1	0.892215568862276	1	1	1	0.74251497005988	1	1	1	0.670658682634731	1	1	1	0.922155688622755	1	1	1	0.562874251497006	1	1	1	0.461077844311377	1	1	1	0.940119760479042	1	1	1	0.25748T174012	1	1
chr1	197100430	197105185	ASPM	114.88	103.51056258386	26.93	200.94	1	1	1	0.99726603575184	1	1	1	0.842060988433228	1	1	1	0.995373291272345	1	1	0.999579390115668	0.970977917981073	1	1	1	0.987171398527865	1	1	1	0.992008412197687	1	1	1	0.991587802313354	1	1	1	0.96677181913775	1	1	1	0.986961093585699	1	1	0.997055730809674	0.839957939011567	1	1
chr1	197117788	197117983	ASPM	69.57	103.51056258386	26.93	200.94	1	1	1	1	1	1	0.81025641025641	0	1	1	1	1	1	1	1	0.517948717948718	1	1	1	0.328205128205128	1	1	1	0.948717948717949	1	1	1	0.712820512820513	1	1	1	0.184615384615385	1	1	1	0.384615384615385	1	1	1	0.507692307692308	1	1
chr1	197121914	197122043	ASPM	26.93	103.51056258386	26.93	200.94	1	1	0.930232558139535	0	1	1	0.697674418604651	0	1	1	0.968992248062015	0.387596899224806	1	1	0.852713178294574	0	1	1	1	0.193798449612403	1	1	1	0.170542635658915	1	1	1	0.395348837209302	1	1	0.968992248062015	0.24031007751938	1	1	1	0	1	0.852713178294574	0	0	1	1
chr1	197122158	197122301	ASPM	59.2	103.51056258386	26.93	200.94	1	1	1	0.979020979020979	1	1	1	0.027972027972028	1	1	1	1	1	1	1	0.0909090909090909	1	1	1	1	1	1	1	1	1	1	1	0.629370629370629	1	1	1	0.48951048951049	1	1	1	0.664335664335664	1	1	1	0	1	1
chr1	197122387	197122595	ASPM	103.82	103.51056258386	26.93	200.94	1	1	1	1	1	1	1	0.889423076923077	1	1	1	1	1	1	1	1	1	1	1	1	1	1	1	1	1	1	1	1	1	1	1	1	1	1	1	1	1	1	1	1	1	1
chr1	197124109	197124331	ASPM	70.5	103.51056258386	26.93	200.94	1	1	1	0.927927927927928	1	1	0.662162162162162	0	1	1	1	0.846846846846847	1	1	0.941441441441441	0	1	1	1	0.720720720720721	1	1	1	0.567567567567568	1	1	1	0.297297297297297	1	1	1	0.531531531531532	1	1	0.891891891891892	0.301801801801802	1	1	0.90990990990991	0.0630630630630631	1	1
chr1	197124869	197124955	ASPM	53.23	103.51056258386	26.93	200.94	1	1	1	0.755813953488372	1	1	0.930232558139535	0	1	1	1	0.662790697674419	1	1	1	0	1	1	1	0.372093023255814	1	1	1	0.825581395348837	1	1	1	0.127906976744186	1	1	1	0	1	1	1	0.325581395348837	1	1	1	0	1	1
chr1	197125045	197125191	ASPM	116.38	103.51056258386	26.93	200.94	1	1	1	1	1	1	1	1	1	1	1	1	1	1	1	1	1	1	1	1	1	1	1	1	1	1	1	1	1	1	1	1	1	1	1	1	1	1	1	1	1	1
chr1	197128489	197128665	ASPM	85.48	103.51056258386	26.93	200.94	1	1	1	1	1	1	1	0.801136363636364	1	1	1	1	1	1	1	1	1	1	1	0.948863636363636	1	1	1	0.909090909090909	1	1	1	1	1	1	1	0.875	1	1	1	1	1	1	1	0.670454545454545	1	1
chr1	197129186	197129317	ASPM	77.16	103.51056258386	26.93	200.94	1	1	1	1	1	1	1	0	1	1	1	1	1	1	1	0.389312977099237	1	1	1	0.870229007633588	1	1	1	1	1	1	1	1	1	1	1	0.847328244274809	1	1	1	0.984732824427481	1	1	1	0.274809160305344	1	1
chr1	197129914	197130056	ASPM	94.89	103.51056258386	26.93	200.94	1	1	1	1	1	1	1	0.73943661971831	1	1	1	1	1	1	1	1	1	1	1	1	1	1	1	1	1	1	1	1	1	1	1	1	1	1	1	1	1	1	1	0.929577464788732	1	1
chr1	197132284	197132352	ASPM	73.78	103.51056258386	26.93	200.94	1	1	1	1	1	1	1	0	1	1	1	1	1	1	1	0.838235294117647	1	1	1	0.941176470588235	1	1	1	1	1	1	1	1	1	1	1	1	1	1	1	0.514705882352941	1	1	1	0	1	1
chr1	197133349	197133595	ASPM	89.75	103.51056258386	26.93	200.94	1	1	1	1	1	1	1	0.955284552845528	1	1	1	1	1	1	1	1	1	1	1	1	1	1	1	1	1	1	1	1	1	1	1	1	1	1	1	1	1	1	1	0.963414634146341	1	1
chr1	197135095	197135242	ASPM	67.7	103.51056258386	26.93	200.94	1	1	1	0.870748299319728	1	1	1	0	1	1	1	1	1	1	1	0.714285714285714	1	1	1	0.442176870748299	1	1	1	1	1	1	1	0.972789115646258	1	1	1	0.979591836734694	1	1	1	0.952380952380952	1	1	1	0.36734693877551	1	1
chr1	197139766	197139871	ASPM	72.93	103.51056258386	26.93	200.94	1	1	1	1	1	1	1	0	1	1	1	0.923809523809524	1	1	1	0.333333333333333	1	1	1	0.990476190476191	1	1	1	0.8	1	1	1	0.714285714285714	1	1	1	0.152380952380952	1	1	1	0.657142857142857	1	1	1	0.0857142857142857	1	1
chr1	197142330	197143810	ASPM	116.89	103.51056258386	26.93	200.94	1	1	1	1	1	1	1	0.83445945945946	1	1	1	1	1	1	1	0.979054054054054	1	1	1	0.986486486486486	1	1	1	0.999324324324324	1	1	1	0.995945945945946	1	1	1	0.997297297297297	1	1	1	0.991216216216216	1	1	1	0.857432432432433	1	1
chr1	197143956	197144100	ASPM	68.32	103.51056258386	26.93	200.94	1	1	1	1	1	1	1	0	1	1	1	1	1	1	1	0	1	1	0.993055555555556	0	1	1	1	0.0972222222222222	1	1	1	0.75	1	1	1	0	1	1	1	0	1	1	1	0	1	1
chr1	197146140	197146437	ASPM	200.94	103.51056258386	26.93	200.94	1	1	1	1	1	1	1	1	1	1	1	1	1	1	1	1	1	1	1	1	1	1	1	1	1	1	1	1	1	1	1	1	1	1	1	1	1	1	1	0.939393939393939	1	1
chr1	200553387	200553767	KIF14	97.72	88.0939842328684	35.25	134.38	1	1	1	1	1	1	1	0.757894736842105	1	1	1	1	1	1	1	1	1	1	1	0.994736842105263	1	1	1	1	1	1	1	0.986842105263158	1	1	1	0.963157894736842	1	1	1	1	1	1	1	0.847368421052632	1	1
chr1	200554467	2005S152	KIF14	69.73	88.0939842328684	35.25	134.38	1	1	1	1	1	1	1	0	1	1	1	1	1	1	0.942446043165468	0	1	1	1	0.438848920863309	1	1	1	1	1	1	1	0.683453237410072	1	1	1	0.23021582733813	1	1	1	0.935251798561151	1	1	1	0	1	1
chr1	200555379	200555454	KIF14	105.93	88.0939842328684	35.25	134.38	1	1	1	1	1	1	1	0	1	1	1	1	1	1	1	0.413333333333333	1	1	1	1	1	1	1	1	1	1	1	1	1	1	1	1	1	1	1	1	1	1	1	1	1	1
chr1	200559329	200559452	KIF14	54.07	88.0939842328684	35.25	134.38	1	1	1	0.634146341463415	1	1	1	0	1	1	1	1	1	1	1	0	1	1	1	0.463414634146342	1	1	1	0.739837398373984	1	1	1	1	1	1	1	0	1	1	1	0.195121951219512	1	1	1	0	1	1
chr1	200560721	200560880	KIF14	76.73	88.0939842328684	35.25	134.38	1	1	1	0.886792452830189	1	1	1	0.477987421383648	1	1	1	0.962264150943396	1	1	1	0.855345911949686	1	1	1	0.981132075471698	1	1	1	0.930817610062893	1	1	1	0.748427672955975	1	1	1	0.817610062893082	1	1	1	0.79874213836478	1	1	1	0.132075471698113	1	1
chr1	200565068	200565253	KIF14	134.38	88.0939842328684	35.25	134.38	1	1	1	1	1	1	1	0.918918918918919	1	1	1	1	1	1	1	1	1	1	1	1	1	1	1	1	1	1	1	1	1	1	1	0.983783783783784	1	1	1	1	1	1	1	0.902702702702703	1	1
chr1	200565444	200565669	KIF14	74.2	88.0939842328684	35.25	134.38	1	1	1	0.746666666666667	1	1	0.982222222222222	0.368888888888889	1	1	1	0.986666666666667	1	1	0.844444444444445	0.448888888888889	1	1	1	0.746666666666667	1	1	1	0.991111111111111	1	1	1	0.835555555555556	1	1	1	0.671111111111111	1	1	1	0.542222222222222	1	1	1	0.186666666666667	1	1
chr1	200569910	200570005	KIF14	35.25	88.0939842328684	35.25	134.38	1	1	1	0	1	1	0.978947368421053	0	1	1	1	0.905263157894737	1	1	1	0	1	1	1	0	1	1	1	0	1	1	1	0	1	1	1	0	1	1	1	0.168421052631579	1	1	1	0	1	1
chr1	200575590	200575691	KIF14	85.35	88.0939842328684	35.25	134.38	1	1	1	1	1	1	1	0	1	1	1	1	1	1	1	1	1	1	1	1	1	1	1	1	1	1	1	1	1	1	1	1	1	1	1	1	1	1	1	1	1	1
chr1	200580253	200580383	KIF14	40.48	88.0939842328684	35.25	134.38	1	1	1	0	1	1	0.607692307692308	0	1	1	1	0.815384615384615	1	1	0.584615384615385	0	1	1	0.976923076923077	0	1	1	1	0	1	1	1	0.584615384615385	1	1	1	0	1	1	0.861538461538462	0	1	1	1	0	1	1
chr1	200581200	200581294	KIF14	67.88	88.0939842328684	35.25	134.38	1	1	1	1	1	1	1	0.553191489361702	1	1	1	1	1	1	1	0.297872340425532	1	1	1	1	1	1	1	1	1	1	1	1	1	1	1	0.702127659574468	1	1	1	1	1	1	1	0.191489361702128	1	1
chr1	200586100	200586227	KIF14	43.82	88.0939842328684	35.25	134.38	1	1	1	0.141732283464567	1	1	0.795275590551181	0	1	1	1	0.724409448818898	1	1	0.62992125984252	0	1	1	0.850393700787402	0	1	1	1	0.354330708661417	1	1	1	0.37007874015748	1	1	1	0	1	1	1	0	1	1	0.992125984251969	0	1	1
chr1	200589216	200589369	KIF14	75.7	88.0939842328684	35.25	134.38	1	1	1	1	1	1	1	0	1	1	1	0.862745098039216	1	1	1	0.816993464052288	1	1	1	0.764705882352941	1	1	1	0.869281045751634	1	1	1	0.901960784313725	1	1	1	0.594771241830065	1	1	1	0.679738562091503	1	1	1	0.69281045751634	1	1
chr1	200590124	200590272	KIF14	69.18	88.0939842328684	35.25	134.38	1	1	1	0.993243243243243	1	1	1	0	1	1	1	0.986486486486486	1	1	1	0	1	1	1	0.364864864864865	1	1	1	0.540540540540541	1	1	1	0	1	1	1	0	1	1	1	0	1	1	0.871621621621622	0	1	1
chr1	200592079	200592240	KIF14	52.45	88.0939842328684	35.25	134.38	1	1	1	0.645962732919255	1	1	1	0	1	1	1	1	1	1	1	0.354037267080745	1	1	1	0.76397515T9603	1	1	1	0.950310559006211	1	1	1	0.875776397515528	1	1	1	0.906832298136646	1	1	1	0.645962732919255	1	1	1	0.782608695652174	1	1
chr1	200593666	200593769	KIF14	74.37	88.0939842328684	35.25	134.38	1	1	1	1	1	1	1	0.466019417475728	1	1	1	1	1	1	1	0.553398058252427	1	1	1	1	1	1	1	1	1	1	1	0.631067961165049	1	1	1	0.592233009708738	1	1	1	0.70873786407767	1	1	1	0.378640776699029	1	1
chr1	200598236	200598421	KIF14	90.56	88.0939842328684	35.25	134.38	1	1	1	0.962162162162162	1	1	1	0.664864864864865	1	1	1	0.891891891891892	1	1	1	0.810810810810811	1	1	1	0.881081081081081	1	1	1	0.924324324324324	1	1	1	0.745945945945946	1	1	1	0.772972972972973	1	1	1	0.978378378378378	1	1	1	0.47027027027027	1	1
chr1	200600049	200600113	KIF14	46.41	88.0939842328684	35.25	134.38	1	1	1	0.234375	1	1	1	0	1	1	1	1	1	1	1	0.71875	1	1	1	0.21875	1	1	1	0.78125	1	1	1	0.484375	1	1	1	0	1	1	1	0.578125	1	1	1	0	1	1
chr1	200600355	200600503	KIF14	72.14	88.0939842328684	35.25	134.38	1	1	1	0.885135135135135	1	1	0.986486486486486	0.277027027027027	1	1	1	1	1	1	1	0.716216216216216	1	1	1	0.72972972972973	1	1	1	0.72972972972973	1	1	1	0.763513513513514	1	1	1	0.824324324324324	1	1	1	0.783783783783784	1	1	1	0.398648648648649	1	1
chr1	200601895	200602068	KIF14	56.62	88.0939842328684	35.25	134.38	1	1	1	0.84971098265896	1	1	1	0	1	1	1	0.907514450867052	1	1	1	0.61271676300578	1	1	1	0.930635838150289	1	1	1	0.872832369942197	1	1	1	0.855491329479769	1	1	1	0.861271676300578	1	1	1	0.572254335260116	1	1	1	0.485549132947977	1	1
chr1	200603225	200603341	KIF14	62.69	88.0939842328684	35.25	134.38	1	1	1	1	1	1	1	0	1	1	1	1	1	1	1	0.586206896551724	1	1	1	0.939655172413793	1	1	1	1	1	1	1	1	1	1	1	0.25	1	1	1	0.517241379310345	1	1	1	0.129310344827586	1	1
chr1	200603838	200603955	KIF14	102.41	88.0939842328684	35.25	134.38	1	1	1	1	1	1	1	1	1	1	1	1	1	1	1	1	1	1	1	1	1	1	1	1	1	1	1	1	1	1	1	1	1	1	1	1	1	1	1	1	1	1
chr1	200605282	200605390	KIF14	54.35	88.0939842328684	35.25	134.38	1	1	1	0.87962962962963	1	1	1	1	1	1	1	1	1	1	1	0.694444444444445	1	1	1	1	1	1	1	1	1	1	1	1	1	1	1	1	1	1	1	1	1	1	1	0.962962962962963	1	1
chr1	200605863	200605894	KIF14	43.74	88.0939842328684	35.25	134.38	1	1	1	0	1	1	0.32258064516129	0	1	1	1	1	1	1	1	0	1	1	1	0	1	1	1	0	1	1	1	0	1	1	1	0	1	1	1	0	1	1	1	0	1	1
chr1	200606745	200606798	KIF14	123.89	88.0939842328684	35.25	134.38	1	1	1	1	1	1	1	1	1	1	1	1	1	1	1	1	1	1	1	1	1	1	1	1	1	1	1	1	1	1	1	1	1	1	1	1	1	1	1	1	1	1
chr1	200608829	200608928	KIF14	44.76	88.0939842328684	35.25	134.38	1	1	1	0.404040404040404	1	1	1	0	1	1	1	1	1	1	0.858585858585859	0	1	1	1	0	1	1	1	0.727272727272727	1	1	1	0.494949494949495	1	1	1	0.111111111111111	1	1	1	0.353535353535354	1	1	1	0	1	1
chr1	200614317	200614405	KIF14	50.7	88.0939842328684	35.25	134.38	1	1	1	0.681818181818182	1	1	1	0	1	1	1	0.988636363636364	1	1	1	0.897727272727273	1	1	1	0.829545454545455	1	1	1	1	1	1	1	0.920454545454545	1	1	1	0.636363636363636	1	1	1	0.795454545454545	1	1	1	0	1	1
chr1	200615354	200615609	KIF14	130.06	88.0939842328684	35.25	134.38	1	1	1	1	1	1	1	1	1	1	1	1	1	1	1	1	1	1	1	1	1	1	1	1	1	1	1	1	1	1	1	1	1	1	1	1	1	1	1	1	1	1
chr1	200617611	200618723	KIF14	124.3	88.0939842328684	35.25	134.38	1	1	1	1	1	1	1	0.919964028776979	1	1	1	1	1	1	1	0.996402877697842	1	1	1	0.994604316546763	1	1	1	1	1	1	1	1	1	1	1	0.990107913669065	1	1	1	1	1	1	1	0.960431654676259	1	1
chr1	203305606	203305748	BTG2	158.62	197.0993T24822	158.62	213.41	1	1	1	1	1	1	1	1	1	1	1	1	1	1	1	1	1	1	1	1	1	1	1	1	1	1	1	1	1	1	1	1	1	1	1	1	1	1	1	1	1	1
chr1	203307103	203307438	BTG2	213.41	197.0993T24822	158.62	213.41	1	1	1	1	1	1	1	1	1	1	1	1	1	1	1	1	1	1	1	1	1	1	1	1	1	1	1	1	1	1	1	1	1	1	1	1	1	1	1	1	1	1
chr1	210329010	210329104	HHAT	173.9	117.012895797352	1939-08-01	175.66	1	1	1	1	1	1	1	1	1	1	1	1	1	1	1	1	1	1	1	1	1	1	1	1	1	1	1	1	1	1	1	1	1	1	1	1	1	1	1	1	1	1
chr1	210329365	210329483	HHAT	1939-08-01	117.012895797352	1939-08-01	175.66	1	0.169491525423729	0	0	1	0.0338983050847458	0	0	1	0.88135593220339	0.0254237288135593	0	1	0.110169491525424	0	0	1	0.694915254237288	0	0	1	0.076271186440678	0	0	1	0.567796610169492	0	0	1	0.0847457627118644	0	0	1	0.313559322033898	0	0	1	0.305084745762712	0	0	1	0.542372881355932
chr1	210348932	210349066	HHAT	86.5	117.012895797352	1939-08-01	175.66	1	1	1	1	1	1	1	0.58955223880597	1	1	1	1	1	1	1	0.977611940298507	1	1	1	1	1	1	1	1	1	1	1	1	1	1	1	1	1	1	1	1	1	1	1	0.813432835820896	1	1
chr1	210362851	210362919	HHAT	103.69	117.012895797352	1939-08-01	175.66	1	1	1	1	1	1	1	1	1	1	1	1	1	1	1	1	1	1	1	1	1	1	1	1	1	1	1	1	1	1	1	1	1	1	1	1	1	1	1	1	1	1
chr1	210387467	210387581	HHAT	100.18	117.012895797352	1939-08-01	175.66	1	1	1	1	1	1	1	1	1	1	1	1	1	1	1	1	1	1	1	1	1	1	1	1	1	1	1	1	1	1	1	1	1	1	1	1	1	1	1	1	1	1
chr1	210400467	210400662	HHAT	134.07	117.012895797352	1939-08-01	175.66	1	1	1	1	1	1	1	1	1	1	1	1	1	1	1	1	1	1	1	1	1	1	1	1	1	1	1	1	1	1	1	1	1	1	1	1	1	1	1	0.984615384615385	1	1
chr1	210404463	210404679	HHAT	84.34	117.012895797352	1939-08-01	175.66	1	1	1	1	1	1	1	0.814814814814815	1	1	1	1	1	1	1	0.902777777777778	1	1	1	1	1	1	1	1	1	1	1	1	1	1	1	0.87962962962963	1	1	1	0.976851851851852	1	1	1	0.337962962962963	1	1
chr1	210418153	210418325	HHAT	175.66	117.012895797352	1939-08-01	175.66	1	1	1	1	1	1	1	1	1	1	1	1	1	1	1	1	1	1	1	1	1	1	1	1	1	1	1	1	1	1	1	1	1	1	1	1	1	1	1	1	1	1
chr1	210464504	210464655	HHAT	171.65	117.012895797352	1939-08-01	175.66	1	1	1	1	1	1	1	1	1	1	1	1	1	1	1	1	1	1	1	1	1	1	1	1	1	1	1	1	1	1	1	1	1	1	1	1	1	1	1	0.768211920529801	1	1
chr1	210513152	210513188	HHAT	79.97	117.012895797352	1939-08-01	175.66	1	1	1	1	1	1	1	0.638888888888889	1	1	1	1	1	1	1	1	1	1	1	1	1	1	1	1	1	1	1	1	1	1	1	1	1	1	1	1	1	1	1	1	1	1
chr1	210587897	210588099	HHAT	128.3	117.012895797352	1939-08-01	175.66	1	1	1	1	1	1	1	1	1	1	1	1	1	1	1	1	1	1	1	1	1	1	1	1	1	1	1	1	1	1	1	1	1	1	1	1	1	1	1	1	1	1
chr1	210623525	210623670	HHAT	88.7	117.012895797352	1939-08-01	175.66	1	1	1	1	1	1	1	0	1	1	1	1	1	1	1	0.655172413793103	1	1	1	0.793103448275862	1	1	1	0.972413793103448	1	1	1	0.724137931034483	1	1	1	0.779310344827586	1	1	1	0.820689655172414	1	1	1	0.703448275862069	1	1
chr1	210674287	210674379	HHAT	148.93	117.012895797352	1939-08-01	175.66	1	1	1	1	1	1	1	1	1	1	1	1	1	1	1	1	1	1	1	1	1	1	1	1	1	1	1	1	1	1	1	1	1	1	1	1	1	1	1	1	1	1
chr1	214613754	214613916	CENPF	52.07	83.2452070626003	24.78	168.57	1	1	1	0.765432098765432	1	1	1	0.271604938271605	1	1	1	1	1	1	1	0.765432098765432	1	1	1	0.845679012345679	1	1	1	1	1	1	1	0.524691358024691	1	1	1	1	1	1	1	0.833333333333333	1	1	1	0.179012345679012	1	1
chr1	214614831	214615028	CENPF	24.78	83.2452070626003	24.78	168.57	1	1	0.761421319796954	0	1	1	1	0	1	1	1	0.614213197969543	1	1	0.979695431472081	0	1	1	1	0.0101522842639594	1	1	1	0.395939086294416	1	1	1	0	1	1	1	0	1	1	1	0.233502538071066	1	1	0.730964467005076	0	1	1
chr1	214618572	214618694	CENPF	100.25	83.2452070626003	24.78	168.57	1	1	1	1	1	1	1	1	1	1	1	1	1	1	1	1	1	1	1	1	1	1	1	1	1	1	1	1	1	1	1	1	1	1	1	1	1	1	1	1	1	1
chr1	214619128	214619220	CENPF	27.23	83.2452070626003	24.78	168.57	1	1	0.847826086956522	0	1	1	1	0	1	1	1	0.771739130434783	1	1	1	0.0326086956521739	1	1	1	0.0326086956521739	1	1	1	0.793478260869565	1	1	1	0.652173913043478	1	1	1	0.173913043478261	1	1	1	0.0760869565217391	1	1	0.967391304347826	0.33695652173913	1	1
chr1	214620654	214620946	CENPF	118.56	83.2452070626003	24.78	168.57	1	1	1	1	1	1	1	0.917808219178082	1	1	1	1	1	1	1	1	1	1	1	1	1	1	1	1	1	1	1	0.98972602739726	1	1	1	0.84931S5393151	1	1	1	0.965753424657534	1	1	1	0.784246575342466	1	1
chr1	214622078	214622281	CENPF	56.74	83.2452070626003	24.78	168.57	1	1	1	0.807881773399015	1	1	1	0.497536945812808	1	1	1	0.980295566502463	1	1	1	0.783251231527094	1	1	1	0.768472906403941	1	1	1	0.906403940886699	1	1	1	0.655172413793103	1	1	1	0.906403940886699	1	1	1	0.793103448275862	1	1	1	0.433497536945813	1	1
chr1	214629045	214629171	CENPF	26.82	83.2452070626003	24.78	168.57	1	1	0.992063492063492	0	1	1	0.896825396825397	0	1	1	1	0.984126984126984	1	1	1	0	1	1	1	0	1	1	1	0.650793650793651	1	1	1	0.880952380952381	1	1	1	0	1	1	1	0.817460317460317	1	1	1	0	1	1
chr1	214630533	214630662	CENPF	136.21	83.2452070626003	24.78	168.57	1	1	1	1	1	1	1	0.86046511627907	1	1	1	1	1	1	1	0.89922480620155	1	1	1	1	1	1	1	1	1	1	1	1	1	1	1	0.922480620155039	1	1	1	0.961240310077519	1	1	1	0.689922480620155	1	1
chr1	214632479	214632602	CENPF	134.98	83.2452070626003	24.78	168.57	1	1	1	1	1	1	1	1	1	1	1	1	1	1	1	1	1	1	1	1	1	1	1	1	1	1	1	1	1	1	1	1	1	1	1	1	1	1	1	1	1	1
chr1	214637865	214638001	CENPF	85.93	83.2452070626003	24.78	168.57	1	1	1	1	1	1	1	0.977941176470588	1	1	1	1	1	1	1	1	1	1	1	1	1	1	1	1	1	1	1	1	1	1	1	1	1	1	1	1	1	1	1	0.875	1	1
chr1	214639920	214643324	CENPF	80.71	83.2452070626003	24.78	168.57	1	1	1	0.937426556991774	1	1	0.999412455934195	0.615158636897767	1	1	1	1	1	1	1	0.851057579318449	1	1	1	0.985898942420681	1	1	1	0.996180963572268	1	1	1	0.956521739130435	1	1	1	0.923619271445358	1	1	1	0.991774383078731	1	1	1	0.714453584018802	1	1
chr1	214644556	214647400	CENPF	84.36	83.2452070626003	24.78	168.57	1	1	1	0.99789029535865	1	1	1	0.59845288326301	1	1	1	1	1	1	1	0.966596343178622	1	1	1	0.981715893108298	1	1	1	0.990154711673699	1	1	1	0.972222222222222	1	1	1	0.976441631504923	1	1	1	0.99507735583685	1	1	1	0.704289732770746	1	1
chr1	214648674	214648827	CENPF	66.78	83.2452070626003	24.78	168.57	1	1	1	0.836601307189543	1	1	1	0.0326797385620915	1	1	1	1	1	1	1	0.888888888888889	1	1	1	0.888888888888889	1	1	1	0.816993464052288	1	1	1	0.843137254901961	1	1	1	0.830065359477124	1	1	1	0.895424836601307	1	1	1	0.568627450980392	1	1
chr1	214651709	214651886	CENPF	99.09	83.2452070626003	24.78	168.57	1	1	1	1	1	1	1	0.774011299435028	1	1	1	1	1	1	1	0.954802259887006	1	1	1	1	1	1	1	1	1	1	1	1	1	1	1	0.915254237288136	1	1	1	1	1	1	1	0.796610169491525	1	1
chr1	214652827	214652989	CENPF	75.3	83.2452070626003	24.78	168.57	1	1	1	1	1	1	1	0.666666666666667	1	1	1	1	1	1	1	1	1	1	1	1	1	1	1	1	1	1	1	1	1	1	1	1	1	1	1	1	1	1	1	0.753086419753086	1	1
chr1	214655240	214655403	CENPF	74.15	83.2452070626003	24.78	168.57	1	1	1	0.877300613496933	1	1	1	0.723926380368098	1	1	1	1	1	1	1	0.552147239263804	1	1	1	0.858895705521472	1	1	1	1	1	1	1	0.883435582822086	1	1	1	1	1	1	1	0.98159509202454	1	1	1	0.779141104294479	1	1
chr1	214656932	214657409	CENPF	81.35	83.2452070626003	24.78	168.57	1	1	1	0.872117400419287	1	1	1	0.838574423480084	1	1	1	0.939203354297694	1	1	1	0.817610062893082	1	1	1	0.886792452830189	1	1	1	0.886792452830189	1	1	1	0.905660377358491	1	1	1	0.855345911949686	1	1	1	0.855345911949686	1	1	0.937106918238994	0.490566037735849	1	1
chr1	214658849	214659028	CENPF	81.6	83.2452070626003	24.78	168.57	1	1	1	1	1	1	1	0.994413407821229	1	1	1	1	1	1	1	1	1	1	1	1	1	1	1	1	1	1	1	0.983240223463687	1	1	1	0.960893854748603	1	1	1	1	1	1	1	0.910614525139665	1	1
chr1	214663590	214663794	CENPF	168.57	83.2452070626003	24.78	168.57	1	1	1	1	1	1	1	1	1	1	1	1	1	1	1	1	1	1	1	1	1	1	1	1	1	1	1	1	1	1	1	1	1	1	1	1	1	1	1	1	1	1
chr1	222837384	222837384	DISP1	0	140.064406421631	0	197.06	0	0	0	0	0	0	0	0	0	0	0	0	0	0	0	0	0	0	0	0	0	0	0	0	0	0	0	0	0	0	0	0	0	0	0	0	0	0	0	0	0	0
chr1	222942823	222943332	DISP1	197.06	140.064406421631	0	197.06	1	1	1	1	1	1	1	1	1	1	1	1	1	1	1	1	1	1	1	1	1	1	1	1	1	1	1	1	1	1	1	1	1	1	1	1	1	1	1	1	1	1
chr1	222983079	222983109	DISP1	67.47	140.064406421631	0	197.06	1	1	1	1	1	1	1	0	1	1	1	1	1	1	1	1	1	1	1	1	1	1	1	1	1	1	1	1	1	1	1	1	1	1	1	1	1	1	1	1	1	1
chr1	222990624	222990748	DISP1	115.55	140.064406421631	0	197.06	1	1	1	1	1	1	1	0.483870967741936	1	1	1	1	1	1	1	1	1	1	1	1	1	1	1	1	1	1	1	1	1	1	1	1	1	1	1	1	1	1	1	0.92741935483871	1	1
chr1	222991519	222991647	DISP1	83.51	140.064406421631	0	197.06	1	1	1	1	1	1	1	0.515625	1	1	1	1	1	1	1	0.5859375	1	1	1	0.890625	1	1	1	1	1	1	1	1	1	1	1	0.9140625	1	1	1	1	1	1	1	0.578125	1	1
chr1	222991854	222992110	DISP1	79.95	140.064406421631	0	197.06	1	1	0.90234375	0.6875	1	0.98828125	0.67578125	0.484375	1	1	0.8203125	0.55859375	1	1	0.84765625	0.56640625	1	1	0.90625	0.57421875	1	1	1	0.58984375	1	1	0.71484375	0.53515625	1	1	0.90234375	0.5625	1	1	1	0.59765625	1	0.8515625	0.65625	0.42578125	1	1
chr1	222994884	222994982	DISP1	56.91	140.064406421631	0	197.06	1	1	1	0.887755102040816	1	1	1	0	1	1	1	1	1	1	1	0	1	1	1	0	1	1	1	0.0612244897959184	1	1	1	0	1	1	1	0.0408163265306122	1	1	1	0.73469387755102	1	1	1	0	1	1
chr1	223002384	223005972	DISP1	142.05	140.064406421631	0	197.06	1	1	1	1	1	1	1	0.967948717948718	1	1	1	1	1	1	1	0.995540691192865	1	1	1	1	1	1	1	1	1	1	1	1	1	1	1	1	1	1	1	1	1	1	1	0.840301003344482	1	1
chr1	228165816	228166157	IBA57	91.73	172.803875899281	84.46	283.89	1	1	1	0.6158357771261	1	1	0.932551319648094	0.788856304985337	1	1	1	1	1	1	1	0.712609970674487	1	1	0.988269794721408	0.736070381231672	1	1	1	0.932551319648094	1	1	1	0.935483870967742	1	1	1	0.906158357771261	1	1	0.98533724340176	0.785923753665689	1	1	1	0.853372434017595	1	1
chr1	228174569	228174610	IBA57	84.46	172.803875899281	84.46	283.89	1	1	1	1	1	1	1	1	1	1	1	1	1	1	1	1	1	1	1	1	1	1	1	1	1	1	1	1	1	1	1	1	1	1	1	1	1	1	1	0.0487804878048781	1	1
chr1	228174691	228175029	IBA57	136.48	172.803875899281	84.46	283.89	1	1	1	1	1	1	1	1	1	1	1	1	1	1	1	1	1	1	1	1	1	1	1	1	1	1	1	1	1	1	1	1	1	1	1	1	1	1	1	1	1	1
chr1	228175121	228175513	IBA57	283.89	172.803875899281	84.46	283.89	1	1	1	1	1	1	1	1	1	1	1	1	1	1	1	1	1	1	1	1	1	1	1	1	1	1	1	1	1	1	1	1	1	1	1	1	1	1	1	1	1	1
chr1	230703140	230703329	AGT	96.13	194.03427672956	96.13	232.73	1	1	1	1	1	1	1	0.978835978835979	1	1	1	1	1	1	1	1	1	1	1	1	1	1	1	1	1	1	1	1	1	1	1	1	1	1	1	1	1	1	1	0.862433862433863	1	1
chr1	230704192	230704337	AGT	189.99	194.03427672956	96.13	232.73	1	1	1	1	1	1	1	1	1	1	1	1	1	1	1	1	1	1	1	1	1	1	1	1	1	1	1	1	1	1	1	1	1	1	1	1	1	1	1	0.813793103448276	1	1
chr1	230705932	230706200	AGT	145.57	194.03427672956	96.13	232.73	1	1	1	1	1	1	1	0.962686567164179	1	1	1	1	1	1	1	1	1	1	1	1	1	1	1	1	1	1	1	1	1	1	1	0.970149253731343	1	1	1	1	1	1	1	0.902985074626866	1	1
chr1	230709994	230710823	AGT	232.73	194.03427672956	96.13	232.73	1	1	1	1	1	1	1	1	1	1	1	1	1	1	1	1	1	1	1	1	1	1	1	1	1	1	1	1	1	1	1	1	1	1	1	1	1	1	1	1	1	1
chr1	231241378	231241456	GNPAT	125.82	94.1071806167401	45.27	157.8	1	1	1	1	1	1	1	1	1	1	1	1	1	1	1	1	1	1	1	1	1	1	1	1	1	1	1	1	1	1	1	1	1	1	1	1	1	1	1	1	1	1
chr1	231250960	231251143	GNPAT	75.8	94.1071806167401	45.27	157.8	1	1	1	0.978142076502732	1	1	0.972677595628415	0	1	1	1	0.743169398907104	1	1	1	0.218579234972678	1	1	1	0.80327868852459	1	1	1	0.781420765027322	1	1	1	0.60655737704918	1	1	1	0.491803278688525	1	1	1	0.568306010928962	1	0.972677595628415	0.819672131147541	0.371584699453552	1	1
chr1	231260506	231260683	GNPAT	69.88	94.1071806167401	45.27	157.8	1	1	1	0.830508474576271	1	1	1	0.446327683615819	1	1	1	0.977401129943503	1	1	1	0.830508474576271	1	1	1	0.807909604519774	1	1	1	1	1	1	1	0.988700564971751	1	1	1	0.807909604519774	1	1	1	0.649717514124294	1	1	1	0.440677966101695	1	1
chr1	231262722	231262852	GNPAT	102.18	94.1071806167401	45.27	157.8	1	1	1	1	1	1	1	0.730769230769231	1	1	1	1	1	1	1	0.661538461538462	1	1	1	0.961538461538461	1	1	1	1	1	1	1	0.784615384615385	1	1	1	0.892307692307692	1	1	1	0.923076923076923	1	1	1	0.876923076923077	1	1
chr1	231265292	231265420	GNPAT	62.89	94.1071806167401	45.27	157.8	1	1	1	1	1	1	1	0	1	1	1	1	1	1	1	1	1	1	1	0.3984375	1	1	1	1	1	1	1	1	1	1	1	0.921875	1	1	1	0.71875	1	1	1	0.7890625	1	1
chr1	231265711	231265787	GNPAT	126.71	94.1071806167401	45.27	157.8	1	1	1	1	1	1	1	1	1	1	1	1	1	1	1	1	1	1	1	1	1	1	1	1	1	1	1	1	1	1	1	1	1	1	1	1	1	1	1	1	1	1
chr1	231266013	231266165	GNPAT	82.7	94.1071806167401	45.27	157.8	1	1	1	0.822368421052632	1	1	1	0.552631578947369	1	1	1	0.868421052631579	1	1	1	0.736842105263158	1	1	1	0.953947368421053	1	1	1	0.947368421052632	1	1	1	0.480263157894737	1	1	1	0.723684210526316	1	1	1	0.789473684210526	1	1	1	0.572368421052632	1	1
chr1	231266276	231266407	GNPAT	89.77	94.1071806167401	45.27	157.8	1	1	1	1	1	1	1	0.694656488549618	1	1	1	1	1	1	1	1	1	1	1	0.954198473282443	1	1	1	1	1	1	1	1	1	1	1	1	1	1	1	1	1	1	1	0.748091603053435	1	1
chr1	231267679	231267903	GNPAT	81.44	94.1071806167401	45.27	157.8	1	1	1	0.830357142857143	1	1	1	0.352678571428571	1	1	1	1	1	1	1	0.75	1	1	1	0.883928571428571	1	1	1	0.933035714285714	1	1	1	0.852678571428571	1	1	1	0.696428571428571	1	1	1	0.767857142857143	1	1	1	0.629464285714286	1	1
chr1	231270757	231271000	GNPAT	157.8	94.1071806167401	45.27	157.8	1	1	1	1	1	1	1	1	1	1	1	1	1	1	1	1	1	1	1	1	1	1	1	1	1	1	1	1	1	1	1	1	1	1	1	1	1	1	1	1	1	1
chr1	231272311	231272391	GNPAT	120.35	94.1071806167401	45.27	157.8	1	1	1	1	1	1	1	0.5125	1	1	1	1	1	1	1	1	1	1	1	1	1	1	1	1	1	1	1	1	1	1	1	1	1	1	1	1	1	1	1	0.75	1	1
chr1	231273921	231274062	GNPAT	69.66	94.1071806167401	45.27	157.8	1	1	1	0.865248226950355	1	1	1	0.382978723404255	1	1	1	1	1	1	1	0.9503S148929078	1	1	1	0.900709219858156	1	1	1	0.99290780141844	1	1	1	0.914893617021277	1	1	1	0.843971631205674	1	1	1	1	1	1	1	0.439716312056738	1	1
chr1	231275220	231275320	GNPAT	88.09	94.1071806167401	45.27	157.8	1	1	1	1	1	1	1	0.8	1	1	1	1	1	1	1	1	1	1	1	0.94	1	1	1	1	1	1	1	1	1	1	1	1	1	1	1	0.88	1	1	1	0.39	1	1
chr1	231275404	231275498	GNPAT	100.71	94.1071806167401	45.27	157.8	1	1	1	1	1	1	1	1	1	1	1	1	1	1	1	1	1	1	1	1	1	1	1	1	1	1	1	1	1	1	1	1	1	1	1	1	1	1	1	1	1	1
chr1	231276134	231276196	GNPAT	45.27	94.1071806167401	45.27	157.8	1	1	1	0.0967741935483871	1	1	1	0	1	1	1	1	1	1	1	0	1	1	1	0.806451612903226	1	1	1	0.290322580645161	1	1	1	0.935483870967742	1	1	1	0	1	1	1	0	1	1	1	0	1	1
chr1	231277498	231277542	GNPAT	86.2	94.1071806167401	45.27	157.8	1	1	1	1	1	1	1	1	1	1	1	1	1	1	1	1	1	1	1	1	1	1	1	1	1	1	1	1	1	1	1	1	1	1	1	1	1	1	1	1	1	1
chr1	234373466	234373678	COA6	151.56	77.7488866995074	54.3	151.56	1	1	1	1	1	1	1	1	1	1	1	1	1	1	1	1	1	1	1	1	1	1	1	1	1	1	1	1	1	1	1	1	1	1	1	1	1	1	1	1	1	1
chr1	234373682	234374389	COA6	58.8	77.7488866995074	54.3	151.56	1	1	0.886845827439887	0.485148514851485	1	0.992927864214993	0.792079207920792	0.349363507779349	1	1	0.85997171145686	0.639321074964639	1	0.995756718528996	0.818953323903819	0.557284299858557	1	0.998585572842999	0.913719943422914	0.561527581329561	1	1	0.875530410183876	0.582743988684583	1	0.98019801980198	0.793493635077794	0.572842998585573	1	0.998585572842999	0.768033946251768	0.524752475247525	1	1	0.773691654879774	0.509193776520509	1	0.801980198019802	0.644978783592645	0.435643564356436	1	0.998585572842999
chr1	234383722	234383818	COA6	54.3	77.7488866995074	54.3	151.56	1	1	1	0.708333333333333	1	1	1	0.104166666666667	1	1	1	1	1	1	1	0.03125	1	1	1	0	1	1	1	0	1	1	1	0.375	1	1	1	0.5625	1	1	1	0.489583333333333	1	1	1	0	1	1
chr1	23S14905	235450340	B3GALNT2	99.21	38.5374079915878	2021-01-08	126.04	1	1	1	1	1	1	1	1	1	1	1	1	1	1	1	1	1	1	1	1	1	1	1	1	1	1	1	1	1	1	1	1	1	1	1	0.948148148148148	1	1	1	0.962962962962963	1	1
chr1	235453089	235453146	B3GALNT2	57.3	38.5374079915878	2021-01-08	126.04	1	1	1	1	1	1	1	0	1	1	1	1	1	1	1	1	1	1	1	1	1	1	1	0.964912280701754	1	1	1	1	1	1	1	1	1	1	1	1	1	1	1	0.421052631578947	1	1
chr1	235454155	235454315	B3GALNT2	69.67	38.5374079915878	2021-01-08	126.04	1	1	1	1	1	1	1	0.4125	1	1	1	1	1	1	1	1	1	1	1	0.8625	1	1	1	1	1	1	1	0.9125	1	1	1	0.9625	1	1	1	1	1	1	1	0.29375	1	1
chr1	235455558	235455684	B3GALNT2	105.03	38.5374079915878	2021-01-08	126.04	1	1	1	1	1	1	1	1	1	1	1	1	1	1	1	1	1	1	1	1	1	1	1	1	1	1	1	1	1	1	1	1	1	1	1	1	1	1	1	1	1	1
chr1	235458602	235458786	B3GALNT2	71.29	38.5374079915878	2021-01-08	126.04	1	1	1	0.902173913043478	1	1	1	0.0543478260869565	1	1	1	0.853260869565217	1	1	1	0.33695652173913	1	1	1	0.679347826086957	1	1	1	0.652173913043478	1	1	1	0.581521739130435	1	1	1	0.380434782608696	1	1	1	0.907608695652174	1	1	0.983695652173913	0.570652173913044	1	1
chr1	235463457	235465714	B3GALNT2	2021-01-08	38.5374079915878	2021-01-08	126.04	0.826761187416925	0.201151971643775	0.108994240141781	0.053167922020381	0.605671245015507	0.0908285334514843	0.0762073548958795	0	0.863978732831192	0.204696499778467	0.0934869295525033	0.0677891005759858	0.730615861763403	0.126273814798405	0.0837394771821001	0	0.66371289322109	0.128932210899424	0.0952591936198494	0.0638015064244572	0.696499778466992	0.17634027470093	0.0908285334514843	0.0722197607443509	0.656623836951706	0.163491360212672	0.0744350908285334	0.0301284891448826	0.669029685423128	0.142224191404519	0.0753212228622065	0	0.683207797961896	0.128932210899424	0.109437306158618	0.0629153743907842	0.848028356225078	0.104563579973416	0.0638015064244572	0	0.935755427558706	0.191847585290208
chr1	235470849	235470960	B3GALNT2	78.7	38.5374079915878	2021-01-08	126.04	1	1	1	1	1	1	1	1	1	1	1	1	1	1	1	1	1	1	1	1	1	1	1	1	1	1	1	1	1	1	1	1	1	1	1	1	1	1	1	0	1	1
chr1	235480053	235480149	B3GALNT2	76.38	38.5374079915878	2021-01-08	126.04	1	1	1	1	1	1	1	0	1	1	1	1	1	1	1	1	1	1	1	1	1	1	1	1	1	1	1	0.729166666666667	1	1	1	0.5625	1	1	1	1	1	1	1	0	1	1
chr1	235484321	235484515	B3GALNT2	126.04	38.5374079915878	2021-01-08	126.04	1	1	1	1	1	1	1	0.608247422680412	1	1	1	1	1	1	1	1	1	1	1	1	1	1	1	1	1	1	1	0.9S11224742268	1	1	1	0.865979381443299	1	1	1	0.912371134020619	1	1	1	0.778350515463918	1	1
chr1	235489167	235489268	B3GALNT2	97.37	38.5374079915878	2021-01-08	126.04	1	1	1	1	1	1	1	0.396039603960396	1	1	1	1	1	1	1	1	1	1	1	0.683168316831683	1	1	1	1	1	1	1	0.732673267326733	1	1	1	0.762376237623762	1	1	1	0.940594059405941	1	1	0.851485148514852	0.346534653465347	1	1
chr1	235494680	235494828	B3GALNT2	89.1	38.5374079915878	2021-01-08	126.04	1	1	1	1	1	1	1	0	1	1	1	1	1	1	1	1	1	1	1	1	1	1	1	1	1	1	1	1	1	1	1	0.851351351351351	1	1	1	1	1	1	1	0.162162162162162	1	1
chr1	235496185	235496308	B3GALNT2	2021-06-24	38.5374079915878	2021-01-08	126.04	1	1	0.869918699186992	0	1	0.796747967479675	0.0813008130081301	0	1	1	1	0.601626016260163	1	1	0.91869918699187	0	1	1	0.821138211382114	0	1	1	1	0	1	1	1	0	1	1	0.788617886178862	0	1	1	1	0	1	1	0.577235772357724	0	1	1
chr1	235504140	235504252	B3GALNT2	68.36	38.5374079915878	2021-01-08	126.04	1	1	1	0.678571428571429	1	1	1	0.669642857142857	1	1	1	1	1	1	1	0.669642857142857	1	1	1	1	1	1	1	0.982142857142857	1	1	1	1	1	1	1	1	1	1	1	0.848214285714286	1	1	1	0.848214285714286	1	1
chr1	240092109	240093724	FMN2	180.87	146.64074T1717	48.15	180.87	1	1	0.998142414860681	0.997523219814241	1	1	0.998142414860681	0.920743034055728	1	1	1	1	1	1	1	0.894736842105263	1	1	1	0.951083591331269	1	1	1	1	1	1	1	1	1	1	1	0.998142414860681	1	1	0.998142414860681	0.941795665634675	1	1	1	0.954179566563467	1	1
chr1	240123178	240123345	FMN2	125.71	146.64074T1717	48.15	180.87	1	1	1	1	1	1	1	1	1	1	1	1	1	1	1	1	1	1	1	1	1	1	1	1	1	1	1	1	1	1	1	1	1	1	1	1	1	1	1	1	1	1
chr1	240177920	240178068	FMN2	107.75	146.64074T1717	48.15	180.87	1	1	1	1	1	1	1	0.925675675675676	1	1	1	1	1	1	1	1	1	1	1	1	1	1	1	1	1	1	1	1	1	1	1	1	1	1	1	1	1	1	1	1	1	1
chr1	240180168	240180180	FMN2	65.75	146.64074T1717	48.15	180.87	1	1	1	1	1	1	1	1	1	1	1	1	1	1	1	0.833333333333333	1	1	1	1	1	1	1	1	1	1	1	1	1	1	1	1	1	1	1	1	1	1	1	1	1	1
chr1	240188206	240188262	FMN2	143.91	146.64074T1717	48.15	180.87	1	1	1	1	1	1	1	1	1	1	1	1	1	1	1	1	1	1	1	1	1	1	1	1	1	1	1	1	1	1	1	1	1	1	1	1	1	1	1	1	1	1
chr1	240206798	240208732	FMN2	166.69	146.64074T1717	48.15	180.87	1	1	1	0.855739400206825	1	1	0.832471561530507	0.664943123061013	1	1	0.909513960703206	0.672182006204757	1	0.973629782833506	0.846949327817994	0.68200620475698	1	0.971561530506722	0.773009307135471	0.638572905894519	1	0.990692864529473	0.882626680455016	0.693381592554292	1	0.998448810754912	0.810754912099276	0.668562564632885	1	0.972078593588418	0.817476732161324	0.654601861427094	1	0.945708376421923	0.780248190279214	0.670113753877973	1	0.927611168562565	0.775077559462254	0.617890382626681	1	0.952947259565667
chr1	240211090	240211235	FMN2	72.59	146.64074T1717	48.15	180.87	1	1	1	0.855172413793104	1	1	0.924137931034483	0.172413793103448	1	1	1	0.620689655172414	1	1	0.986206896551724	0.317241379310345	1	1	1	0.551724137931035	1	1	0.979310344827586	0.668965517241379	1	1	1	0.6	1	1	0.882758620689655	0.448275862068966	1	1	0.924137931034483	0.496551724137931	1	0.83448275862069	0.737931034482759	0.23448275862069	1	1
chr1	240257944	240258032	FMN2	67.36	146.64074T1717	48.15	180.87	1	1	1	1	1	1	1	0.556818181818182	1	1	1	1	1	1	1	0.897727272727273	1	1	1	1	1	1	1	1	1	1	1	1	1	1	1	1	1	1	1	1	1	1	1	0.113636363636364	1	1
chr1	240294821	240294883	FMN2	61.31	146.64074T1717	48.15	180.87	1	1	1	1	1	1	1	0	1	1	1	1	1	1	1	1	1	1	1	1	1	1	1	1	1	1	1	1	1	1	1	1	1	1	1	1	1	1	1	0.919354838709677	1	1
chr1	240329075	240329167	FMN2	108.37	146.64074T1717	48.15	180.87	1	1	1	1	1	1	1	1	1	1	1	1	1	1	1	1	1	1	1	1	1	1	1	1	1	1	1	1	1	1	1	1	1	1	1	1	1	1	1	1	1	1
chr1	240329338	240329468	FMN2	116.53	146.64074T1717	48.15	180.87	1	1	1	1	1	1	1	0.953846153846154	1	1	1	1	1	1	1	1	1	1	1	1	1	1	1	1	1	1	1	1	1	1	1	1	1	1	1	1	1	1	1	1	1	1
chr1	240330602	240330749	FMN2	100.74	146.64074T1717	48.15	180.87	1	1	1	1	1	1	1	0.360544217687075	1	1	1	1	1	1	1	0.877551020408163	1	1	1	0.891156462585034	1	1	1	1	1	1	1	0.700680272108844	1	1	1	0.829931972789116	1	1	1	0.802721088435374	1	1	1	0.619047619047619	1	1
chr1	240333886	240333946	FMN2	57.48	146.64074T1717	48.15	180.87	1	1	1	0.883333333333333	1	1	1	0	1	1	1	1	1	1	1	0	1	1	1	0.8	1	1	1	0.916666666666667	1	1	1	0	1	1	1	0.45	1	1	1	0.416666666666667	1	1	1	0	1	1
chr1	240334108	240334229	FMN2	64.36	146.64074T1717	48.15	180.87	1	1	1	0.909090909090909	1	1	1	0.636363636363636	1	1	1	1	1	1	1	1	1	1	1	1	1	1	1	1	1	1	1	0.966942148760331	1	1	1	1	1	1	1	1	1	1	1	0.884297520661157	1	1
chr1	240355815	240355908	FMN2	95.24	146.64074T1717	48.15	180.87	1	1	1	1	1	1	1	1	1	1	1	1	1	1	1	1	1	1	1	1	1	1	1	1	1	1	1	1	1	1	1	1	1	1	1	1	1	1	1	1	1	1
chr1	240392510	240392562	FMN2	94.52	146.64074T1717	48.15	180.87	1	1	1	1	1	1	1	0	1	1	1	1	1	1	1	1	1	1	1	1	1	1	1	1	1	1	1	1	1	1	1	1	1	1	1	1	1	1	1	1	1	1
chr1	240438060	240438210	FMN2	60.06	146.64074T1717	48.15	180.87	1	1	1	0.726666666666667	1	1	1	0.00666666666666667	1	1	1	1	1	1	1	0.786666666666667	1	1	1	0.76	1	1	1	0.813333333333333	1	1	1	0.88	1	1	1	0.793333333333333	1	1	1	0.72	1	1	1	0.48	1	1
chr1	240472371	240472453	FMN2	48.46	146.64074T1717	48.15	180.87	1	1	1	0.463414634146342	1	1	1	0	1	1	1	1	1	1	1	0.426829268292683	1	1	1	0.475609756097561	1	1	1	1	1	1	1	0.609756097560976	1	1	1	0.865853658536585	1	1	1	0.109756097560976	1	1	1	0.463414634146342	1	1
chr1	240474127	240474154	FMN2	48.15	146.64074T1717	48.15	180.87	1	1	1	0.148148148148148	1	1	1	0	1	1	1	1	1	1	1	1	1	1	1	1	1	1	1	1	1	1	1	0.925925925925926	1	1	1	1	1	1	1	0.333333333333333	1	1	1	0	1	1
chr1	241497827	241497970	FH	36.23	98.5889693411611	2021-01-15	143.45	1	1	1	0.216783216783217	1	1	0.706293706293706	0	1	1	1	0.475524475524476	1	1	0.867132867132867	0	1	0.958041958041958	0.762237762237762	0	1	1	1	0.601398601398601	1	1	1	0.118881118881119	1	1	0.93006993006993	0.0979020979020979	1	0.986013986013986	0.783216783216783	0	1	0.874125874125874	0.496503496503497	0	1	1
chr1	241500436	241500590	FH	139.17	98.5889693411611	2021-01-15	143.45	1	1	1	1	1	1	1	1	1	1	1	1	1	1	1	1	1	1	1	1	1	1	1	1	1	1	1	1	1	1	1	1	1	1	1	1	1	1	1	1	1	1
chr1	241502442	241502570	FH	143.45	98.5889693411611	2021-01-15	143.45	1	1	1	1	1	1	1	1	1	1	1	1	1	1	1	1	1	1	1	1	1	1	1	1	1	1	1	1	1	1	1	1	1	1	1	1	1	1	1	1	1	1
chr1	241504041	241504245	FH	100.37	98.5889693411611	2021-01-15	143.45	1	1	1	0.911764705882353	1	1	1	0.656862745098039	1	1	1	1	1	1	1	0.799019607843137	1	1	1	0.774509803921569	1	1	1	0.82843137254902	1	1	1	0.892156862745098	1	1	1	0.823529411764706	1	1	1	0.838235294117647	1	1	1	0.553921568627451	1	1
chr1	241506002	241506168	FH	127.04	98.5889693411611	2021-01-15	143.45	1	1	1	1	1	1	1	0.945783132530121	1	1	1	1	1	1	1	1	1	1	1	1	1	1	1	1	1	1	1	1	1	1	1	1	1	1	1	1	1	1	1	1	1	1
chr1	241508602	241508785	FH	110.89	98.5889693411611	2021-01-15	143.45	1	1	1	1	1	1	1	0.87431693989071	1	1	1	1	1	1	1	0.825136612021858	1	1	1	1	1	1	1	1	1	1	1	0.896174863387978	1	1	1	0.781420765027322	1	1	1	0.950819672131147	1	1	1	0.934426229508197	1	1
chr1	241511966	241512143	FH	79.95	98.5889693411611	2021-01-15	143.45	1	1	1	0.977401129943503	1	1	1	0.378531073446328	1	1	1	1	1	1	1	0.734463276836158	1	1	1	0.553672316384181	1	1	1	0.898305084745763	1	1	1	0.84180790960452	1	1	1	0.497175141242938	1	1	1	0.76271186440678	1	1	0.954802259887006	0.519774011299435	1	1
chr1	241513602	241513713	FH	127.76	98.5889693411611	2021-01-15	143.45	1	1	1	1	1	1	1	0.927927927927928	1	1	1	1	1	1	1	1	1	1	1	1	1	1	1	1	1	1	1	1	1	1	1	1	1	1	1	1	1	1	1	1	1	1
chr1	241517181	241517316	FH	103.64	98.5889693411611	2021-01-15	143.45	1	1	1	1	1	1	1	0.703703703703704	1	1	1	1	1	1	1	1	1	1	1	1	1	1	1	1	1	1	1	1	1	1	1	0.911111111111111	1	1	1	1	1	1	1	0.859259259259259	1	1
chr1	241519590	241519722	FH	2021-01-15	98.5889693411611	2021-01-15	143.45	1	0.78030303030303	0.25	0	1	1	0.0227272727272727	0	1	1	0.401515151515151	0	1	1	0	0	1	1	0.545454545454545	0	1	1	0.46969696969697	0	1	0.96969696969697	0.492424242424242	0	1	1	0.772727272727273	0	1	0.0151515151515152	0	0	1	1	0.318181818181818	0	1	1
chr1	243499742	243505334	AKT3	2021-03-05	16.9630290814857	2021-03-05	114.83	0.429363376251788	0.112482117310444	0.0860157367668097	0.0422031473533619	0.2S134018597997	0.0974606580829757	0.0602646638054363	0	0.537374821173104	0.103898426323319	0.0835121602288984	0.0527539341917024	0.388590844062947	0.0912017167381974	0.0754649499284692	0.0189556509298999	0.391094420600858	0.107653791130186	0.0860157367668097	0.0416666666666667	0.435979971387697	0.0976394849785408	0.078862660944206	0.0447067238912732	0.524678111587983	0.104792560801145	0.07600143061T72	0.0386266094420601	0.451716738197425	0.0976394849785408	0.0720672389127325	0.0257510729613734	0.273247496423462	0.107474964234621	0.0754649499284692	0.0311158798283262	0.24964234620887	0.0715307582260372	0.0552575107296137	0.0121602288984263	0.375	0.123211731044349
chr1	243512323	243T546	AKT3	60.5	16.9630290814857	2021-03-05	114.83	1	1	1	0.961165048543689	1	1	1	0	1	1	1	1	1	1	1	0.766990291262136	1	1	1	1	1	1	1	0.951456310679612	1	1	1	0.893203883495146	1	1	1	0.640776699029126	1	1	1	0.854368932038835	1	1	1	0.689320388349515	1	1
chr1	243545509	243545597	AKT3	60.64	16.9630290814857	2021-03-05	114.83	1	1	1	1	1	1	1	0	1	1	1	1	1	1	1	0	1	1	1	1	1	1	1	0.909090909090909	1	1	1	1	1	1	1	1	1	1	1	0	1	1	1	0.0340909090909091	1	1
chr1	243552728	2435S111	AKT3	52.77	16.9630290814857	2021-03-05	114.83	1	1	1	0.558139534883721	1	1	0.897674418604651	0	1	1	1	0.846511627906977	1	1	0.958139534883721	0.33953488372093	1	1	1	0.781395348837209	1	1	1	0.809302325581395	1	1	1	0.632558139534884	1	1	1	0.497674418604651	1	1	0.995348837209302	0.581395348837209	1	1	0.958139534883721	0.6	1	1
chr1	243563719	243563848	AKT3	71.36	16.9630290814857	2021-03-05	114.83	1	1	1	1	1	1	1	0	1	1	1	1	1	1	1	0.837209302325582	1	1	1	0.852713178294574	1	1	1	1	1	1	1	1	1	1	1	0.930232558139535	1	1	1	0.589147286821706	1	1	1	0.24031007751938	1	1
chr1	243572925	243573048	AKT3	50.63	16.9630290814857	2021-03-05	114.83	1	1	1	0.682926829268293	1	1	1	0	1	1	1	1	1	1	1	0.227642276422764	1	1	1	0.414634146341463	1	1	1	1	1	1	1	0.658536585365854	1	1	1	0.357723577235772	1	1	1	0.75609756097561	1	1	1	0.016260162601626	1	1
chr1	243613670	243613739	AKT3	83.19	16.9630290814857	2021-03-05	114.83	1	1	1	1	1	1	1	0.347826086956522	1	1	1	1	1	1	1	0	1	1	1	0.985507246376812	1	1	1	1	1	1	1	1	1	1	1	1	1	1	1	1	1	1	1	1	1	1
chr1	243615095	243615161	AKT3	33.14	16.9630290814857	2021-03-05	114.83	1	1	1	0	1	1	0.909090909090909	0	1	1	1	1	1	1	1	0	1	1	1	0	1	1	1	0.681818181818182	1	1	1	0	1	1	1	0	1	1	1	0	1	1	1	0	1	1
chr1	243637610	243637742	AKT3	51.71	16.9630290814857	2021-03-05	114.83	1	1	1	0.674242424242424	1	1	1	0	1	1	1	1	1	1	1	0	1	1	1	0	1	1	1	0.689393939393939	1	1	1	1	1	1	1	0.636363636363636	1	1	1	0.674242424242424	1	1	1	0.106060606060606	1	1
chr1	243645892	243646037	AKT3	77.25	16.9630290814857	2021-03-05	114.83	1	1	1	1	1	1	1	0	1	1	1	1	1	1	1	0.620689655172414	1	1	1	0.758620689655172	1	1	1	1	1	1	1	0.972413793103448	1	1	1	0.641379310344828	1	1	1	0.56551724137931	1	1	1	0.662068965517241	1	1
chr1	243664771	243664883	AKT3	73.35	16.9630290814857	2021-03-05	114.83	1	1	1	1	1	1	0.776785714285714	0	1	1	1	1	1	1	1	0	1	1	1	0	1	1	1	1	1	1	1	0.928571428571429	1	1	1	0.830357142857143	1	1	1	0.616071428571429	1	1	1	0	1	1
chr1	243695590	243695716	AKT3	94.44	16.9630290814857	2021-03-05	114.83	1	1	1	1	1	1	1	0	1	1	1	1	1	1	1	0	1	1	1	0.841269841269841	1	1	1	1	1	1	1	0.523809523809524	1	1	1	0.658730158730159	1	1	1	1	1	1	1	0.261904761904762	1	1
chr1	243843124	243843170	AKT3	114.83	16.9630290814857	2021-03-05	114.83	1	1	1	1	1	1	1	1	1	1	1	1	1	1	1	1	1	1	1	1	1	1	1	1	1	1	1	1	1	1	1	1	1	1	1	1	1	1	1	1	1	1
chr2	3603645	3603661	COLEC11	233.88	194.047520786092	0	280.08	1	1	1	1	1	1	1	1	1	1	1	1	1	1	1	1	1	1	1	1	1	1	1	1	1	1	1	1	1	1	1	1	1	1	1	1	1	1	1	1	1	1
chr2	3604314	3604470	COLEC11	280.08	194.047520786092	0	280.08	1	1	1	1	1	1	1	1	1	1	1	1	1	1	1	1	1	1	1	1	1	1	1	1	1	1	1	1	1	1	1	1	1	1	1	1	1	1	1	1	1	1
chr2	3606051	3606243	COLEC11	130	194.047520786092	0	280.08	1	1	1	1	1	1	1	1	1	1	1	1	1	1	1	1	1	1	1	1	1	1	1	1	1	1	1	1	1	1	1	1	1	1	1	1	1	1	1	1	1	1
chr2	3613310	3613382	COLEC11	139.51	194.047520786092	0	280.08	1	1	1	1	1	1	1	1	1	1	1	1	1	1	1	1	1	1	1	1	1	1	1	1	1	1	1	1	1	1	1	1	1	1	1	1	1	1	1	1	1	1
chr2	3626013	3626092	COLEC11	117.35	194.047520786092	0	280.08	1	1	1	1	1	1	1	1	1	1	1	1	1	1	1	1	1	1	1	1	1	1	1	1	1	1	1	1	1	1	1	1	1	1	1	1	1	1	1	1	1	1
chr2	3637532	3637604	COLEC11	124.08	194.047520786092	0	280.08	1	1	1	1	1	1	1	1	1	1	1	1	1	1	1	1	1	1	1	1	1	1	1	1	1	1	1	1	1	1	1	1	1	1	1	1	1	1	1	1	1	1
chr2	3640277	3640331	COLEC11	64.65	194.047520786092	0	280.08	1	1	1	1	1	1	1	0.296296296296296	1	1	1	1	1	1	1	1	1	1	1	1	1	1	1	1	1	1	1	1	1	1	1	1	1	1	1	1	1	1	1	1	1	1
chr2	3641239	3641432	COLEC11	116.56	194.047520786092	0	280.08	1	1	1	1	1	1	1	1	1	1	1	1	1	1	1	1	1	1	1	1	1	1	1	1	1	1	1	1	1	1	1	1	1	1	1	1	1	1	1	0.896373056994819	1	1
chr2	3643443	3643539	COLEC11	223.45	194.047520786092	0	280.08	1	1	1	1	1	1	1	1	1	1	1	1	1	1	1	1	1	1	1	1	1	1	1	1	1	1	1	1	1	1	1	1	1	1	1	1	1	1	1	1	1	1
chr2	3643726	3644118	COLEC11	277.15	194.047520786092	0	280.08	1	1	1	1	1	1	1	1	1	1	1	1	1	1	1	1	1	1	1	1	1	1	1	1	1	1	1	1	1	1	1	1	1	1	1	1	1	1	1	1	1	1
chr2	3644644	3644644	COLEC11	0	194.047520786092	0	280.08	0	0	0	0	0	0	0	0	0	0	0	0	0	0	0	0	0	0	0	0	0	0	0	0	0	0	0	0	0	0	0	0	0	0	0	0	0	0	0	0	0	0
chr2	15940586	15941053	MYCN	115.06	183.009474482062	115.06	226.64	1	1	1	1	1	1	1	0.541755888650964	1	1	1	1	1	1	1	1	1	1	1	0.961456102783726	1	1	1	1	1	1	1	1	1	1	1	0.972162740899358	1	1	1	0.865096359743041	1	1	1	0.674518201284797	1	1
chr2	15941947	15942854	MYCN	226.64	183.009474482062	115.06	226.64	1	1	1	1	1	1	1	1	1	1	1	1	1	1	1	1	1	1	1	1	1	1	1	1	1	1	1	1	1	1	1	1	1	1	1	1	1	1	1	0.930540242557883	1	1
chr2	15945492	15946097	MYCN	170.05	183.009474482062	115.06	226.64	1	1	1	1	1	1	1	0.963636363636364	1	1	1	1	1	1	1	0.981818181818182	1	1	1	1	1	1	1	1	1	1	1	1	1	1	1	1	1	1	1	1	1	1	1	1	1	1
chr2	27444431	27444521	IFT172	40.61	117.358779047619	40.61	218.23	1	1	1	0	1	1	1	0	1	1	1	1	1	1	1	0.244444444444444	1	1	1	0.1	1	1	1	1	1	1	1	0.866666666666667	1	1	1	0.544444444444444	1	1	1	0	1	1	0.855555555555556	0	1	1
chr2	27445013	27445105	IFT172	100.12	117.358779047619	40.61	218.23	1	1	1	1	1	1	1	0.869565217391304	1	1	1	1	1	1	1	1	1	1	1	1	1	1	1	1	1	1	1	1	1	1	1	1	1	1	1	1	1	1	1	0.945652173913043	1	1
chr2	27445295	27445449	IFT172	114.32	117.358779047619	40.61	218.23	1	1	1	1	1	1	1	0.396103896103896	1	1	1	1	1	1	1	1	1	1	1	1	1	1	1	0.961038961038961	1	1	1	1	1	1	1	1	1	1	1	1	1	1	1	0.012987012987013	1	1
chr2	27445744	27445843	IFT172	143.88	117.358779047619	40.61	218.23	1	1	1	1	1	1	1	1	1	1	1	1	1	1	1	1	1	1	1	1	1	1	1	1	1	1	1	1	1	1	1	1	1	1	1	1	1	1	1	1	1	1
chr2	27445928	27445988	IFT172	142.75	117.358779047619	40.61	218.23	1	1	1	1	1	1	1	1	1	1	1	1	1	1	1	1	1	1	1	1	1	1	1	1	1	1	1	1	1	1	1	1	1	1	1	1	1	1	1	1	1	1
chr2	27446259	27446355	IFT172	94.76	117.358779047619	40.61	218.23	1	1	1	1	1	1	1	0.447916666666667	1	1	1	1	1	1	1	1	1	1	1	1	1	1	1	1	1	1	1	1	1	1	1	1	1	1	1	0.135416666666667	1	1	1	1	1	1
chr2	27447514	27447634	IFT172	149.37	117.358779047619	40.61	218.23	1	1	1	1	1	1	1	1	1	1	1	1	1	1	1	1	1	1	1	1	1	1	1	1	1	1	1	1	1	1	1	1	1	1	1	1	1	1	1	1	1	1
chr2	27447811	27447922	IFT172	70.78	117.358779047619	40.61	218.23	1	1	1	1	1	1	1	0	1	1	1	1	1	1	1	0.72972972972973	1	1	1	1	1	1	1	1	1	1	1	1	1	1	1	1	1	1	1	1	1	1	1	0.153153153153153	1	1
chr2	27448914	27449031	IFT172	94.78	117.358779047619	40.61	218.23	1	1	1	1	1	1	1	0.786324786324786	1	1	1	1	1	1	1	1	1	1	1	1	1	1	1	1	1	1	1	1	1	1	1	1	1	1	1	1	1	1	1	0.88034188034188	1	1
chr2	27449293	27449380	IFT172	114.07	117.358779047619	40.61	218.23	1	1	1	1	1	1	1	0.885057471264368	1	1	1	1	1	1	1	1	1	1	1	1	1	1	1	1	1	1	1	1	1	1	1	1	1	1	1	1	1	1	1	0.816091954022989	1	1
chr2	27449498	27449562	IFT172	140.92	117.358779047619	40.61	218.23	1	1	1	1	1	1	1	1	1	1	1	1	1	1	1	1	1	1	1	1	1	1	1	1	1	1	1	1	1	1	1	1	1	1	1	1	1	1	1	1	1	1
chr2	27449690	27449800	IFT172	87.89	117.358779047619	40.61	218.23	1	1	1	1	1	1	1	0.727272727272727	1	1	1	1	1	1	1	0.763636363636364	1	1	1	0.745454545454546	1	1	1	1	1	1	1	0.654545454545455	1	1	1	0.927272727272727	1	1	1	0.727272727272727	1	1	1	0.436363636363636	1	1
chr2	27449997	27450096	IFT172	132.13	117.358779047619	40.61	218.23	1	1	1	1	1	1	1	1	1	1	1	1	1	1	1	1	1	1	1	1	1	1	1	1	1	1	1	1	1	1	1	1	1	1	1	1	1	1	1	1	1	1
chr2	27453383	27453513	IFT172	200.66	117.358779047619	40.61	218.23	1	1	1	1	1	1	1	1	1	1	1	1	1	1	1	1	1	1	1	1	1	1	1	1	1	1	1	1	1	1	1	1	1	1	1	1	1	1	1	1	1	1
chr2	274S114	27453739	IFT172	193.3	117.358779047619	40.61	218.23	1	1	1	1	1	1	1	1	1	1	1	1	1	1	1	1	1	1	1	1	1	1	1	1	1	1	1	1	1	1	1	1	1	1	1	1	1	1	1	1	1	1
chr2	27453981	27454162	IFT172	153.13	117.358779047619	40.61	218.23	1	1	1	1	1	1	1	0.87292817679558	1	1	1	0.92817679558011	1	1	1	0.867403314917127	1	1	1	1	1	1	1	0.972375690607735	1	1	1	0.895027624309392	1	1	1	0.834254143646409	1	1	1	1	1	1	0.933701657458563	0.685082872928177	1	1
chr2	27454353	27454418	IFT172	110.69	117.358779047619	40.61	218.23	1	1	1	1	1	1	1	1	1	1	1	1	1	1	1	1	1	1	1	1	1	1	1	1	1	1	1	1	1	1	1	1	1	1	1	1	1	1	1	0.646153846153846	1	1
chr2	27454566	27454660	IFT172	63.22	117.358779047619	40.61	218.23	1	1	1	1	1	1	1	0.457446808510638	1	1	1	1	1	1	1	1	1	1	1	1	1	1	1	1	1	1	1	0.98936170212766	1	1	1	0.840425531914894	1	1	1	1	1	1	1	0.106382978723404	1	1
chr2	27456510	27456653	IFT172	83.1	117.358779047619	40.61	218.23	1	1	1	1	1	1	1	0.965034965034965	1	1	1	1	1	1	1	1	1	1	1	1	1	1	1	1	1	1	1	1	1	1	1	1	1	1	1	1	1	1	1	1	1	1
chr2	27457638	27457755	IFT172	88.46	117.358779047619	40.61	218.23	1	1	1	1	1	1	1	1	1	1	1	1	1	1	1	1	1	1	1	1	1	1	1	1	1	1	1	0.948717948717949	1	1	1	0.931623931623932	1	1	1	1	1	1	1	0.615384615384615	1	1
chr2	27457840	27457976	IFT172	134.51	117.358779047619	40.61	218.23	1	1	1	1	1	1	1	1	1	1	1	1	1	1	1	1	1	1	1	1	1	1	1	1	1	1	1	1	1	1	1	1	1	1	1	1	1	1	1	1	1	1
chr2	27458125	27458223	IFT172	154.7	117.358779047619	40.61	218.23	1	1	1	1	1	1	1	1	1	1	1	1	1	1	1	1	1	1	1	1	1	1	1	1	1	1	1	1	1	1	1	1	1	1	1	1	1	1	1	1	1	1
chr2	27458778	27458868	IFT172	65.86	117.358779047619	40.61	218.23	1	1	1	0.955555555555556	1	1	1	0	1	1	1	1	1	1	1	0.822222222222222	1	1	1	0.966666666666667	1	1	1	1	1	1	1	0.5	1	1	1	0.6	1	1	1	1	1	1	0.9	0	1	1
chr2	27459377	27459522	IFT172	82.54	117.358779047619	40.61	218.23	1	1	1	1	1	1	1	0.282758620689655	1	1	1	1	1	1	1	0.986206896551724	1	1	1	0.710344827586207	1	1	1	0.972413793103448	1	1	1	0.620689655172414	1	1	1	0.675862068965517	1	1	1	0.655172413793103	1	1	1	0	1	1
chr2	27459708	27459829	IFT172	200.59	117.358779047619	40.61	218.23	1	1	1	1	1	1	1	1	1	1	1	1	1	1	1	1	1	1	1	1	1	1	1	1	1	1	1	1	1	1	1	1	1	1	1	1	1	1	1	1	1	1
chr2	27461014	27461093	IFT172	109.76	117.358779047619	40.61	218.23	1	1	1	1	1	1	1	0.468354430379747	1	1	1	1	1	1	1	0.89873417721519	1	1	1	1	1	1	1	1	1	1	1	1	1	1	1	1	1	1	1	1	1	1	1	0.30379746835443	1	1
chr2	27461268	27461517	IFT172	218.23	117.358779047619	40.61	218.23	1	1	1	1	1	1	1	1	1	1	1	1	1	1	1	1	1	1	1	1	1	1	1	1	1	1	1	1	1	1	1	1	1	1	1	1	1	1	1	1	1	1
chr2	27461758	27461836	IFT172	130.09	117.358779047619	40.61	218.23	1	1	1	1	1	1	1	1	1	1	1	1	1	1	1	1	1	1	1	1	1	1	1	1	1	1	1	1	1	1	1	1	1	1	1	1	1	1	1	1	1	1
chr2	27462700	27462793	IFT172	115.58	117.358779047619	40.61	218.23	1	1	1	1	1	1	1	1	1	1	1	1	1	1	1	0.924731182795699	1	1	1	1	1	1	1	1	1	1	1	1	1	1	1	1	1	1	1	1	1	1	1	0.440860215053763	1	1
chr2	27463096	27463181	IFT172	86.98	117.358779047619	40.61	218.23	1	1	1	1	1	1	1	0.141176470588235	1	1	1	1	1	1	1	0.894117647058824	1	1	1	1	1	1	1	1	1	1	1	1	1	1	1	1	1	1	1	1	1	1	1	0.552941176470588	1	1
chr2	27465410	27465518	IFT172	136.72	117.358779047619	40.61	218.23	1	1	1	1	1	1	1	1	1	1	1	1	1	1	1	1	1	1	1	1	1	1	1	1	1	1	1	1	1	1	1	1	1	1	1	1	1	1	1	1	1	1
chr2	27465745	27465882	IFT172	172.2	117.358779047619	40.61	218.23	1	1	1	1	1	1	1	1	1	1	1	1	1	1	1	1	1	1	1	1	1	1	1	1	1	1	1	1	1	1	1	1	1	1	1	1	1	1	1	1	1	1
chr2	27470927	27471095	IFT172	96.2	117.358779047619	40.61	218.23	1	1	1	1	1	1	1	1	1	1	1	1	1	1	1	1	1	1	1	1	1	1	1	1	1	1	1	1	1	1	1	1	1	1	1	1	1	1	1	1	1	1
chr2	27472249	27472362	IFT172	95.13	117.358779047619	40.61	218.23	1	1	1	1	1	1	1	0.982300884955752	1	1	1	1	1	1	1	1	1	1	1	1	1	1	1	1	1	1	1	1	1	1	1	1	1	1	1	1	1	1	1	1	1	1
chr2	27476640	27476726	IFT172	86.49	117.358779047619	40.61	218.23	1	1	1	1	1	1	1	0.488372093023256	1	1	1	1	1	1	1	0.255813953488372	1	1	1	0.709302325581395	1	1	1	1	1	1	1	1	1	1	1	0.906976744186047	1	1	1	0.965116279069768	1	1	1	0.290697674418605	1	1
chr2	27477216	27477320	IFT172	72.8	117.358779047619	40.61	218.23	1	1	1	1	1	1	1	0	1	1	1	1	1	1	1	1	1	1	1	0.0192307692307692	1	1	1	1	1	1	1	0.346153846153846	1	1	1	1	1	1	1	1	1	1	1	0.798076923076923	1	1
chr2	27477558	27477612	IFT172	137.85	117.358779047619	40.61	218.23	1	1	1	1	1	1	1	1	1	1	1	1	1	1	1	1	1	1	1	1	1	1	1	1	1	1	1	1	1	1	1	1	1	1	1	1	1	1	1	1	1	1
chr2	27477994	27478156	IFT172	158.33	117.358779047619	40.61	218.23	1	1	1	1	1	1	1	1	1	1	1	1	1	1	1	1	1	1	1	1	1	1	1	1	1	1	1	1	1	1	1	1	1	1	1	1	1	1	1	0.722222222222222	1	1
chr2	27479508	27479604	IFT172	102.44	117.358779047619	40.61	218.23	1	1	1	1	1	1	1	1	1	1	1	1	1	1	1	1	1	1	1	1	1	1	1	1	1	1	1	1	1	1	1	1	1	1	1	1	1	1	1	1	1	1
chr2	27480025	27480149	IFT172	65.2	117.358779047619	40.61	218.23	1	1	1	0.895161290322581	1	1	1	0.370967741935484	1	1	1	1	1	1	1	1	1	1	1	1	1	1	1	1	1	1	1	1	1	1	1	1	1	1	1	1	1	1	1	0.209677419354839	1	1
chr2	27481045	27481260	IFT172	65.48	117.358779047619	40.61	218.23	1	1	1	0.953488372093023	1	1	1	0	1	1	1	1	1	1	1	0	1	1	1	0.218604651162791	1	1	1	0.255813953488372	1	1	1	0	1	1	1	0	1	1	1	0.72093023255814	1	1	1	0	1	1
chr2	27483288	27483376	IFT172	85.47	117.358779047619	40.61	218.23	1	1	1	1	1	1	1	0.0795454545454545	1	1	1	1	1	1	1	0.386363636363636	1	1	1	1	1	1	1	1	1	1	1	1	1	1	1	0.0113636363636364	1	1	1	1	1	1	1	0	1	1
chr2	27483579	27483659	IFT172	117.42	117.358779047619	40.61	218.23	1	1	1	1	1	1	1	1	1	1	1	1	1	1	1	1	1	1	1	1	1	1	1	1	1	1	1	0.95	1	1	1	0.55	1	1	1	1	1	1	1	0.2875	1	1
chr2	27483871	27483937	IFT172	133.2	117.358779047619	40.61	218.23	1	1	1	1	1	1	1	1	1	1	1	1	1	1	1	1	1	1	1	1	1	1	1	1	1	1	1	1	1	1	1	1	1	1	1	1	1	1	1	1	1	1
chr2	27484226	27484266	IFT172	50.73	117.358779047619	40.61	218.23	1	1	1	0.475	1	1	1	0	1	1	1	1	1	1	1	0.75	1	1	1	0.125	1	1	1	0.775	1	1	1	0	1	1	1	0	1	1	1	0	1	1	1	0	1	1
chr2	27485017	27485130	IFT172	99.44	117.358779047619	40.61	218.23	1	1	1	1	1	1	1	0.88495575221239	1	1	1	1	1	1	1	0.778761061946903	1	1	1	1	1	1	1	1	1	1	1	1	1	1	1	1	1	1	1	1	1	1	1	1	1	1
chr2	27485359	27485503	IFT172	70.19	117.358779047619	40.61	218.23	1	1	1	1	1	1	1	0.00694444444444444	1	1	1	1	1	1	1	0.770833333333333	1	1	1	0.972222222222222	1	1	1	1	1	1	1	1	1	1	1	1	1	1	1	0.972222222222222	1	1	1	0.791666666666667	1	1
chr2	27489614	27489653	IFT172	86.92	117.358779047619	40.61	218.23	1	1	1	1	1	1	1	0.282051282051282	1	1	1	1	1	1	1	1	1	1	1	1	1	1	1	1	1	1	1	1	1	1	1	1	1	1	1	1	1	1	1	0.846153846153846	1	1
chr2	46617282	46617298	CRIPT	88	51.9196405228758	42.79	88	1	1	1	1	1	1	1	1	1	1	1	1	1	1	1	1	1	1	1	1	1	1	1	1	1	1	1	1	1	1	1	1	1	1	1	1	1	1	1	1	1	1
chr2	46618772	46618838	CRIPT	42.79	51.9196405228758	42.79	88	1	1	1	0	1	1	0.984848484848485	0	1	1	1	0	1	1	1	0	1	1	1	0	1	1	1	0.787878787878788	1	1	1	0	1	1	1	0	1	1	1	0	1	1	1	0	1	1
chr2	46619626	46619681	CRIPT	43.2	51.9196405228758	42.79	88	1	1	1	0.0181818181818182	1	1	1	0	1	1	1	1	1	1	0.781818181818182	0	1	1	1	1	1	1	1	1	1	1	1	0	1	1	1	0.0727272727272727	1	1	1	0	1	1	1	0	1	1
chr2	46623763	46623867	CRIPT	50.88	51.9196405228758	42.79	88	1	1	1	0.644230769230769	1	1	1	0	1	1	1	0.75	1	1	1	0	1	1	1	0	1	1	1	0.711538461538462	1	1	1	0.442307692307692	1	1	1	0.615384615384615	1	1	1	0.826923076923077	1	1	1	0	1	1
chr2	46624162	46624227	CRIPT	61.35	51.9196405228758	42.79	88	1	1	1	1	1	1	1	0	1	1	1	1	1	1	1	0	1	1	1	0	1	1	1	1	1	1	1	1	1	1	1	1	1	1	1	1	1	1	1	0	1	1
chr2	48962732	48963966	FSHR	144.45	116.694391762452	48.71	144.45	1	1	1	0.992706645056726	1	1	1	0.886547811993517	1	1	1	0.981361426256078	1	1	1	0.935980551053485	1	1	1	0.96353322528363	1	1	1	0.950567260940032	1	1	1	0.952188006482982	1	1	0.987034035656402	0.944894651539708	1	1	1	0.982171799027553	1	1	0.993517017828201	0.9473257698S129	1	1
chr2	48968697	48968883	FSHR	107.12	116.694391762452	48.71	144.45	1	1	1	1	1	1	1	0.887096774193548	1	1	1	1	1	1	1	1	1	1	1	1	1	1	1	1	1	1	1	1	1	1	1	1	1	1	1	1	1	1	1	0.602150537634409	1	1
chr2	48982911	48982986	FSHR	66.75	116.694391762452	48.71	144.45	1	1	1	1	1	1	1	0.733333333333333	1	1	1	1	1	1	1	1	1	1	1	1	1	1	1	1	1	1	1	1	1	1	1	1	1	1	1	0.973333333333333	1	1	1	0.0533333333333333	1	1
chr2	48983097	48983166	FSHR	85.93	116.694391762452	48.71	144.45	1	1	1	1	1	1	1	1	1	1	1	1	1	1	1	1	1	1	1	1	1	1	1	1	1	1	1	1	1	1	1	1	1	1	1	1	1	1	1	0.188405797101449	1	1
chr2	48988976	48989054	FSHR	73.79	116.694391762452	48.71	144.45	1	1	1	1	1	1	1	0.576923076923077	1	1	1	1	1	1	1	1	1	1	1	1	1	1	1	1	1	1	1	1	1	1	1	1	1	1	1	1	1	1	1	0.935897435897436	1	1
chr2	48990565	48990637	FSHR	48.71	116.694391762452	48.71	144.45	1	1	1	0.430555555555556	1	1	1	0	1	1	1	1	1	1	1	0	1	1	1	1	1	1	1	1	1	1	1	1	1	1	1	0.555555555555556	1	1	1	1	1	1	1	0.694444444444445	1	1
chr2	49017488	49017563	FSHR	109.44	116.694391762452	48.71	144.45	1	1	1	1	1	1	1	1	1	1	1	1	1	1	1	1	1	1	1	1	1	1	1	1	1	1	1	1	1	1	1	1	1	1	1	1	1	1	1	0.893333333333333	1	1
chr2	49020085	49020160	FSHR	53.13	116.694391762452	48.71	144.45	1	1	1	0.693333333333333	1	1	1	0.213333333333333	1	1	1	1	1	1	1	0.773333333333333	1	1	1	1	1	1	1	1	1	1	1	1	1	1	1	1	1	1	1	0.946666666666667	1	1	1	0.226666666666667	1	1
chr2	49068218	49068290	FSHR	65.65	116.694391762452	48.71	144.45	1	1	1	0.875	1	1	1	0	1	1	1	1	1	1	1	0.680555555555556	1	1	1	0.722222222222222	1	1	1	1	1	1	1	0.861111111111111	1	1	1	1	1	1	1	0.513888888888889	1	1	1	0.555555555555556	1	1
chr2	49154265	49154417	FSHR	55.03	116.694391762452	48.71	144.45	1	1	0.967105263157895	0.532894736842105	1	1	0.967105263157895	0.0723684210526316	1	1	1	0.822368421052632	1	1	1	0.835526315789474	1	1	1	0.565789473684211	1	1	1	0.822368421052632	1	1	1	0.657894736842105	1	1	1	0.572368421052632	1	1	1	0.368421052631579	1	1	0.953947368421053	0.519736842105263	1	1
chr2	49921943	49922251	NRXN1	136.92	88.793345913306	0	300.02	1	1	1	1	1	1	1	0.876623376623377	1	1	1	1	1	1	1	1	1	1	1	1	1	1	1	1	1	1	1	1	1	1	1	1	1	1	1	1	1	1	1	0.873376623376623	1	1
chr2	49943703	49943791	NRXN1	65.08	88.793345913306	0	300.02	1	1	1	1	1	1	1	0	1	1	1	1	1	1	1	1	1	1	1	0	1	1	1	1	1	1	1	1	1	1	1	0.0113636363636364	1	1	1	1	1	1	1	0.193181818181818	1	1
chr2	49973967	49974203	NRXN1	85.06	88.793345913306	0	300.02	1	1	1	1	1	1	1	0.923728813559322	1	1	1	1	1	1	1	1	1	1	1	1	1	1	1	1	1	1	1	1	1	1	1	1	1	1	1	1	1	1	1	0.974576271186441	1	1
chr2	50053270	50053590	NRXN1	153.46	88.793345913306	0	300.02	1	1	1	1	1	1	1	1	1	1	1	1	1	1	1	1	1	1	1	1	1	1	1	1	1	1	1	1	1	1	1	1	1	1	1	1	1	1	1	1	1	1
chr2	50054954	50055044	NRXN1	47.27	88.793345913306	0	300.02	1	1	1	0.422222222222222	1	1	1	0	1	1	1	0.911111111111111	1	1	1	0.111111111111111	1	1	1	0.0888888888888889	1	1	1	0.933333333333333	1	1	1	0.311111111111111	1	1	1	0.355555555555556	1	1	1	0.755555555555556	1	1	0.922222222222222	0	1	1
chr2	50091322	50091494	NRXN1	90.39	88.793345913306	0	300.02	1	1	1	1	1	1	1	0.662790697674419	1	1	1	1	1	1	1	0.930232558139535	1	1	1	0.947674418604651	1	1	1	1	1	1	1	0.686046511627907	1	1	1	0.930232558139535	1	1	1	0.912790697674419	1	1	1	0.674418604651163	1	1
chr2	50236788	50236970	NRXN1	62.77	88.793345913306	0	300.02	1	1	1	0.983516483516483	1	1	1	0.104395604395604	1	1	1	1	1	1	1	1	1	1	1	1	1	1	1	1	1	1	1	0.868131868131868	1	1	1	0.967032967032967	1	1	1	1	1	1	1	0.571428571428571	1	1
chr2	50346690	50347756	NRXN1	75.87	88.793345913306	0	300.02	1	0.827392120075047	0.76172607879925	0.611632270168856	0.871482176360225	0.800187617260788	0.736397748592871	0.50375234521576	1	0.839587242026266	0.787992495309569	0.710131332082552	0.977485928705441	0.772983114446529	0.74108818011257	0.515947467166979	1	0.826454033771107	0.772983114446529	0.633208255159475	1	0.854596622889306	0.806754221388368	0.651969981238274	1	0.831144465290807	0.74202626641651	0.57598S2819137	0.950281425891182	0.799249530956848	0.718574108818011	0.606941838649156	1	0.876172607879925	0.796435272045028	0.608818011257036	0.972795497185741	0.75234521575985	0.696060037523452	0.463414634146342	1	0.866791744840525
chr2	50465441	50465561	NRXN1	144.38	88.793345913306	0	300.02	1	1	1	1	1	1	1	1	1	1	1	1	1	1	1	1	1	1	1	1	1	1	1	1	1	1	1	1	1	1	1	1	1	1	1	1	1	1	1	1	1	1
chr2	50472297	50472471	NRXN1	94.53	88.793345913306	0	300.02	1	1	1	1	1	1	1	0.781609195402299	1	1	1	1	1	1	1	1	1	1	1	1	1	1	1	1	1	1	1	0.994252873563218	1	1	1	0.919540229885057	1	1	1	0.902298850574713	1	1	1	0.810344827586207	1	1
chr2	50495904	50496095	NRXN1	129.74	88.793345913306	0	300.02	1	1	1	1	1	1	1	0.617801047120419	1	1	1	1	1	1	1	0.900S840209424	1	1	1	0.994764397905759	1	1	1	1	1	1	1	1	1	1	1	1	1	1	1	0.989528795811518	1	1	1	0.848167539267016	1	1
chr2	50497332	50497714	NRXN1	168.22	88.793345913306	0	300.02	1	1	1	1	1	1	1	0.921465968586387	1	1	1	1	1	1	1	0.960732984293194	1	1	1	0.986910994764398	1	1	1	0.971204188481675	1	1	1	0.947643979057592	1	1	1	0.910994764397906	1	1	1	0.981675392670157	1	1	1	0.871727748691099	1	1
chr2	S49494	S49617	NRXN1	71.18	88.793345913306	0	300.02	1	1	1	1	1	1	1	0	1	1	1	1	1	1	1	1	1	1	1	0.609756097560976	1	1	1	1	1	1	1	0.983739837398374	1	1	1	0.926829268292683	1	1	1	0.658536585365854	1	1	1	0.154471544715447	1	1
chr2	50528624	50528651	NRXN1	59.93	88.793345913306	0	300.02	1	1	1	1	1	1	1	0	1	1	1	1	1	1	1	0.925925925925926	1	1	1	1	1	1	1	1	1	1	1	1	1	1	1	1	1	1	1	1	1	1	1	0.481481481481482	1	1
chr2	50531226	50531430	NRXN1	89.46	88.793345913306	0	300.02	1	1	1	1	1	1	1	0.401960784313726	1	1	1	0.936274509803922	1	1	1	0.774509803921569	1	1	1	0.784313725490196	1	1	1	0.813725490196078	1	1	1	0.799019607843137	1	1	1	0.715686274509804	1	1	1	0.764705882352941	1	1	0.995098039215686	0.480392156862745	1	1
chr2	50538252	50538636	NRXN1	173.22	88.793345913306	0	300.02	1	1	1	1	1	1	1	0.934895833333333	1	1	1	1	1	1	1	1	1	1	1	1	1	1	1	1	1	1	1	0.9921875	1	1	1	1	1	1	1	1	1	1	1	0.8984375	1	1
chr2	50552586	50553025	NRXN1	100.98	88.793345913306	0	300.02	1	1	1	1	1	1	1	0.883826879271071	1	1	1	1	1	1	1	0.952164009111617	1	1	1	0.979498861047836	1	1	1	1	1	1	1	1	1	1	1	0.981776765375854	1	1	1	0.984054669703873	1	1	1	0.947608200455581	1	1
chr2	50620021	50620183	NRXN1	82.38	88.793345913306	0	300.02	1	1	1	1	1	1	1	0.308641975308642	1	1	1	1	1	1	1	1	1	1	1	1	1	1	1	1	1	1	1	1	1	1	1	1	1	1	1	1	1	1	1	0.944444444444444	1	1
chr2	50621204	50621249	NRXN1	98.6	88.793345913306	0	300.02	1	1	1	1	1	1	1	1	1	1	1	1	1	1	1	1	1	1	1	1	1	1	1	1	1	1	1	1	1	1	1	1	1	1	1	1	1	1	1	1	1	1
chr2	50623313	50623617	NRXN1	140.46	88.793345913306	0	300.02	1	1	1	1	1	1	1	1	1	1	1	1	1	1	1	1	1	1	1	0.970394736842105	1	1	1	1	1	1	1	0.944078947368421	1	1	1	1	1	1	1	1	1	1	1	0.911184210526316	1	1
chr2	50631098	50631105	NRXN1	78.71	88.793345913306	0	300.02	1	1	1	1	1	1	1	0	1	1	1	1	1	1	1	0	1	1	1	1	1	1	1	1	1	1	1	1	1	1	1	1	1	1	1	0	1	1	1	1	1	1
chr2	50916821	50920008	NRXN1	1999-06-01	88.793345913306	0	300.02	0.242861625352997	0.127706306871666	0.08T10969250079	0.0618136178224035	0.266708503294634	0.0806401004079071	0.0618136178224035	0	0.472858487605899	0.0891120175713838	0.0784436774395984	0.0567932224662692	0.324443049890179	0.0978977094446188	0.0746783809224977	0.0357703169124569	0.218387197991842	0.0988390335738939	0.0746783809224977	0.0514590T813765	0.57232507059931	0.0856604957640414	0.0743646062127393	0.0461248823344838	0.475996234703483	0.0872293693128334	0.0756197050517728	0.0266708503294634	0.299654847819266	0.0847191716347662	0.074992155632256	0.0106683401317854	0.152494508942579	0.0947599623470348	0.08T10969250079	0.0608722936931283	0.299968622529024	0.0759334797615312	0.0608722936931283	0.0260433009099467	0.396297458424851	0.111703796673988
chr2	50920428	50920435	NRXN1	0	88.793345913306	0	300.02	0	0	0	0	0	0	0	0	0	0	0	0	0	0	0	0	0	0	0	0	1	0	0	0	0	0	0	0	0	0	0	0	0	0	0	0	0	0	0	0	0	0
chr2	50922520	50922687	NRXN1	35.62	88.793345913306	0	300.02	1	1	0.916167664670659	0.131736526946108	1	0.952095808383234	0.772455089820359	0	1	1	0.898203592814371	0.449101796407186	1	1	0.862275449101797	0	1	1	0.838323353293413	0.425149700598802	1	1	0.940119760479042	0.221556886227545	1	1	0.790419161676647	0	1	0.868263473053892	0.622754491017964	0	1	1	1	0.305389221556886	1	1	0.676646706586826	0	1	1
chr2	50925937	50925955	NRXN1	102.56	88.793345913306	0	300.02	1	1	1	1	1	1	1	1	1	1	1	1	1	1	1	1	1	1	1	1	1	1	1	1	1	1	1	1	1	1	1	1	1	1	1	1	1	1	1	1	1	1
chr2	51026370	51026469	NRXN1	93.76	88.793345913306	0	300.02	1	1	1	1	1	1	1	0.727272727272727	1	1	1	1	1	1	1	1	1	1	1	1	1	1	1	1	1	1	1	1	1	1	1	1	1	1	1	1	1	1	1	0.555555555555556	1	1
chr2	51027501	51028273	NRXN1	300.02	88.793345913306	0	300.02	1	1	1	1	1	1	1	1	1	1	1	1	1	1	1	1	1	1	1	1	1	1	1	1	1	1	1	1	1	1	1	1	1	1	1	1	1	1	1	1	1	1
chr2	58159764	58159800	FANCL	62.81	69.8741547518924	0	144.44	1	1	1	1	1	1	1	0	1	1	1	1	1	1	1	0.333333333333333	1	1	1	0	1	1	1	0.777777777777778	1	1	1	0.111111111111111	1	1	1	0	1	1	1	0.5	1	1	1	0	1	1
chr2	58160107	58160179	FANCL	54.03	69.8741547518924	0	144.44	1	1	1	0.638888888888889	1	1	1	0	1	1	1	1	1	1	1	0	1	1	1	0.986111111111111	1	1	1	1	1	1	1	0.958333333333333	1	1	1	1	1	1	1	0.888888888888889	1	1	1	0.375	1	1
chr2	58161521	58161638	FANCL	58.82	69.8741547518924	0	144.44	1	1	1	0.948717948717949	1	1	1	0.452991452991453	1	1	1	1	1	1	1	1	1	1	1	1	1	1	1	0.923076923076923	1	1	1	0.760683760683761	1	1	1	0.871794871794872	1	1	1	0.948717948717949	1	1	1	0.0256410256410256	1	1
chr2	58162865	58162947	FANCL	36.35	69.8741547518924	0	144.44	1	1	1	0	1	1	1	0	1	1	1	0.609756097560976	1	1	0.817073170731707	0	1	1	1	0	1	1	1	0.219512195121951	1	1	1	0.451219512195122	1	1	1	0	1	1	1	0.0487804878048781	1	1	0.768292682926829	0	1	1
chr2	58163028	58163074	FANCL	34	69.8741547518924	0	144.44	1	1	1	0	1	1	1	0	1	1	1	1	1	1	0.978260869565217	0	1	1	1	0	1	1	1	1	1	1	1	0	1	1	1	0	1	1	1	0.5	1	1	0.934782608695652	0	1	1
chr2	58163433	58163517	FANCL	69.2	69.8741547518924	0	144.44	1	1	1	1	1	1	1	0	1	1	1	1	1	1	1	0.19047619047619	1	1	1	0.202380952380952	1	1	1	1	1	1	1	0.55952380952381	1	1	1	0.654761904761905	1	1	1	0.214285714285714	1	1	1	0.678571428571429	1	1
chr2	58165723	58165874	FANCL	69.03	69.8741547518924	0	144.44	1	1	1	1	1	1	1	0.596026490066225	1	1	1	0.933774834437086	1	1	1	0.642384105960265	1	1	1	0.827814569536424	1	1	1	0.682119205298013	1	1	1	0.774834437086093	1	1	1	0.748344370860927	1	1	1	0.927152317880795	1	1	1	0.033112582781457	1	1
chr2	58194228	58194273	FANCL	100.2	69.8741547518924	0	144.44	1	1	1	1	1	1	1	1	1	1	1	1	1	1	1	1	1	1	1	1	1	1	1	1	1	1	1	1	1	1	1	1	1	1	1	1	1	1	1	1	1	1
chr2	58198578	58198662	FANCL	76.17	69.8741547518924	0	144.44	1	1	1	1	1	1	1	0	1	1	1	1	1	1	1	0	1	1	1	1	1	1	1	1	1	1	1	1	1	1	1	0.976190476190476	1	1	1	1	1	1	1	0.666666666666667	1	1
chr2	58204129	58204226	FANCL	61.95	69.8741547518924	0	144.44	1	1	1	0.876288659793815	1	1	0.9484S112247423	0	1	1	1	0.958762886597938	1	1	1	0.309278350515464	1	1	1	0.360824742268041	1	1	1	0.0721649484S1122	1	1	1	0.443298969072165	1	1	1	0.360824742268041	1	1	1	0	1	1	1	0	1	1
chr2	58221941	58222042	FANCL	67.74	69.8741547518924	0	144.44	1	1	1	1	1	1	1	0.841584158415842	1	1	1	1	1	1	1	1	1	1	1	1	1	1	1	1	1	1	1	1	1	1	1	1	1	1	1	1	1	1	1	1	1	1
chr2	58226727	58226784	FANCL	38.74	69.8741547518924	0	144.44	1	1	1	0	1	1	1	0.122807017S145	1	1	1	0.473684210526316	1	1	1	0	1	1	1	0	1	1	1	1	1	1	1	0.0175438596491228	1	1	1	0	1	1	1	0.0526315789473684	1	1	1	0	1	1
chr2	58229813	58229874	FANCL	37.16	69.8741547518924	0	144.44	1	1	1	0	1	1	1	0	1	1	1	0.918032786885246	1	1	1	0	1	1	1	0.80327868852459	1	1	1	0.360655737704918	1	1	1	0	1	1	1	0	1	1	1	0	1	1	1	0	1	1
chr2	58232053	58232112	FANCL	121.47	69.8741547518924	0	144.44	1	1	1	1	1	1	1	0.779661016949153	1	1	1	1	1	1	1	1	1	1	1	1	1	1	1	1	1	1	1	1	1	1	1	1	1	1	1	1	1	1	1	1	1	1
chr2	58241217	58241313	FANCL	144.44	69.8741547518924	0	144.44	1	1	1	1	1	1	1	1	1	1	1	1	1	1	1	1	1	1	1	1	1	1	1	1	1	1	1	1	1	1	1	1	1	1	1	1	1	1	1	1	1	1
chr2	58241380	58241380	FANCL	0	69.8741547518924	0	144.44	0	0	0	0	0	0	0	0	0	0	0	0	0	0	0	0	0	0	0	0	0	0	0	0	0	0	0	0	0	0	0	0	0	0	0	0	0	0	0	0	0	0
chr2	73901311	73901437	ACTG2	186.17	122.831043324492	46.67	189.14	1	1	1	1	1	1	1	1	1	1	1	1	1	1	1	1	1	1	1	1	1	1	1	1	1	1	1	1	1	1	1	1	1	1	1	1	1	1	1	1	1	1
chr2	73902359	73902488	ACTG2	111.2	122.831043324492	46.67	189.14	1	1	1	1	1	1	1	0.511627906976744	1	1	1	1	1	1	1	0.589147286821706	1	1	1	0.751937984496124	1	1	1	0.728682170542636	1	1	1	0.837209302325582	1	1	1	0.651162790697675	1	1	1	1	1	1	1	0.395348837209302	1	1
chr2	73908672	73908783	ACTG2	72.74	122.831043324492	46.67	189.14	1	1	1	0.774774774774775	1	1	1	0.297297297297297	1	1	1	1	1	1	1	1	1	1	1	1	1	1	1	1	1	1	1	1	1	1	1	1	1	1	1	1	1	1	1	1	1	1
chr2	73909054	73909139	ACTG2	184.25	122.831043324492	46.67	189.14	1	1	1	1	1	1	1	1	1	1	1	1	1	1	1	1	1	1	1	1	1	1	1	1	1	1	1	1	1	1	1	1	1	1	1	1	1	1	1	1	1	1
chr2	73913484	73913646	ACTG2	189.14	122.831043324492	46.67	189.14	1	1	1	1	1	1	1	1	1	1	1	1	1	1	1	1	1	1	1	1	1	1	1	1	1	1	1	1	1	1	1	1	1	1	1	1	1	1	1	1	1	1
chr2	73914679	73914871	ACTG2	108.06	122.831043324492	46.67	189.14	1	1	1	0.973958333333333	1	1	1	0.770833333333333	1	1	1	1	1	1	1	0.927083333333333	1	1	1	0.932291666666667	1	1	1	0.96875	1	1	1	0.989583333333333	1	1	1	0.9375	1	1	1	0.916666666666667	1	1	1	0.859375	1	1
chr2	73916583	73916765	ACTG2	105.91	122.831043324492	46.67	189.14	1	1	1	1	1	1	1	0	1	1	1	1	1	1	1	0.846153846153846	1	1	1	0.950549450549451	1	1	1	0.967032967032967	1	1	1	0.868131868131868	1	1	1	0.67032967032967	1	1	1	0.857142857142857	1	1	1	0.324175824175824	1	1
chr2	73919431	73919575	ACTG2	46.67	122.831043324492	46.67	189.14	1	1	1	0.243055555555556	1	1	0.881944444444445	0	1	1	1	0.875	1	1	1	0.S1002222222222	1	1	1	0.777777777777778	1	1	1	0.6875	1	1	1	0.548611111111111	1	1	1	0.402777777777778	1	1	1	0.75	1	1	1	0.354166666666667	1	1
chr2	73926910	73927052	DGUOK	244.94	106.827980456026	0	244.94	1	1	1	1	1	1	1	1	1	1	1	1	1	1	1	1	1	1	1	1	1	1	1	1	1	1	1	1	1	1	1	1	1	1	1	1	1	1	1	1	1	1
chr2	73932597	73932683	DGUOK	116.8	106.827980456026	0	244.94	1	1	1	1	1	1	1	1	1	1	1	1	1	1	1	1	1	1	1	1	1	1	1	1	1	1	1	1	1	1	1	1	1	1	1	1	1	1	1	1	1	1
chr2	73938909	73939022	DGUOK	50.42	106.827980456026	0	244.94	1	1	1	0.716814159292035	1	1	1	0	1	1	1	1	1	1	1	1	1	1	1	0.0707964601769912	1	1	1	1	1	1	1	0.849557522123894	1	1	1	0.8672566S132142	1	1	1	0.300884955752212	1	1	1	0.15929203539823	1	1
chr2	73946718	73946906	DGUOK	51.59	106.827980456026	0	244.94	1	1	1	0.542553191489362	1	1	1	0	1	1	1	0.936170212765957	1	1	1	0.957446808510638	1	1	1	0.627659574468085	1	1	1	1	1	1	1	0.51063829787234	1	1	1	0.643617021276596	1	1	1	0.324468085106383	1	1	1	0.122340425531915	1	1
chr2	73950584	73950732	DGUOK	128.32	106.827980456026	0	244.94	1	1	1	1	1	1	1	0.993243243243243	1	1	1	1	1	1	1	1	1	1	1	1	1	1	1	1	1	1	1	1	1	1	1	1	1	1	1	1	1	1	1	0.790540540540541	1	1
chr2	73957124	73957240	DGUOK	66.16	106.827980456026	0	244.94	1	1	1	1	1	1	1	0.508620689655172	1	1	1	1	1	1	1	0.974137931034483	1	1	1	1	1	1	1	1	1	1	1	1	1	1	1	1	1	1	1	0.681034482758621	1	1	1	0.991379310344828	1	1
chr2	73958145	73958245	DGUOK	96.27	106.827980456026	0	244.94	1	1	1	1	1	1	1	0.4	1	1	1	1	1	1	1	1	1	1	1	1	1	1	1	1	1	1	1	1	1	1	1	0.61	1	1	1	0.97	1	1	1	0.17	1	1
chr2	73958709	73958736	DGUOK	69.37	106.827980456026	0	244.94	1	1	1	1	1	1	1	1	1	1	1	1	1	1	1	1	1	1	1	1	1	1	1	1	1	1	1	1	1	1	1	1	1	1	1	1	1	1	1	1	1	1
chr2	73958946	73958946	DGUOK	0	106.827980456026	0	244.94	0	0	0	0	0	0	0	0	0	0	0	0	0	0	0	0	0	0	0	0	0	0	0	0	0	0	0	0	0	0	0	0	0	0	0	0	0	0	0	0	0	0
chr2	88557735	88557936	EIF2AK3	72.1	85.4243055162659	0.29	145.04	1	1	1	0.925373134328358	1	1	1	0.373134328358209	1	1	1	0.990049751243781	1	1	1	0.830845771144279	1	1	1	0.825870646766169	1	1	1	0.865671641791045	1	1	1	0.825870646766169	1	1	1	0.741293532338308	1	1	1	0.840796019900498	1	1	0.925373134328358	0.124378109452736	1	1
chr2	88558916	88558979	EIF2AK3	66.33	85.4243055162659	0.29	145.04	1	1	1	1	1	1	1	0	1	1	1	1	1	1	1	0.174603174603175	1	1	1	1	1	1	1	1	1	1	1	0.936507936507937	1	1	1	0.301587301587302	1	1	1	1	1	1	1	0	1	1
chr2	88562288	88562390	EIF2AK3	92.11	85.4243055162659	0.29	145.04	1	1	1	1	1	1	1	0.745098039215686	1	1	1	1	1	1	1	0.990196078431373	1	1	1	1	1	1	1	1	1	1	1	1	1	1	1	1	1	1	1	1	1	1	1	1	1	1
chr2	88570873	88571041	EIF2AK3	81.83	85.4243055162659	0.29	145.04	1	1	1	1	1	1	1	0.482142857142857	1	1	1	1	1	1	1	0.678571428571429	1	1	1	1	1	1	1	1	1	1	1	1	1	1	1	0.934523809523809	1	1	1	1	1	1	1	0.285714285714286	1	1
chr2	88574665	88575446	EIF2AK3	119.49	85.4243055162659	0.29	145.04	1	1	1	1	1	1	1	0.991037131882202	1	1	1	1	1	1	1	1	1	1	1	1	1	1	1	1	1	1	1	1	1	1	1	0.991037131882202	1	1	1	1	1	1	1	0.929577464788732	1	1
chr2	88576553	88576703	EIF2AK3	42.41	85.4243055162659	0.29	145.04	1	1	1	0.0533333333333333	1	1	0.82	0	1	1	1	0.7	1	1	0.706666666666667	0	1	1	1	0.433333333333333	1	1	0.953333333333333	0.293333333333333	1	1	0.92	0.28	1	1	0.893333333333333	0	1	1	0.98	0	1	1	0.773333333333333	0	1	1
chr2	88579517	88579640	EIF2AK3	145.04	85.4243055162659	0.29	145.04	1	1	1	1	1	1	1	1	1	1	1	1	1	1	1	1	1	1	1	1	1	1	1	1	1	1	1	1	1	1	1	1	1	1	1	1	1	1	1	1	1	1
chr2	88583429	88583542	EIF2AK3	92.87	85.4243055162659	0.29	145.04	1	1	1	1	1	1	1	0.47787610619469	1	1	1	1	1	1	1	0.79646017699115	1	1	1	1	1	1	1	1	1	1	1	1	1	1	1	0.557522123893805	1	1	1	0.911504424778761	1	1	1	0.858407079646018	1	1
chr2	88585840	88586061	EIF2AK3	104.67	85.4243055162659	0.29	145.04	1	1	1	1	1	1	1	0.203619909502262	1	1	1	1	1	1	1	1	1	1	1	0.990950226244344	1	1	1	1	1	1	1	1	1	1	1	1	1	1	1	1	1	1	1	0.886877828054299	1	1
chr2	88587981	88588104	EIF2AK3	73.28	85.4243055162659	0.29	145.04	1	1	1	1	1	1	1	0	1	1	1	1	1	1	1	0	1	1	1	0	1	1	1	1	1	1	1	1	1	1	1	0.032520325203252	1	1	1	0.991869918699187	1	1	1	0.772357723577236	1	1
chr2	88588760	88588901	EIF2AK3	64.43	85.4243055162659	0.29	145.04	1	1	1	0.914893617021277	1	1	1	0	1	1	1	1	1	1	1	0.588652482269504	1	1	1	0.S1489290780142	1	1	1	0.886524822695036	1	1	1	0.808510638297872	1	1	1	0.843971631205674	1	1	1	0.843971631205674	1	1	1	0	1	1
chr2	88590442	88590605	EIF2AK3	67.32	85.4243055162659	0.29	145.04	1	1	1	1	1	1	0.993865030674847	0	1	1	1	0.711656441717791	1	1	1	0.0858895705521472	1	1	1	0.312883435582822	1	1	1	0.656441717791411	1	1	1	0.337423312883436	1	1	1	0.398773006134969	1	1	1	0.398773006134969	1	1	0.828220858895705	0	1	1
chr2	88590817	88591052	EIF2AK3	96.63	85.4243055162659	0.29	145.04	1	1	1	0.965957446808511	1	1	1	0.519148936170213	1	1	1	0.961702127659574	1	1	1	0.8	1	1	1	0.940425531914894	1	1	1	0.842553191489362	1	1	1	0.880851063829787	1	1	1	0.714893617021277	1	1	1	0.919148936170213	1	1	1	0.693617021276596	1	1
chr2	88593271	88593405	EIF2AK3	111.36	85.4243055162659	0.29	145.04	1	1	1	1	1	1	1	0.67910447761194	1	1	1	1	1	1	1	1	1	1	1	1	1	1	1	1	1	1	1	1	1	1	1	1	1	1	1	1	1	1	1	0.805970149253731	1	1
chr2	88595468	88595663	EIF2AK3	97.5	85.4243055162659	0.29	145.04	1	1	1	1	1	1	1	0.8	1	1	1	1	1	1	1	0.82051282051282	1	1	1	0.882051282051282	1	1	1	0.871794871794872	1	1	1	0.851282051282051	1	1	1	0.902564102564103	1	1	1	0.984615384615385	1	1	1	0.564102564102564	1	1
chr2	88613723	88613853	EIF2AK3	50.51	85.4243055162659	0.29	145.04	1	1	1	0.615384615384615	1	1	0.907692307692308	0	1	1	1	0.861538461538462	1	1	1	0	1	1	1	0	1	1	1	0.7	1	1	1	0.684615384615385	1	1	1	0.476923076923077	1	1	1	0	1	1	0.923076923076923	0	1	1
chr2	88624745	88624929	EIF2AK3	0.29	85.4243055162659	0.29	145.04	0.293478260869565	0	0	0	0	0	0	0	0.239130434782609	0	0	0	0.0869565217391304	0	0	0	0	0	0	0	1	0	0	0	0.766304347826087	0	0	0	0	0	0	0	1	0	0	0	0	0	0	0	0.858695652173913	0
chr2	88626966	88627274	EIF2AK3	54.15	85.4243055162659	0.29	145.04	1	0.993506493506494	0.99025974025974	0.425324675324675	1	0.99025974025974	0.711038961038961	0.444805194805195	1	0.99025974025974	0.961038961038961	0.672077922077922	1	1	0.779220779220779	0.564935064935065	1	0.99025974025974	0.902597402597403	0.512987012987013	1	1	1	0.564935064935065	1	0.99025974025974	0.834415584415585	0.431818181818182	1	1	0.957792207792208	0.558441558441558	1	0.99025974025974	0.831168831168831	0.464285714285714	1	0.99025974025974	0.814935064935065	0.194805194805195	1	0.99025974025974
chr2	98600751	98600793	COA5	94.55	135.8596	37.82	236.57	1	1	1	1	1	1	1	0	1	1	1	1	1	1	1	1	1	1	1	0.238095238095238	1	1	1	1	1	1	1	1	1	1	1	1	1	1	1	0.571428571428571	1	1	1	0.976190476190476	1	1
chr2	98604107	98604191	COA5	37.82	135.8596	37.82	236.57	1	1	1	0	1	1	1	0	1	1	1	1	1	1	1	0	1	1	1	0.619047619047619	1	1	1	0.166666666666667	1	1	1	0.404761904761905	1	1	1	0	1	1	1	0.452380952380952	1	1	0.833333333333333	0	1	1
chr2	98608306	98608405	COA5	236.57	135.8596	37.82	236.57	1	1	1	1	1	1	1	1	1	1	1	1	1	1	1	1	1	1	1	1	1	1	1	1	1	1	1	1	1	1	1	1	1	1	1	1	1	1	1	1	1	1
chr2	110637963	110638159	BUB1	110.41	94.6625199508901	36.51	187.25	1	1	1	1	1	1	1	0.903061224489796	1	1	1	1	1	1	1	1	1	1	1	1	1	1	1	1	1	1	1	1	1	1	1	1	1	1	1	1	1	1	1	0.86734693877551	1	1
chr2	110639741	110639848	BUB1	57.01	94.6625199508901	36.51	187.25	1	1	1	0.794392523364486	1	1	1	0	1	1	1	1	1	1	1	0	1	1	1	1	1	1	1	1	1	1	1	1	1	1	1	0.953271028037383	1	1	1	0.700934579439252	1	1	1	0	1	1
chr2	110641033	110641205	BUB1	101.22	94.6625199508901	36.51	187.25	1	1	1	1	1	1	1	0.546511627906977	1	1	1	1	1	1	1	1	1	1	1	1	1	1	1	1	1	1	1	1	1	1	1	1	1	1	1	1	1	1	1	1	1	1
chr2	110641306	110641464	BUB1	98.61	94.6625199508901	36.51	187.25	1	1	1	0.930379746835443	1	1	1	0.727848101265823	1	1	1	1	1	1	1	0.854430379746835	1	1	1	1	1	1	1	0.955696202531646	1	1	1	0.911392405063291	1	1	1	0.816455696202532	1	1	1	1	1	1	1	0.80379746835443	1	1
chr2	110641641	110641803	BUB1	102.04	94.6625199508901	36.51	187.25	1	1	1	1	1	1	1	0.67283950617284	1	1	1	1	1	1	1	1	1	1	1	1	1	1	1	1	1	1	1	0.969135802469136	1	1	1	1	1	1	1	1	1	1	1	0.820987654320988	1	1
chr2	110642118	110642234	BUB1	72.85	94.6625199508901	36.51	187.25	1	1	1	1	1	1	1	0	1	1	1	1	1	1	1	0.948275862068965	1	1	1	1	1	1	1	0.991379310344828	1	1	1	0.793103448275862	1	1	1	0.956896551724138	1	1	1	0.767241379310345	1	1	1	0.681034482758621	1	1
chr2	110649233	110649377	BUB1	69.06	94.6625199508901	36.51	187.25	1	1	1	0.986111111111111	1	1	1	0.375	1	1	1	1	1	1	1	0.979166666666667	1	1	1	0.805555555555556	1	1	1	1	1	1	1	1	1	1	1	0.826388888888889	1	1	1	0.888888888888889	1	1	1	0	1	1
chr2	110650545	110650784	BUB1	187.25	94.6625199508901	36.51	187.25	1	1	1	1	1	1	1	1	1	1	1	1	1	1	1	1	1	1	1	1	1	1	1	1	1	1	1	1	1	1	1	1	1	1	1	1	1	1	1	1	1	1
chr2	110653435	110653523	BUB1	128.68	94.6625199508901	36.51	187.25	1	1	1	1	1	1	1	1	1	1	1	1	1	1	1	1	1	1	1	1	1	1	1	1	1	1	1	1	1	1	1	1	1	1	1	1	1	1	1	1	1	1
chr2	110655738	110655916	BUB1	66.32	94.6625199508901	36.51	187.25	1	1	1	0.97752808988764	1	1	1	0.48314606741573	1	1	1	1	1	1	1	1	1	1	1	1	1	1	1	1	1	1	1	1	1	1	1	1	1	1	1	1	1	1	1	0.438202247191011	1	1
chr2	110657035	110657117	BUB1	69.24	94.6625199508901	36.51	187.25	1	1	1	1	1	1	1	0.963414634146341	1	1	1	1	1	1	1	1	1	1	1	1	1	1	1	1	1	1	1	1	1	1	1	1	1	1	1	1	1	1	1	1	1	1
chr2	110657545	110657645	BUB1	73.98	94.6625199508901	36.51	187.25	1	1	1	1	1	1	1	0.9	1	1	1	1	1	1	1	1	1	1	1	1	1	1	1	1	1	1	1	1	1	1	1	0.67	1	1	1	1	1	1	1	0.23	1	1
chr2	110658409	110658520	BUB1	64.06	94.6625199508901	36.51	187.25	1	1	1	0.864864864864865	1	1	1	0	1	1	1	0.981981981981982	1	1	1	0.36036036036036	1	1	1	0.396396396396396	1	1	1	0.855855855855856	1	1	1	0.333333333333333	1	1	1	0.657657657657658	1	1	1	0.243243243243243	1	1	1	0	1	1
chr2	110658613	110658742	BUB1	123.88	94.6625199508901	36.51	187.25	1	1	1	1	1	1	1	1	1	1	1	1	1	1	1	1	1	1	1	1	1	1	1	1	1	1	1	1	1	1	1	1	1	1	1	1	1	1	1	1	1	1
chr2	110659977	110660036	BUB1	36.51	94.6625199508901	36.51	187.25	1	1	1	0	1	1	1	0	1	1	1	0.830508474576271	1	1	1	0	1	1	1	0.661016949152542	1	1	1	0.542372881355932	1	1	1	0.491525423728814	1	1	1	0.440677966101695	1	1	1	0.711864406779661	1	1	1	0	1	1
chr2	110661581	110661841	BUB1	114.83	94.6625199508901	36.51	187.25	1	1	1	1	1	1	1	0.876923076923077	1	1	1	1	1	1	1	1	1	1	1	0.992307692307692	1	1	1	1	1	1	1	1	1	1	1	1	1	1	1	0.934615384615385	1	1	1	0.884615384615385	1	1
chr2	110666262	110666414	BUB1	86.62	94.6625199508901	36.51	187.25	1	1	1	0.842105263157895	1	1	1	0.651315789473684	1	1	1	1	1	1	1	0.80921052631579	1	1	1	0.835526315789474	1	1	1	0.93421052631579	1	1	1	0.828947368421053	1	1	1	0.802631578947369	1	1	1	0.743421052631579	1	1	1	0.598684210526316	1	1
chr2	110667520	110667705	BUB1	65.78	94.6625199508901	36.51	187.25	1	1	1	1	1	1	1	0.0756756756756757	1	1	1	1	1	1	1	0.848648648648649	1	1	1	1	1	1	1	1	1	1	1	1	1	1	1	1	1	1	1	0.713513513513514	1	1	1	0	1	1
chr2	110667796	110667849	BUB1	53.74	94.6625199508901	36.51	187.25	1	1	1	0.981132075471698	1	1	1	0	1	1	1	1	1	1	1	0	1	1	1	0	1	1	1	0.377358490566038	1	1	1	1	1	1	1	0.0943396226415094	1	1	1	0.0377358490566038	1	1	1	0	1	1
chr2	110669452	110669553	BUB1	84.8	94.6625199508901	36.51	187.25	1	1	1	1	1	1	1	0.732673267326733	1	1	1	1	1	1	1	0.96039603960396	1	1	1	1	1	1	1	1	1	1	1	1	1	1	1	0.811881188118812	1	1	1	1	1	1	1	0.891089108910891	1	1
chr2	110670524	110670568	BUB1	62.93	94.6625199508901	36.51	187.25	1	1	1	1	1	1	1	0.954545454545455	1	1	1	1	1	1	1	1	1	1	1	1	1	1	1	1	1	1	1	1	1	1	1	1	1	1	1	1	1	1	1	1	1	1
chr2	110672660	110672857	BUB1	106.37	94.6625199508901	36.51	187.25	1	1	1	1	1	1	1	0.913705583756345	1	1	1	1	1	1	1	1	1	1	1	1	1	1	1	1	1	1	1	1	1	1	1	0.959390862944162	1	1	1	1	1	1	1	0.629441624365482	1	1
chr2	110674085	110674224	BUB1	61.37	94.6625199508901	36.51	187.25	1	1	1	0.697841726618705	1	1	0.841726618705036	0.107913669064748	1	1	1	0.798561151079137	1	1	1	0.546762589928058	1	1	1	0.151079136690647	1	1	1	0.611510791366906	1	1	1	0.215827338129496	1	1	1	0.345323741007194	1	1	1	0.669064748201439	1	1	1	0.41726618705036	1	1
chr2	110674305	110674365	BUB1	89.75	94.6625199508901	36.51	187.25	1	1	1	1	1	1	1	0.4	1	1	1	1	1	1	1	1	1	1	1	1	1	1	1	1	1	1	1	1	1	1	1	0.583333333333333	1	1	1	1	1	1	1	1	1	1
chr2	110677969	110677995	BUB1	88.77	94.6625199508901	36.51	187.25	1	1	1	1	1	1	1	1	1	1	1	1	1	1	1	1	1	1	1	1	1	1	1	1	1	1	1	1	1	1	1	1	1	1	1	1	1	1	1	1	1	1
chr2	112738822	112739048	CKAP2L	92.92	95.1443546225994	0	139	1	1	1	1	1	1	1	0.68141592920354	1	1	1	1	1	1	1	0.915929203539823	1	1	1	0.942477876106195	1	1	1	1	1	1	1	1	1	1	1	0.97787610619469	1	1	1	1	1	1	1	0.743362831858407	1	1
chr2	112740817	112741007	CKAP2L	54.15	95.1443546225994	0	139	1	1	1	0.873684210526316	1	1	1	0	1	1	1	0.878947368421053	1	1	1	0.563157894736842	1	1	1	0.910526315789474	1	1	1	0.957894736842105	1	1	1	0.468421052631579	1	1	1	0.610526315789474	1	1	1	0.736842105263158	1	1	1	0.173684210526316	1	1
chr2	112742705	112742769	CKAP2L	57.38	95.1443546225994	0	139	1	1	1	0.984375	1	1	1	0	1	1	1	1	1	1	1	1	1	1	1	1	1	1	1	1	1	1	1	1	1	1	1	0.71875	1	1	1	1	1	1	1	0	1	1
chr2	112746419	112746575	CKAP2L	73.86	95.1443546225994	0	139	1	1	1	0.897435897435897	1	1	1	0.455128205128205	1	1	1	1	1	1	1	0.801282051282051	1	1	1	0.775641025641026	1	1	1	0.923076923076923	1	1	1	0.628205128205128	1	1	1	0.608974358974359	1	1	1	0.807692307692308	1	1	0.865384615384615	0.0769230769230769	1	1
chr2	112752266	112752474	CKAP2L	58.76	95.1443546225994	0	139	1	1	1	0.663461538461538	1	1	0.966346153846154	0	1	1	0.980769230769231	0.495192307692308	1	1	0.990384615384615	0.211538461538462	1	1	0.788461538461538	0.269230769230769	1	1	1	0.543269230769231	1	1	0.817307692307692	0.379807692307692	1	1	0.817307692307692	0.240384615384615	1	1	0.875	0.466346153846154	1	0.836538461538462	0.677884615384615	0	1	1
chr2	112755976	112757214	CKAP2L	113.35	95.1443546225994	0	139	1	1	1	1	1	1	1	0.895799676898223	1	1	1	0.984652665589661	1	1	1	0.933764135702747	1	1	1	0.959612277867528	1	1	1	0.990306946688207	1	1	1	0.983037156704362	1	1	1	0.968497576736672	1	1	1	0.960420032310178	1	1	0.992730210016155	0.702746365105008	1	1
chr2	112760712	112760764	CKAP2L	85.12	95.1443546225994	0	139	1	1	1	1	1	1	1	0	1	1	1	1	1	1	1	0.519230769230769	1	1	1	1	1	1	1	1	1	1	1	1	1	1	1	1	1	1	1	1	1	1	1	1	1	1
chr2	112762502	112762569	CKAP2L	66.07	95.1443546225994	0	139	1	1	1	1	1	1	1	0	1	1	1	1	1	1	1	0.985074626865672	1	1	1	1	1	1	1	1	1	1	1	1	1	1	1	0.835820895522388	1	1	1	1	1	1	1	1	1	1
chr2	112764561	112764598	CKAP2L	139	95.1443546225994	0	139	1	1	1	1	1	1	1	1	1	1	1	1	1	1	1	1	1	1	1	1	1	1	1	1	1	1	1	1	1	1	1	1	1	1	1	1	1	1	1	1	1	1
chr2	112764609	112764609	CKAP2L	0	95.1443546225994	0	139	0	0	0	0	0	0	0	0	0	0	0	0	0	0	0	0	0	0	0	0	0	0	0	0	0	0	0	0	0	0	0	0	0	0	0	0	0	0	0	0	0	0
chr2	120797320	120797468	GLI2	122.74	213.687420709935	122.74	328.58	1	1	1	1	1	1	1	1	1	1	1	1	1	1	1	1	1	1	1	1	1	1	1	1	1	1	1	1	1	1	1	1	1	1	1	1	1	1	1	1	1	1
chr2	120927360	120927466	GLI2	246.12	213.687420709935	122.74	328.58	1	1	1	1	1	1	1	1	1	1	1	1	1	1	1	1	1	1	1	1	1	1	1	1	1	1	1	1	1	1	1	1	1	1	1	1	1	1	1	1	1	1
chr2	1209T54	120951445	GLI2	241.75	213.687420709935	122.74	328.58	1	1	1	1	1	1	1	1	1	1	1	1	1	1	1	1	1	1	1	1	1	1	1	1	1	1	1	1	1	1	1	1	1	1	1	1	1	1	1	1	1	1
chr2	120955244	120955430	GLI2	242.87	213.687420709935	122.74	328.58	1	1	1	1	1	1	1	1	1	1	1	1	1	1	1	1	1	1	1	1	1	1	1	1	1	1	1	1	1	1	1	1	1	1	1	1	1	1	1	1	1	1
chr2	120968713	120968915	GLI2	328.58	213.687420709935	122.74	328.58	1	1	1	1	1	1	1	1	1	1	1	1	1	1	1	1	1	1	1	1	1	1	1	1	1	1	1	1	1	1	1	1	1	1	1	1	1	1	1	1	1	1
chr2	120970392	120970606	GLI2	163.11	213.687420709935	122.74	328.58	1	1	1	1	1	1	1	1	1	1	1	1	1	1	1	1	1	1	1	1	1	1	1	0.948598130841122	1	1	1	1	1	1	1	1	1	1	1	1	1	1	1	0.808411214953271	1	1
chr2	120971940	120972063	GLI2	225.55	213.687420709935	122.74	328.58	1	1	1	1	1	1	1	1	1	1	1	1	1	1	1	1	1	1	1	1	1	1	1	1	1	1	1	1	1	1	1	1	1	1	1	1	1	1	1	1	1	1
chr2	120974923	120975109	GLI2	142.29	213.687420709935	122.74	328.58	1	1	1	1	1	1	1	0.983870967741936	1	1	1	1	1	1	1	1	1	1	1	1	1	1	1	1	1	1	1	1	1	1	1	0.946236559139785	1	1	1	1	1	1	1	0.903225806451613	1	1
chr2	120978433	120978583	GLI2	230.75	213.687420709935	122.74	328.58	1	1	1	1	1	1	1	1	1	1	1	1	1	1	1	1	1	1	1	1	1	1	1	1	1	1	1	1	1	1	1	1	1	1	1	1	1	1	1	1	1	1
chr2	120982715	120982880	GLI2	154.1	213.687420709935	122.74	328.58	1	1	1	1	1	1	1	1	1	1	1	1	1	1	1	1	1	1	1	1	1	1	1	1	1	1	1	1	1	1	1	1	1	1	1	1	1	1	1	1	1	1
chr2	120984470	120984743	GLI2	160.86	213.687420709935	122.74	328.58	1	1	1	1	1	1	1	0.952380952380952	1	1	1	1	1	1	1	0.963369963369963	1	1	1	1	1	1	1	1	1	1	1	1	1	1	1	1	1	1	1	1	1	1	1	1	1	1
chr2	120986277	120986614	GLI2	176.43	213.687420709935	122.74	328.58	1	1	1	1	1	1	1	1	1	1	1	1	1	1	1	1	1	1	1	1	1	1	1	1	1	1	1	1	1	1	1	1	1	1	1	1	1	1	1	1	1	1
chr2	120988207	120990675	GLI2	226.89	213.687420709935	122.74	328.58	1	1	1	1	1	1	1	0.933954619124797	1	1	1	1	1	1	1	0.982982171799028	1	1	1	0.965964343598055	1	1	1	1	1	1	1	1	1	1	1	1	1	1	1	0.959481361426256	1	1	1	0.951782820097245	1	1
chr2	127257595	127257727	ERCC3	49.35	121.879877300614	49.35	215.77	1	1	1	0.537878787878788	1	1	1	0	1	1	1	0.893939393939394	1	1	1	0	1	1	1	0	1	1	1	0.886363636363636	1	1	1	0.71969696969697	1	1	1	0	1	1	1	0	1	1	1	0	1	1
chr2	127259295	127259448	ERCC3	200.24	121.879877300614	49.35	215.77	1	1	1	1	1	1	1	1	1	1	1	1	1	1	1	1	1	1	1	1	1	1	1	1	1	1	1	1	1	1	1	1	1	1	1	1	1	1	1	1	1	1
chr2	127261227	127261346	ERCC3	79.06	121.879877300614	49.35	215.77	1	1	1	1	1	1	1	0.605042016806723	1	1	1	1	1	1	1	1	1	1	1	0.932773109243698	1	1	1	1	1	1	1	1	1	1	1	1	1	1	1	1	1	1	1	1	1	1
chr2	127271335	127271453	ERCC3	100.37	121.879877300614	49.35	215.77	1	1	1	1	1	1	1	0.474576271186441	1	1	1	1	1	1	1	1	1	1	1	1	1	1	1	1	1	1	1	1	1	1	1	0.923728813559322	1	1	1	1	1	1	1	0.991525423728813	1	1
chr2	127272864	127272961	ERCC3	108.08	121.879877300614	49.35	215.77	1	1	1	1	1	1	1	1	1	1	1	1	1	1	1	1	1	1	1	1	1	1	1	1	1	1	1	1	1	1	1	1	1	1	1	1	1	1	1	1	1	1
chr2	127279172	127279375	ERCC3	66.51	121.879877300614	49.35	215.77	1	1	1	0.852216748768473	1	1	1	0.635467980295567	1	1	1	0.896551724137931	1	1	1	0.719211822660099	1	1	1	0.70935960591133	1	1	1	0.886699507389163	1	1	1	0.832512315270936	1	1	1	0.768472906403941	1	1	1	0.832512315270936	1	1	0.911330049261084	0.635467980295567	1	1
chr2	127280446	127280631	ERCC3	112.37	121.879877300614	49.35	215.77	1	1	1	1	1	1	1	1	1	1	1	1	1	1	1	1	1	1	1	1	1	1	1	1	1	1	1	1	1	1	1	1	1	1	1	1	1	1	1	0.962162162162162	1	1
chr2	127286702	127287017	ERCC3	215.77	121.879877300614	49.35	215.77	1	1	1	1	1	1	1	1	1	1	1	1	1	1	1	1	1	1	1	1	1	1	1	1	1	1	1	1	1	1	1	1	1	1	1	1	1	1	1	1	1	1
chr2	127288659	127288864	ERCC3	140.84	121.879877300614	49.35	215.77	1	1	1	1	1	1	1	0.790243902439024	1	1	1	1	1	1	1	0.751219512195122	1	1	1	0.970731707317073	1	1	1	0.907317073170732	1	1	1	0.907317073170732	1	1	1	0.91219512195122	1	1	1	1	1	1	1	0.634146341463415	1	1
chr2	127289336	127289501	ERCC3	80.74	121.879877300614	49.35	215.77	1	1	1	1	1	1	1	0.672727272727273	1	1	1	1	1	1	1	1	1	1	1	1	1	1	1	1	1	1	1	1	1	1	1	0.993939393939394	1	1	1	1	1	1	1	0.648484848484848	1	1
chr2	127289688	127289824	ERCC3	117.64	121.879877300614	49.35	215.77	1	1	1	1	1	1	1	1	1	1	1	1	1	1	1	1	1	1	1	1	1	1	1	1	1	1	1	1	1	1	1	1	1	1	1	1	1	1	1	1	1	1
chr2	127290223	127290273	ERCC3	87.94	121.879877300614	49.35	215.77	1	1	1	1	1	1	1	0.1	1	1	1	1	1	1	1	1	1	1	1	0.86	1	1	1	1	1	1	1	1	1	1	1	1	1	1	1	0.14	1	1	1	0	1	1
chr2	127292609	127292846	ERCC3	114.03	121.879877300614	49.35	215.77	1	1	1	1	1	1	1	0.586497890295359	1	1	1	1	1	1	1	1	1	1	1	1	1	1	1	1	1	1	1	1	1	1	1	1	1	1	1	0.9957805907173	1	1	1	0.839662447257384	1	1
chr2	127293512	127293718	ERCC3	129.66	121.879877300614	49.35	215.77	1	1	1	1	1	1	1	0.762135922330097	1	1	1	1	1	1	1	0.936893203883495	1	1	1	0.868932038834952	1	1	1	1	1	1	1	1	1	1	1	0.868932038834952	1	1	1	0.87378640776699	1	1	1	0.766990291262136	1	1
chr2	127293794	127294081	ERCC3	105.9	121.879877300614	49.35	215.77	1	1	1	1	1	1	1	1	1	1	1	1	1	1	1	1	1	1	1	1	1	1	1	1	1	1	1	1	1	1	1	1	1	1	1	1	1	1	1	1	1	1
chr2	135907315	135907407	DARS1	45.6	93.3579814077025	45.6	236.39	1	1	1	0.173913043478261	1	1	1	0	1	1	1	1	1	1	1	0	1	1	1	0	1	1	1	0.804347826086957	1	1	1	0.619565217391304	1	1	1	1	1	1	1	0	1	1	1	0	1	1
chr2	135911138	135911210	DARS1	56.14	93.3579814077025	45.6	236.39	1	1	1	1	1	1	1	0	1	1	1	0.347222222222222	1	1	1	0	1	1	1	0	1	1	1	0.777777777777778	1	1	1	0	1	1	1	0	1	1	1	0.847222222222222	1	1	1	0	1	1
chr2	135911381	135911493	DARS1	75.51	93.3579814077025	45.6	236.39	1	1	1	1	1	1	1	0.446428571428571	1	1	1	1	1	1	1	0.892857142857143	1	1	1	1	1	1	1	1	1	1	1	0.6875	1	1	1	0.598214285714286	1	1	1	0.964285714285714	1	1	1	0.330357142857143	1	1
chr2	135912485	135912566	DARS1	59.37	93.3579814077025	45.6	236.39	1	1	1	0.790123456790123	1	1	1	0	1	1	1	0.925925925925926	1	1	1	0	1	1	1	0.765432098765432	1	1	1	0.814814814814815	1	1	1	0.530864197530864	1	1	1	0.765432098765432	1	1	1	0.62962962962963	1	1	0.962962962962963	0	1	1
chr2	135914468	135914511	DARS1	64.77	93.3579814077025	45.6	236.39	1	1	1	1	1	1	1	0	1	1	1	1	1	1	1	1	1	1	1	1	1	1	1	1	1	1	1	1	1	1	1	1	1	1	1	1	1	1	1	0.767441860465116	1	1
chr2	135916225	135916372	DARS1	101.05	93.3579814077025	45.6	236.39	1	1	1	1	1	1	1	0.918367346938776	1	1	1	1	1	1	1	1	1	1	1	1	1	1	1	1	1	1	1	0.925170068027211	1	1	1	1	1	1	1	1	1	1	1	0.829931972789116	1	1
chr2	135920452	135920600	DARS1	101.55	93.3579814077025	45.6	236.39	1	1	1	1	1	1	1	0.216216216216216	1	1	1	1	1	1	1	0	1	1	1	1	1	1	1	1	1	1	1	0.72972972972973	1	1	1	0.932432432432432	1	1	1	0.898648648648649	1	1	1	0.810810810810811	1	1
chr2	135922783	135922918	DARS1	98.94	93.3579814077025	45.6	236.39	1	1	1	1	1	1	1	0.733333333333333	1	1	1	1	1	1	1	0.948148148148148	1	1	1	0.97037037037037	1	1	1	1	1	1	1	1	1	1	1	1	1	1	1	1	1	1	1	0.777777777777778	1	1
chr2	135924386	135924498	DARS1	88.37	93.3579814077025	45.6	236.39	1	1	1	1	1	1	1	1	1	1	1	1	1	1	1	1	1	1	1	1	1	1	1	1	1	1	1	1	1	1	1	1	1	1	1	1	1	1	1	1	1	1
chr2	135932782	135932842	DARS1	76.4	93.3579814077025	45.6	236.39	1	1	1	1	1	1	1	0	1	1	1	1	1	1	1	0.733333333333333	1	1	1	0.666666666666667	1	1	1	0.833333333333333	1	1	1	1	1	1	1	1	1	1	1	0.3	1	1	1	0.4	1	1
chr2	135933909	135933990	DARS1	50.9	93.3579814077025	45.6	236.39	1	1	1	0.666666666666667	1	1	1	0	1	1	1	1	1	1	1	0.666666666666667	1	1	1	0	1	1	1	1	1	1	1	1	1	1	1	0	1	1	1	0.222222222222222	1	1	1	0	1	1
chr2	135943377	135943480	DARS1	134.81	93.3579814077025	45.6	236.39	1	1	1	1	1	1	1	1	1	1	1	1	1	1	1	1	1	1	1	1	1	1	1	1	1	1	1	1	1	1	1	1	1	1	1	1	1	1	1	1	1	1
chr2	135961395	135961498	DARS1	133.83	93.3579814077025	45.6	236.39	1	1	1	1	1	1	1	1	1	1	1	1	1	1	1	1	1	1	1	1	1	1	1	1	1	1	1	1	1	1	1	1	1	1	1	1	1	1	1	1	1	1
chr2	135979273	135979366	DARS1	82.17	93.3579814077025	45.6	236.39	1	1	1	1	1	1	1	0.67741935483871	1	1	1	1	1	1	1	0.978494623655914	1	1	1	1	1	1	1	1	1	1	1	1	1	1	1	1	1	1	1	1	1	1	1	0.967741935483871	1	1
chr2	135983396	135983454	DARS1	61.21	93.3579814077025	45.6	236.39	1	1	1	1	1	1	1	0	1	1	1	0.310344827586207	1	1	1	0	1	1	1	0	1	1	1	0.827586206896552	1	1	1	0.0172413793103448	1	1	1	0.0517241379310345	1	1	1	0.0344827586206897	1	1	1	0	1	1
chr2	135985402	135985468	DARS1	236.39	93.3579814077025	45.6	236.39	1	1	1	1	1	1	1	1	1	1	1	1	1	1	1	1	1	1	1	1	1	1	1	1	1	1	1	1	1	1	1	1	1	1	1	1	1	1	1	1	1	1
chr2	148458758	148458871	MBD5	96.33	141.09606095679	47.46	205.88	1	1	1	1	1	1	1	0.690265486725664	1	1	1	1	1	1	1	1	1	1	1	1	1	1	1	1	1	1	1	1	1	1	1	1	1	1	1	1	1	1	1	1	1	1
chr2	148462581	148462684	MBD5	76.57	141.09606095679	47.46	205.88	1	1	1	0.951456310679612	1	1	1	0	1	1	1	1	1	1	1	1	1	1	1	0.990291262135922	1	1	1	1	1	1	1	1	1	1	1	1	1	1	1	0.990291262135922	1	1	1	0.660194174757282	1	1
chr2	148463738	148463919	MBD5	47.46	141.09606095679	47.46	205.88	1	1	1	0.497237569060774	1	1	1	0.419889502762431	1	1	1	0.955801104972376	1	1	1	0.773480662983426	1	1	1	0.613259668508287	1	1	1	1	1	1	1	0.767955801104972	1	1	1	0.878453038674033	1	1	1	0.646408839779006	1	1	1	0.723756906077348	1	1
chr2	148468340	148470461	MBD5	136.53	141.09606095679	47.46	205.88	1	1	1	1	1	1	1	0.960867515322961	1	1	1	1	1	1	1	0.995285242809995	1	1	1	1	1	1	1	1	1	1	1	0.998114097123998	1	1	1	0.99009900990099	1	1	1	0.997171145685997	1	1	1	0.779349363507779	1	1
chr2	148483109	148484135	MBD5	205.88	141.09606095679	47.46	205.88	1	1	1	1	1	1	1	0.926900584795322	1	1	1	0.996101364522417	1	1	1	1	1	1	1	1	1	1	1	1	1	1	1	0.999025341130604	1	1	1	0.989278752436647	1	1	1	1	1	1	1	0.951267056530214	1	1
chr2	148485741	148485950	MBD5	111.24	141.09606095679	47.46	205.88	1	1	1	1	1	1	1	0.827751196172249	1	1	1	1	1	1	1	0.980861244019139	1	1	1	1	1	1	1	0.995215311004785	1	1	1	1	1	1	1	0.885167464114833	1	1	1	1	1	1	1	0.942583732057416	1	1
chr2	148489385	148490594	MBD5	133.35	141.09606095679	47.46	205.88	1	1	1	0.9S116727874276	1	1	1	0.911497105045492	1	1	1	0.987593052109181	1	1	1	0.923076923076923	1	1	1	0.941273779983457	1	1	1	0.966087675765095	1	1	1	0.952853598014888	1	1	1	0.945409429280397	1	1	1	0.983457402812241	1	1	0.985111662531017	0.851943755169562	1	1
chr2	148502435	148502509	MBD5	64.72	141.09606095679	47.46	205.88	1	1	1	1	1	1	1	1	1	1	1	1	1	1	1	1	1	1	1	1	1	1	1	1	1	1	1	1	1	1	1	1	1	1	1	1	1	1	1	1	1	1
chr2	148510059	148510135	MBD5	107.05	141.09606095679	47.46	205.88	1	1	1	1	1	1	1	1	1	1	1	1	1	1	1	1	1	1	1	1	1	1	1	1	1	1	1	1	1	1	1	1	1	1	1	1	1	1	1	1	1	1
chr2	148512869	148512941	MBD5	81.56	141.09606095679	47.46	205.88	1	1	1	1	1	1	1	1	1	1	1	1	1	1	1	1	1	1	1	1	1	1	1	1	1	1	1	1	1	1	1	1	1	1	1	1	1	1	1	1	1	1
chr2	148875617	148875743	KIF5C	82.31	101.188777440054	0	166.06	1	1	1	1	1	1	1	0.944444444444444	1	1	1	1	1	1	1	0.968253968253968	1	1	1	0.968253968253968	1	1	1	1	1	1	1	1	1	1	1	1	1	1	1	0.912698412698413	1	1	1	0.936507936507937	1	1
chr2	148922136	148922227	KIF5C	134.24	101.188777440054	0	166.06	1	1	1	1	1	1	1	1	1	1	1	1	1	1	1	1	1	1	1	1	1	1	1	1	1	1	1	1	1	1	1	1	1	1	1	1	1	1	1	1	1	1
chr2	148929280	148929354	KIF5C	90.03	101.188777440054	0	166.06	1	1	1	1	1	1	1	0.797297297297297	1	1	1	1	1	1	1	0.972972972972973	1	1	1	1	1	1	1	1	1	1	1	1	1	1	1	0.540540540540541	1	1	1	0.945945945945946	1	1	1	0.716216216216216	1	1
chr2	148937283	148937388	KIF5C	90.69	101.188777440054	0	166.06	1	1	1	1	1	1	1	0	1	1	1	1	1	1	1	0.714285714285714	1	1	1	1	1	1	1	0.980952380952381	1	1	1	0.828571428571429	1	1	1	1	1	1	1	1	1	1	1	0.476190476190476	1	1
chr2	148941609	148941658	KIF5C	66.59	101.188777440054	0	166.06	1	1	1	1	1	1	1	0	1	1	1	1	1	1	1	1	1	1	1	1	1	1	1	1	1	1	1	0.959183673469388	1	1	1	0.428571428571429	1	1	1	1	1	1	1	0.36734693877551	1	1
chr2	148941934	148941990	KIF5C	79.04	101.188777440054	0	166.06	1	1	1	1	1	1	1	0.0178571428571429	1	1	1	1	1	1	1	0.303571428571429	1	1	1	1	1	1	1	1	1	1	1	1	1	1	1	0.964285714285714	1	1	1	1	1	1	1	0.125	1	1
chr2	148942672	148942760	KIF5C	166.06	101.188777440054	0	166.06	1	1	1	1	1	1	1	1	1	1	1	1	1	1	1	1	1	1	1	1	1	1	1	1	1	1	1	1	1	1	1	1	1	1	1	1	1	1	1	1	1	1
chr2	148946898	148947023	KIF5C	76.01	101.188777440054	0	166.06	1	1	1	1	1	1	1	0.072	1	1	1	1	1	1	1	0	1	1	1	0.992	1	1	1	1	1	1	1	0.944	1	1	1	0.448	1	1	1	1	1	1	1	0.336	1	1
chr2	148947874	148947960	KIF5C	156.53	101.188777440054	0	166.06	1	1	1	1	1	1	1	0.63953488372093	1	1	1	1	1	1	1	1	1	1	1	1	1	1	1	1	1	1	1	1	1	1	1	1	1	1	1	1	1	1	1	1	1	1
chr2	148949838	148949943	KIF5C	67.7	101.188777440054	0	166.06	1	1	1	1	1	1	1	0.6	1	1	1	1	1	1	1	1	1	1	1	0.828571428571429	1	1	1	1	1	1	1	1	1	1	1	0.857142857142857	1	1	1	0.533333333333333	1	1	1	0.742857142857143	1	1
chr2	148950313	148950462	KIF5C	150.74	101.188777440054	0	166.06	1	1	1	1	1	1	1	0.959731543624161	1	1	1	1	1	1	1	1	1	1	1	1	1	1	1	1	1	1	1	1	1	1	1	1	1	1	1	1	1	1	1	0.832214765100671	1	1
chr2	148961970	148962119	KIF5C	44.64	101.188777440054	0	166.06	1	1	1	0.422818791946309	1	1	0.973154362416107	0	1	1	1	1	1	1	1	0.36241610738255	1	1	1	0.704697986577181	1	1	1	0.932885906040269	1	1	1	0.825503355704698	1	1	1	0.785234899328859	1	1	1	0.805369127516778	1	1	0.953020134228188	0.0268456375838926	1	1
chr2	148973335	148973511	KIF5C	72.95	101.188777440054	0	166.06	1	1	1	0.875	1	1	1	0.585227272727273	1	1	1	0.875	1	1	1	0.710227272727273	1	1	1	0.761363636363636	1	1	1	0.8125	1	1	1	0.806818181818182	1	1	1	0.835227272727273	1	1	1	0.789772727272727	1	1	1	0.681818181818182	1	1
chr2	148978921	148978990	KIF5C	42.94	101.188777440054	0	166.06	1	1	1	0	1	1	1	0	1	1	1	1	1	1	1	1	1	1	1	0.521739130434783	1	1	1	1	1	1	1	0.623188405797102	1	1	1	0.608695652173913	1	1	1	0.36231884057971	1	1	1	0	1	1
chr2	148981354	148981561	KIF5C	57.71	101.188777440054	0	166.06	1	1	1	0.710144927536232	1	1	0.985507246376812	0.0241545893719807	1	1	1	0.961352657004831	1	1	1	0.864734299516908	1	1	1	0.792270531400966	1	1	1	0.995169082125604	1	1	1	0.922705314009662	1	1	1	0.893719806763285	1	1	1	0.70048309178744	1	1	1	0.623188405797102	1	1
chr2	148983619	148983766	KIF5C	140.12	101.188777440054	0	166.06	1	1	1	1	1	1	1	1	1	1	1	1	1	1	1	1	1	1	1	1	1	1	1	1	1	1	1	1	1	1	1	1	1	1	1	1	1	1	1	1	1	1
chr2	148991009	148991198	KIF5C	131.4	101.188777440054	0	166.06	1	1	1	1	1	1	1	0.788359788359788	1	1	1	1	1	1	1	0.952380952380952	1	1	1	0.973544973544973	1	1	1	1	1	1	1	1	1	1	1	1	1	1	1	0.920634920634921	1	1	1	0.80952380952381	1	1
chr2	148994420	148994538	KIF5C	98.23	101.188777440054	0	166.06	1	1	1	1	1	1	1	1	1	1	1	1	1	1	1	1	1	1	1	1	1	1	1	1	1	1	1	1	1	1	1	1	1	1	1	1	1	1	1	1	1	1
chr2	148997263	148997340	KIF5C	112.27	101.188777440054	0	166.06	1	1	1	1	1	1	1	1	1	1	1	1	1	1	1	1	1	1	1	1	1	1	1	1	1	1	1	1	1	1	1	1	1	1	1	1	1	1	1	1	1	1
chr2	148998399	148998509	KIF5C	113.33	101.188777440054	0	166.06	1	1	1	1	1	1	1	1	1	1	1	1	1	1	1	1	1	1	1	1	1	1	1	1	1	1	1	1	1	1	1	1	1	1	1	1	1	1	1	1	1	1
chr2	149000422	149000524	KIF5C	68.33	101.188777440054	0	166.06	1	1	1	0.92156862745098	1	1	1	0.607843137254902	1	1	1	1	1	1	1	0.950980392156863	1	1	1	1	1	1	1	1	1	1	1	1	1	1	1	1	1	1	1	1	1	1	1	0.00980392156862745	1	1
chr2	149000721	149000782	KIF5C	45.31	101.188777440054	0	166.06	1	1	1	0.0163934426229508	1	1	1	0.180327868852459	1	1	1	1	1	1	1	1	1	1	1	0.672131147540984	1	1	1	1	1	1	1	0.852459016393443	1	1	1	0.131147540983607	1	1	1	0.885245901639344	1	1	1	0	1	1
chr2	149005392	149005464	KIF5C	59.07	101.188777440054	0	166.06	1	1	1	1	1	1	1	0	1	1	1	1	1	1	1	0.555555555555556	1	1	1	1	1	1	1	1	1	1	1	1	1	1	1	1	1	1	1	1	1	1	1	0	1	1
chr2	149007962	149008067	KIF5C	89.51	101.188777440054	0	166.06	1	1	1	1	1	1	1	1	1	1	1	1	1	1	1	1	1	1	1	1	1	1	1	1	1	1	1	1	1	1	1	1	1	1	1	1	1	1	1	1	1	1
chr2	149010134	149010351	KIF5C	150.19	101.188777440054	0	166.06	1	1	1	1	1	1	1	0.870967741935484	1	1	1	1	1	1	1	1	1	1	1	1	1	1	1	1	1	1	1	1	1	1	1	1	1	1	1	1	1	1	1	1	1	1
chr2	149011569	149011676	KIF5C	163.59	101.188777440054	0	166.06	1	1	1	1	1	1	1	1	1	1	1	1	1	1	1	1	1	1	1	1	1	1	1	1	1	1	1	1	1	1	1	1	1	1	1	1	1	1	1	1	1	1
chr2	149026759	149026759	KIF5C	0	101.188777440054	0	166.06	0	0	0	0	0	0	0	0	0	0	0	0	0	0	0	0	0	0	0	0	0	0	0	0	0	0	0	0	0	0	0	0	0	0	0	0	0	0	0	0	0	0
chr2	162267199	162267379	IFIH1	54.17	100.212426900585	54.17	176.1	1	1	1	0.577777777777778	1	0.994444444444444	0.838888888888889	0.333333333333333	1	1	1	0.638888888888889	1	1	0.988888888888889	0.394444444444444	1	1	1	0.65	1	1	1	0.638888888888889	1	1	1	0.561111111111111	1	1	0.922222222222222	0.583333333333333	1	1	1	0.733333333333333	1	1	0.727777777777778	0.322222222222222	1	1
chr2	162267478	162267569	IFIH1	80.43	100.212426900585	54.17	176.1	1	1	1	1	1	1	1	0.461538461538462	1	1	1	1	1	1	1	0.648351648351648	1	1	1	0.978021978021978	1	1	1	1	1	1	1	0.813186813186813	1	1	1	0.802197802197802	1	1	1	0.747252747252747	1	1	1	0.494505494505495	1	1
chr2	162268086	162268277	IFIH1	74.81	100.212426900585	54.17	176.1	1	1	1	0.8S101141361257	1	1	0.947643979057592	0	1	1	1	0.816753926701571	1	1	1	0.87434554973822	1	1	1	0.905759162303665	1	1	1	0.801047120418848	1	1	1	0.879581151832461	1	1	1	0.549738219895288	1	1	1	0.848167539267016	1	1	0.979057591623037	0.230366492146597	1	1
chr2	162272225	162272387	IFIH1	64.16	100.212426900585	54.17	176.1	1	1	1	0.91358024691358	1	0.858024691358025	0.771604938271605	0	1	1	1	0.759259259259259	1	1	1	0.487654320987654	1	1	1	0.62962962962963	1	1	1	0.296296296296296	1	1	0.969135802469136	0.216049382716049	1	1	0.925925925925926	0.432098765432099	1	1	1	0.617283950617284	1	1	0.796296296296296	0	1	1
chr2	162273794	162273944	IFIH1	61.14	100.212426900585	54.17	176.1	1	1	1	0.953333333333333	1	1	1	0	1	1	1	0.953333333333333	1	1	1	0	1	1	1	0.133333333333333	1	1	1	0.833333333333333	1	1	1	0.5	1	1	1	0.0533333333333333	1	1	1	0.18	1	1	1	0	1	1
chr2	162276686	162276946	IFIH1	71.78	100.212426900585	54.17	176.1	1	1	1	0.930769230769231	1	1	0.85	0.207692307692308	1	1	1	0.869230769230769	1	1	0.934615384615385	0.615384615384615	1	1	1	0.715384615384615	1	1	1	0.857692307692308	1	1	1	0.803846153846154	1	1	1	0.7	1	1	1	0.896153846153846	1	1	0.938461538461539	0.284615384615385	1	1
chr2	162277414	162277693	IFIH1	136.41	100.212426900585	54.17	176.1	1	1	1	1	1	1	1	1	1	1	1	1	1	1	1	0.942652329749104	1	1	1	0.978494623655914	1	1	1	0.978494623655914	1	1	1	0.913978494623656	1	1	1	0.967741935483871	1	1	1	0.974910394265233	1	1	1	0.867383512544803	1	1
chr2	162278204	162278328	IFIH1	70.04	100.212426900585	54.17	176.1	1	1	1	0.879032258064516	1	1	1	0	1	1	1	0.92741935483871	1	1	1	0	1	1	1	0.943548387096774	1	1	1	0.588709677419355	1	1	1	0.459677419354839	1	1	1	0.483870967741936	1	1	1	0.612903225806452	1	1	1	0	1	1
chr2	162279995	162280112	IFIH1	98.09	100.212426900585	54.17	176.1	1	1	1	1	1	1	1	0.418803418803419	1	1	1	1	1	1	1	0.632478632478633	1	1	1	0.914529914529914	1	1	1	1	1	1	1	0.854700854700855	1	1	1	1	1	1	1	1	1	1	1	0.726495726495727	1	1
chr2	162281327	162281545	IFIH1	72.55	100.212426900585	54.17	176.1	1	1	1	0.779816513761468	1	1	1	0.665137614678899	1	1	1	0.830275229357798	1	1	1	0.848623853211009	1	1	1	0.738532110091743	1	1	1	0.738532110091743	1	1	1	0.747706422018349	1	1	1	0.784403669724771	1	1	1	0.697247706422018	1	1	0.862385321100918	0.697247706422018	1	1
chr2	162282365	162282576	IFIH1	86.52	100.212426900585	54.17	176.1	1	1	1	0.966824644549763	1	1	1	0.592417061611374	1	1	1	0.947867298578199	1	1	1	0.815165876777251	1	1	1	1	1	1	1	0.947867298578199	1	1	1	0.862559241706161	1	1	1	0.947867298578199	1	1	1	0.971563981042654	1	1	1	0.729857819905213	1	1
chr2	162288134	162288355	IFIH1	79.27	100.212426900585	54.17	176.1	1	1	1	0.972850678733032	1	1	0.959276018099547	0	1	1	1	0.927601809954751	1	1	1	0.7239819004S88	1	1	1	0.850678733031674	1	1	1	0.891402714932127	1	1	1	0.420814479638009	1	1	1	0.850678733031674	1	1	1	0.683257918552036	1	1	0.963800904977376	0.0542986425339367	1	1
chr2	162293563	162293668	IFIH1	176.1	100.212426900585	54.17	176.1	1	1	1	1	1	1	1	1	1	1	1	1	1	1	1	1	1	1	1	1	1	1	1	1	1	1	1	1	1	1	1	1	1	1	1	1	1	1	1	1	1	1
chr2	162306708	162306855	IFIH1	125.39	100.212426900585	54.17	176.1	1	1	1	1	1	1	1	1	1	1	1	1	1	1	1	1	1	1	1	1	1	1	1	1	1	1	1	1	1	1	1	1	1	1	1	1	1	1	1	1	1	1
chr2	162310764	162310933	IFIH1	91.72	100.212426900585	54.17	176.1	1	1	1	1	1	1	1	0	1	1	1	1	1	1	1	0.846153846153846	1	1	1	0.911242603550296	1	1	1	0.940828402366864	1	1	1	0.923076923076923	1	1	1	0.846153846153846	1	1	1	1	1	1	1	0.78698224852071	1	1
chr2	162317854	162318307	IFIH1	169.17	100.212426900585	54.17	176.1	1	1	1	1	1	1	1	1	1	1	1	1	1	1	1	1	1	1	1	1	1	1	1	1	1	1	1	1	1	1	1	1	1	1	1	1	1	1	1	1	1	1
chr2	170818591	170818673	GAD1	92.05	110.435460526316	46.4	174.83	1	1	1	1	1	1	1	1	1	1	1	1	1	1	1	1	1	1	1	1	1	1	1	1	1	1	1	1	1	1	1	1	1	1	1	0.963414634146341	1	1	1	1	1	1
chr2	170822086	170822149	GAD1	168.83	110.435460526316	46.4	174.83	1	1	1	1	1	1	1	1	1	1	1	1	1	1	1	1	1	1	1	1	1	1	1	1	1	1	1	1	1	1	1	1	1	1	1	1	1	1	1	1	1	1
chr2	170829474	170829633	GAD1	46.4	110.435460526316	46.4	174.83	1	1	1	0.433962264150943	1	1	1	0	1	1	1	0.962264150943396	1	1	1	0.754716981132076	1	1	1	0.59748427672956	1	1	1	0.949685534591195	1	1	1	0.89937106918239	1	1	1	0.773584905660377	1	1	1	0.672955974842767	1	1	1	0.389937106918239	1	1
chr2	170830949	170831192	GAD1	174.83	110.435460526316	46.4	174.83	1	1	1	1	1	1	1	1	1	1	1	1	1	1	1	1	1	1	1	1	1	1	1	1	1	1	1	1	1	1	1	1	1	1	1	1	1	1	1	1	1	1
chr2	170836792	170836883	GAD1	145.62	110.435460526316	46.4	174.83	1	1	1	1	1	1	1	1	1	1	1	1	1	1	1	1	1	1	1	1	1	1	1	1	1	1	1	1	1	1	1	1	1	1	1	1	1	1	1	1	1	1
chr2	170842568	170842759	GAD1	159.41	110.435460526316	46.4	174.83	1	1	1	1	1	1	1	0.968586387434555	1	1	1	1	1	1	1	1	1	1	1	1	1	1	1	1	1	1	1	1	1	1	1	1	1	1	1	1	1	1	1	0.958115183246073	1	1
chr2	170844044	170844157	GAD1	60.85	110.435460526316	46.4	174.83	1	1	1	1	1	1	1	0	1	1	1	1	1	1	1	0.566S1321415929	1	1	1	0.690265486725664	1	1	1	1	1	1	1	0.584070796460177	1	1	1	0.716814159292035	1	1	1	0	1	1	1	0	1	1
chr2	170845505	170845621	GAD1	101.64	110.435460526316	46.4	174.83	1	1	1	1	1	1	1	0.844827586206897	1	1	1	1	1	1	1	1	1	1	1	1	1	1	1	1	1	1	1	1	1	1	1	1	1	1	1	1	1	1	1	0.801724137931035	1	1
chr2	170845705	170845785	GAD1	106.46	110.435460526316	46.4	174.83	1	1	1	1	1	1	1	0.9875	1	1	1	1	1	1	1	1	1	1	1	1	1	1	1	1	1	1	1	1	1	1	1	1	1	1	1	1	1	1	1	1	1	1
chr2	170846008	170846063	GAD1	65.09	110.435460526316	46.4	174.83	1	1	1	1	1	1	1	0.0363636363636364	1	1	1	1	1	1	1	0.818181818181818	1	1	1	1	1	1	1	1	1	1	1	1	1	1	1	0	1	1	1	1	1	1	1	0.163636363636364	1	1
chr2	170847675	170847792	GAD1	101.17	110.435460526316	46.4	174.83	1	1	1	1	1	1	1	0.547008547008547	1	1	1	1	1	1	1	1	1	1	1	1	1	1	1	1	1	1	1	1	1	1	1	1	1	1	1	0.760683760683761	1	1	1	1	1	1
chr2	170849285	170849350	GAD1	149.14	110.435460526316	46.4	174.83	1	1	1	1	1	1	1	1	1	1	1	1	1	1	1	1	1	1	1	1	1	1	1	1	1	1	1	1	1	1	1	1	1	1	1	1	1	1	1	1	1	1
chr2	170852713	170852792	GAD1	109.37	110.435460526316	46.4	174.83	1	1	1	1	1	1	1	1	1	1	1	1	1	1	1	1	1	1	1	1	1	1	1	1	1	1	1	1	1	1	1	1	1	1	1	1	1	1	1	1	1	1
chr2	170853872	170854022	GAD1	99.89	110.435460526316	46.4	174.83	1	1	1	1	1	1	1	0.673333333333333	1	1	1	1	1	1	1	1	1	1	1	1	1	1	1	1	1	1	1	1	1	1	1	0.993333333333333	1	1	1	0.953333333333333	1	1	1	0.726666666666667	1	1
chr2	170857017	170857125	GAD1	90.12	110.435460526316	46.4	174.83	1	1	1	1	1	1	1	1	1	1	1	1	1	1	1	1	1	1	1	1	1	1	1	1	1	1	1	1	1	1	1	1	1	1	1	1	1	1	1	1	1	1
chr2	170858803	170858893	GAD1	76.32	110.435460526316	46.4	174.83	1	1	1	1	1	1	1	0	1	1	1	1	1	1	1	1	1	1	1	1	1	1	1	1	1	1	1	1	1	1	1	1	1	1	1	1	1	1	1	0.355555555555556	1	1
chr2	170859708	170859882	GAD1	80.21	110.435460526316	46.4	174.83	1	1	1	1	1	1	1	1	1	1	1	1	1	1	1	1	1	1	1	1	1	1	1	1	1	1	1	1	1	1	1	1	1	1	1	1	1	1	1	1	1	1
chr2	174748123	174748255	CHRNA1	125.02	107.336749482402	72.07	141.08	1	1	1	1	1	1	1	0.909090909090909	1	1	1	1	1	1	1	1	1	1	1	1	1	1	1	1	1	1	1	1	1	1	1	1	1	1	1	1	1	1	1	0.772727272727273	1	1
chr2	174748579	174748819	CHRNA1	101.52	107.336749482402	72.07	141.08	1	1	1	0.958333333333333	1	1	1	0.804166666666667	1	1	1	1	1	1	1	0.958333333333333	1	1	1	0.966666666666667	1	1	1	0.954166666666667	1	1	1	0.920833333333333	1	1	1	0.929166666666667	1	1	1	0.9875	1	1	1	0.945833333333333	1	1
chr2	174749945	174750169	CHRNA1	141.08	107.336749482402	72.07	141.08	1	1	1	1	1	1	1	0.803571428571429	1	1	1	1	1	1	1	1	1	1	1	0.861607142857143	1	1	1	1	1	1	1	1	1	1	1	1	1	1	1	0.977678571428571	1	1	1	0.928571428571429	1	1
chr2	174753502	174753740	CHRNA1	134.61	107.336749482402	72.07	141.08	1	1	1	1	1	1	1	1	1	1	1	1	1	1	1	1	1	1	1	1	1	1	1	1	1	1	1	1	1	1	1	1	1	1	1	1	1	1	1	1	1	1
chr2	174754218	174754414	CHRNA1	74.84	107.336749482402	72.07	141.08	1	1	1	0.75	1	1	1	0.454081632653061	1	1	1	0.785714285714286	1	1	1	0.551020408163265	1	1	1	0.653061224489796	1	1	1	0.724489795918367	1	1	1	0.857142857142857	1	1	1	0.76530612244898	1	1	1	0.596938775510204	1	1	0.948979591836735	0.622448979591837	1	1
chr2	174757565	174757675	CHRNA1	77.53	107.336749482402	72.07	141.08	1	1	1	1	1	1	1	0	1	1	1	1	1	1	1	1	1	1	1	0.936363636363636	1	1	1	1	1	1	1	1	1	1	1	1	1	1	1	0.863636363636364	1	1	1	0	1	1
chr2	174757945	174758020	CHRNA1	72.07	107.336749482402	72.07	141.08	1	1	1	1	1	1	1	0	1	1	1	1	1	1	1	1	1	1	1	1	1	1	1	1	1	1	1	1	1	1	1	1	1	1	1	1	1	1	1	0.173333333333333	1	1
chr2	174759330	174759375	CHRNA1	96.09	107.336749482402	72.07	141.08	1	1	1	1	1	1	1	1	1	1	1	1	1	1	1	1	1	1	1	1	1	1	1	1	1	1	1	1	1	1	1	1	1	1	1	1	1	1	1	1	1	1
chr2	174759487	174759633	CHRNA1	99.83	107.336749482402	72.07	141.08	1	1	1	1	1	1	1	0.876712328767123	1	1	1	1	1	1	1	1	1	1	1	0.979452054794521	1	1	1	1	1	1	1	1	1	1	1	1	1	1	1	1	1	1	1	0.636986301369863	1	1
chr2	174764351	174764394	CHRNA1	81.93	107.336749482402	72.07	141.08	1	1	1	1	1	1	1	1	1	1	1	1	1	1	1	1	1	1	1	1	1	1	1	1	1	1	1	1	1	1	1	1	1	1	1	1	1	1	1	1	1	1
chr2	174800115	174800287	CHN1	93.22	79.0915771812081	0	180.32	1	1	1	1	1	1	1	0.982558139534884	1	1	1	1	1	1	1	1	1	1	1	1	1	1	1	1	1	1	1	1	1	1	1	1	1	1	1	1	1	1	1	1	1	1
chr2	174801706	174801812	CHN1	38.85	79.0915771812081	0	180.32	1	1	1	0	1	1	0	0	1	1	1	1	1	1	1	0	1	1	1	0	1	1	1	0.622641509433962	1	1	1	0.320754716981132	1	1	1	0	1	1	1	0	1	1	1	0	1	1
chr2	174808904	174809042	CHN1	111.05	79.0915771812081	0	180.32	1	1	1	1	1	1	1	0.840579710144928	1	1	1	1	1	1	1	0.528985507246377	1	1	1	1	1	1	1	1	1	1	1	0.898550724637681	1	1	1	1	1	1	1	0.956521739130435	1	1	1	0.659420289855073	1	1
chr2	174811510	174811588	CHN1	95.6	79.0915771812081	0	180.32	1	1	1	1	1	1	1	0.705128205128205	1	1	1	1	1	1	1	1	1	1	1	1	1	1	1	1	1	1	1	1	1	1	1	1	1	1	1	1	1	1	1	1	1	1
chr2	174812308	174812482	CHN1	155.72	79.0915771812081	0	180.32	1	1	1	1	1	1	1	0.96551724137931	1	1	1	1	1	1	1	1	1	1	1	1	1	1	1	1	1	1	1	1	1	1	1	1	1	1	1	1	1	1	1	0.982758620689655	1	1
chr2	174824433	174824518	CHN1	96.87	79.0915771812081	0	180.32	1	1	1	1	1	1	1	1	1	1	1	1	1	1	1	1	1	1	1	1	1	1	1	1	1	1	1	1	1	1	1	1	1	1	1	1	1	1	1	1	1	1
chr2	174846879	174847555	CHN1	50.49	79.0915771812081	0	180.32	1	0.977810650887574	0.795857988165681	0.440828402366864	1	0.911242603550296	0.579881656804734	0.167159763313609	1	1	0.77810650887574	0.56508875739645	1	0.965976331360947	0.784023668639053	0.470414201183432	1	1	0.982248520710059	0.505917159763314	1	1	0.822485207100592	0.516272189349112	1	0.937869822485207	0.745562130177515	0.446745562130178	1	1	0.812130177514793	0.467455621301775	1	1	0.89792899408284	0.522189349112426	1	0.782544378698225	0.662721893491124	0.319526627218935	1	1
chr2	174877839	174878128	CHN1	107.7	79.0915771812081	0	180.32	1	1	1	1	1	1	1	0.996539792387543	1	1	1	1	1	1	1	1	1	1	1	1	1	1	1	1	1	1	1	0.927335640138408	1	1	1	0.961937716262976	1	1	1	1	1	1	1	0.615916955017301	1	1
chr2	174915057	174915171	CHN1	56.09	79.0915771812081	0	180.32	1	1	1	0.921052631578947	1	1	1	1	1	1	1	1	1	1	1	1	1	1	1	1	1	1	1	1	1	1	1	1	1	1	1	1	1	1	1	1	1	1	1	0.964912280701754	1	1
chr2	174917324	174917431	CHN1	2022-01-01	79.0915771812081	0	180.32	0.738317757009346	0	0	0	0	0	0	0	1	0	0	0	1	0	0	0	0.485981308411215	0	0	0	0.121495327102804	0	0	0	0.934579439252336	0	0	0	0.570093457943925	0	0	0	1	0	0	0	0	0	0	0	0	0
chr2	174918533	174918565	CHN1	45.19	79.0915771812081	0	180.32	1	1	1	0	1	1	1	0	1	1	1	1	1	1	1	0.28125	1	1	1	0.03125	1	1	1	0.1875	1	1	1	1	1	1	1	0	1	1	1	1	1	1	1	0	1	1
chr2	174944887	174944943	CHN1	180.32	79.0915771812081	0	180.32	1	1	1	1	1	1	1	1	1	1	1	1	1	1	1	1	1	1	1	1	1	1	1	1	1	1	1	1	1	1	1	1	1	1	1	1	1	1	1	1	1	1
chr2	174952163	174952202	CHN1	43.51	79.0915771812081	0	180.32	1	1	1	0	1	1	1	0	1	1	1	1	1	1	0.0256410256410256	0	1	1	1	0.717948717948718	1	1	1	0	1	1	1	0.538461538461538	1	1	1	0	1	1	1	1	1	1	1	0	1	1
chr2	175004893	175004912	CHN1	89.47	79.0915771812081	0	180.32	1	1	1	1	1	1	1	1	1	1	1	1	1	1	1	1	1	1	1	1	1	1	1	1	1	1	1	1	1	1	1	1	1	1	1	1	1	1	1	1	1	1
chr2	175005381	175005381	CHN1	0	79.0915771812081	0	180.32	0	0	0	0	0	0	0	0	0	0	0	0	0	0	0	0	0	0	0	0	0	0	0	0	0	0	0	0	0	0	0	0	0	0	0	0	0	0	0	0	0	0
chr2	197487045	197487198	HSPD1	15.18	52.7357026713124	15.18	116.39	1	0.967320261437908	0	0	1	0.92156862745098	0.0392156862745098	0	1	1	0.869281045751634	0	1	1	0.601307189542484	0	1	1	0.411764705882353	0	1	1	0.803921568627451	0	1	0.712418300653595	0.34640522875817	0	1	0.640522875816993	0.457516339869281	0	1	1	0.660130718954248	0	1	0.934640522875817	0.0261437908496732	0	1	1
chr2	197487857	197488036	HSPD1	33.67	52.7357026713124	15.18	116.39	1	1	1	0	1	1	0.748603351955307	0	1	1	1	0.452513966480447	1	1	0.910614525139665	0	1	1	1	0	1	1	1	0	1	1	1	0	1	1	1	0	1	1	1	0	1	1	0.782122905027933	0	1	1
chr2	197488316	197488491	HSPD1	73.47	52.7357026713124	15.18	116.39	1	1	1	0.805714285714286	1	1	0.942857142857143	0.388571428571429	1	1	1	0.748571428571429	1	1	1	0.297142857142857	1	1	1	0.765714285714286	1	1	1	0.88	1	1	0.925714285714286	0.537142857142857	1	1	1	0.445714285714286	1	1	1	0.714285714285714	1	0.868571428571429	0.68	0.205714285714286	1	1
chr2	197489001	197489247	HSPD1	38.63	52.7357026713124	15.18	116.39	1	1	1	0.126016260162602	1	1	0.455284552845528	0	1	1	0.926829268292683	0.0528455284552846	1	1	1	0	1	1	1	0.0121951219512195	1	1	0.715447154471545	0	1	1	1	0	1	1	0.943089430894309	0	1	1	1	0.0284552845528455	1	1	0.361788617886179	0	1	1
chr2	197490196	197490296	HSPD1	30.14	52.7357026713124	15.18	116.39	1	1	0.96	0	1	1	0.9	0	1	1	1	0.83	1	0.95	0.69	0	1	1	1	0.17	1	1	1	0.46	1	1	1	0.34	1	1	1	0.3	1	1	1	0.46	1	1	0.6	0	1	1
chr2	197493323	197493492	HSPD1	17.47	52.7357026713124	15.18	116.39	1	1	0.248520710059172	0	1	1	0.461538461538462	0	1	1	0.93491124260355	0	1	1	0.792899408284024	0	1	1	0.828402366863905	0	1	1	0.834319526627219	0	1	0.976331360946746	0.733727810650888	0	1	1	0.810650887573965	0	1	1	0.93491124260355	0	1	0.662721893491124	0.207100591715976	0	1	1
chr2	197494156	197494250	HSPD1	2021-09-22	52.7357026713124	15.18	116.39	1	1	0.882978723404255	0	1	1	0.287234042553192	0	1	1	0.893617021276596	0.265957446808511	1	1	0.542553191489362	0	1	0.819148936170213	0.585106382978723	0	1	1	0.787234042553192	0	1	1	1	0	1	1	0.478723404255319	0	1	1	0.361702127659575	0	1	0.74468085106383	0.234042553191489	0	1	1
chr2	197494656	197494752	HSPD1	35.33	52.7357026713124	15.18	116.39	1	1	1	0.0833333333333333	1	1	0.614583333333333	0	1	1	1	0.53125	1	1	1	0.03125	1	1	0.833333333333333	0.0833333333333333	1	1	1	0.114583333333333	1	1	0.802083333333333	0.0833333333333333	1	1	0.8125	0.0625	1	1	0.979166666666667	0	1	1	0.59375	0	1	1
chr2	197495293	197495376	HSPD1	83.43	52.7357026713124	15.18	116.39	1	1	1	1	1	1	1	0.349397590361446	1	1	1	1	1	1	1	0.192771084337349	1	1	1	0.433734939759036	1	1	1	1	1	1	1	1	1	1	1	0.325301204819277	1	1	1	0.831325301204819	1	1	1	0.265060240963855	1	1
chr2	197497139	197497392	HSPD1	84.64	52.7357026713124	15.18	116.39	1	1	1	1	1	1	1	0.450592885375494	1	1	1	1	1	1	1	0.743083003952569	1	1	1	0.960474308300395	1	1	1	1	1	1	1	1	1	1	1	0.494071146245059	1	1	1	0.762845849802372	1	1	1	0.328063241106719	1	1
chr2	197498674	197498848	HSPD1	116.39	52.7357026713124	15.18	116.39	1	1	1	1	1	1	1	0.655172413793103	1	1	1	1	1	1	1	0.850574712643678	1	1	1	0.706896551724138	1	1	1	1	1	1	1	1	1	1	1	0.96551724137931	1	1	1	0.816091954022989	1	1	1	0.632183908045977	1	1
chr2	218660987	218661307	BCS1L	247.45	177.728406026963	0	298.56	1	1	1	1	1	1	1	1	1	1	1	1	1	1	1	1	1	1	1	1	1	1	1	1	1	1	1	1	1	1	1	1	1	1	1	1	1	1	1	1	1	1
chr2	218661405	218661545	BCS1L	103.3	177.728406026963	0	298.56	1	1	1	1	1	1	1	0.642857142857143	1	1	1	1	1	1	1	0.8	1	1	1	1	1	1	1	1	1	1	1	0.95	1	1	1	0.828571428571429	1	1	1	0.885714285714286	1	1	1	0.65	1	1
chr2	218661758	218661953	BCS1L	134.58	177.728406026963	0	298.56	1	1	1	1	1	1	1	1	1	1	1	1	1	1	1	1	1	1	1	1	1	1	1	1	1	1	1	1	1	1	1	1	1	1	1	1	1	1	1	1	1	1
chr2	218662196	218662260	BCS1L	69.77	177.728406026963	0	298.56	1	1	1	1	1	1	1	0	1	1	1	1	1	1	1	1	1	1	1	1	1	1	1	1	1	1	1	1	1	1	1	1	1	1	1	1	1	1	1	1	1	1
chr2	218662509	218662679	BCS1L	144.87	177.728406026963	0	298.56	1	1	1	1	1	1	1	1	1	1	1	1	1	1	1	1	1	1	1	1	1	1	1	1	1	1	1	1	1	1	1	1	1	1	1	1	1	1	1	0.952941176470588	1	1
chr2	218662882	218663000	BCS1L	298.56	177.728406026963	0	298.56	1	1	1	1	1	1	1	1	1	1	1	1	1	1	1	1	1	1	1	1	1	1	1	1	1	1	1	1	1	1	1	1	1	1	1	1	1	1	1	1	1	1
chr2	218663133	218663386	BCS1L	157.72	177.728406026963	0	298.56	1	1	1	1	1	1	1	0.91699604743083	1	1	1	1	1	1	1	0.936758893280632	1	1	1	1	1	1	1	1	1	1	1	1	1	1	1	1	1	1	1	1	1	1	1	1	1	1
chr2	218663443	218663443	BCS1L	0	177.728406026963	0	298.56	0	0	0	0	0	0	0	0	0	0	0	0	0	0	0	0	0	0	0	0	0	0	0	0	0	0	0	0	0	0	0	0	0	0	0	0	0	0	0	0	0	0
chr2	219076380	219076455	NHEJ1	70.64	86.2500601202405	0	145.35	1	1	1	1	1	1	1	0.56	1	1	1	1	1	1	1	1	1	1	1	1	1	1	1	1	1	1	1	1	1	1	1	1	1	1	1	1	1	1	1	1	1	1
chr2	219077245	219077364	NHEJ1	86.75	86.2500601202405	0	145.35	1	1	1	1	1	1	1	0	1	1	1	1	1	1	1	0.991596638655462	1	1	1	0.319327731092437	1	1	1	1	1	1	1	1	1	1	1	1	1	1	1	0.966386554621849	1	1	1	0.840336134453782	1	1
chr2	219078073	219078206	NHEJ1	85.25	86.2500601202405	0	145.35	1	1	1	1	1	1	1	0.255639097744361	1	1	1	1	1	1	1	0.917293233082707	1	1	1	1	1	1	1	0.857142857142857	1	1	1	1	1	1	1	0.864661654135338	1	1	1	0.857142857142857	1	1	1	0.721804511278195	1	1
chr2	219095273	219095355	NHEJ1	57.62	86.2500601202405	0	145.35	1	1	1	0.74390243902439	1	1	1	0.219512195121951	1	1	1	1	1	1	1	1	1	1	1	1	1	1	1	1	1	1	1	1	1	1	1	1	1	1	1	1	1	1	1	0.719512195121951	1	1
chr2	219146679	219146738	NHEJ1	85.37	86.2500601202405	0	145.35	1	1	1	1	1	1	1	0.949152542372881	1	1	1	1	1	1	1	1	1	1	1	1	1	1	1	1	1	1	1	1	1	1	1	1	1	1	1	1	1	1	1	0.0508474576271187	1	1
chr2	219147656	219147795	NHEJ1	145.35	86.2500601202405	0	145.35	1	1	1	1	1	1	1	1	1	1	1	1	1	1	1	1	1	1	1	1	1	1	1	1	1	1	1	1	1	1	1	1	1	1	1	1	1	1	1	1	1	1
chr2	219157471	219157684	NHEJ1	63.35	86.2500601202405	0	145.35	1	1	1	0.723004694835681	1	1	1	0.76056338028169	1	1	1	1	1	1	1	0.929577464788732	1	1	1	0.887323943661972	1	1	1	0.882629107981221	1	1	1	0.807511737089202	1	1	1	0.779342723004695	1	1	1	0.953051643192488	1	1	1	0.685446009389671	1	1
chr2	219158185	219158362	NHEJ1	88.47	86.2500601202405	0	145.35	1	1	1	0.949152542372881	1	1	1	0.00564971751412429	1	1	1	1	1	1	1	1	1	1	1	1	1	1	1	1	1	1	1	1	1	1	1	0.926553672316384	1	1	1	1	1	1	1	0.587570621468927	1	1
chr2	219160815	219160815	NHEJ1	0	86.2500601202405	0	145.35	0	0	0	0	0	0	0	0	0	0	0	0	0	0	0	0	0	0	0	0	0	0	0	0	0	0	0	0	0	0	0	0	0	0	0	0	0	0	0	0	0	0
chr2	219499975	219500015	GMPPA	137.45	185.485669041964	110.27	337.26	1	1	1	1	1	1	1	1	1	1	1	1	1	1	1	1	1	1	1	1	1	1	1	1	1	1	1	1	1	1	1	1	1	1	1	1	1	1	1	1	1	1
chr2	219500120	219500218	GMPPA	110.27	185.485669041964	110.27	337.26	1	1	1	1	1	1	1	0.724489795918367	1	1	1	1	1	1	1	1	1	1	1	1	1	1	1	1	1	1	1	1	1	1	1	1	1	1	1	1	1	1	1	1	1	1
chr2	219501475	219501579	GMPPA	190.66	185.485669041964	110.27	337.26	1	1	1	1	1	1	1	1	1	1	1	1	1	1	1	1	1	1	1	1	1	1	1	1	1	1	1	1	1	1	1	1	1	1	1	1	1	1	1	1	1	1
chr2	219501850	219502037	GMPPA	146.68	185.485669041964	110.27	337.26	1	1	1	1	1	1	1	1	1	1	1	1	1	1	1	1	1	1	1	1	1	1	1	1	1	1	1	1	1	1	1	1	1	1	1	1	1	1	1	0.946524064171123	1	1
chr2	219502381	219502441	GMPPA	223.85	185.485669041964	110.27	337.26	1	1	1	1	1	1	1	1	1	1	1	1	1	1	1	1	1	1	1	1	1	1	1	1	1	1	1	1	1	1	1	1	1	1	1	1	1	1	1	1	1	1
chr2	219504082	219504213	GMPPA	148.66	185.485669041964	110.27	337.26	1	1	1	1	1	1	1	1	1	1	1	1	1	1	1	1	1	1	1	1	1	1	1	1	1	1	1	1	1	1	1	1	1	1	1	1	1	1	1	0.99236641221374	1	1
chr2	219505227	219505362	GMPPA	152.7	185.485669041964	110.27	337.26	1	1	1	1	1	1	1	1	1	1	1	1	1	1	1	1	1	1	1	1	1	1	1	1	1	1	1	1	1	1	1	1	1	1	1	1	1	1	1	1	1	1
chr2	219505457	219505555	GMPPA	337.26	185.485669041964	110.27	337.26	1	1	1	1	1	1	1	1	1	1	1	1	1	1	1	1	1	1	1	1	1	1	1	1	1	1	1	1	1	1	1	1	1	1	1	1	1	1	1	1	1	1
chr2	219505714	219505761	GMPPA	166.7	185.485669041964	110.27	337.26	1	1	1	1	1	1	1	1	1	1	1	1	1	1	1	1	1	1	1	1	1	1	1	1	1	1	1	1	1	1	1	1	1	1	1	1	1	1	1	1	1	1
chr2	219505979	219506072	GMPPA	146.46	185.485669041964	110.27	337.26	1	1	1	1	1	1	1	1	1	1	1	1	1	1	1	1	1	1	1	1	1	1	1	1	1	1	1	1	1	1	1	1	1	1	1	1	1	1	1	1	1	1
chr2	219506253	219506422	GMPPA	226.9	185.485669041964	110.27	337.26	1	1	1	1	1	1	1	1	1	1	1	1	1	1	1	1	1	1	1	1	1	1	1	1	1	1	1	1	1	1	1	1	1	1	1	1	1	1	1	1	1	1
chr2	219506697	219506798	GMPPA	240.92	185.485669041964	110.27	337.26	1	1	1	1	1	1	1	1	1	1	1	1	1	1	1	1	1	1	1	1	1	1	1	1	1	1	1	1	1	1	1	1	1	1	1	1	1	1	1	1	1	1
chr2	232526215	232526267	CHRND	69.31	181.125875160875	34.8	259.97	1	1	1	1	1	1	1	0	1	1	1	1	1	1	1	1	1	1	1	0.5	1	1	1	1	1	1	1	1	1	1	1	1	1	1	1	0	1	1	1	0.634615384615385	1	1
chr2	232526528	232526674	CHRND	101.94	181.125875160875	34.8	259.97	1	1	1	1	1	1	1	0.924657534246575	1	1	1	1	1	1	1	1	1	1	1	1	1	1	1	1	1	1	1	1	1	1	1	1	1	1	1	1	1	1	1	1	1	1
chr2	232527400	232527445	CHRND	34.8	181.125875160875	34.8	259.97	1	1	1	0	1	1	0.911111111111111	0	1	1	1	0.977777777777778	1	1	1	0	1	1	1	0	1	1	1	0.688888888888889	1	1	1	0.733333333333333	1	1	1	0	1	1	1	0	1	1	1	0	1	1
chr2	232528261	232528371	CHRND	180.57	181.125875160875	34.8	259.97	1	1	1	1	1	1	1	1	1	1	1	1	1	1	1	1	1	1	1	1	1	1	1	1	1	1	1	1	1	1	1	1	1	1	1	1	1	1	1	1	1	1
chr2	232528500	232528656	CHRND	250.98	181.125875160875	34.8	259.97	1	1	1	1	1	1	1	1	1	1	1	1	1	1	1	1	1	1	1	1	1	1	1	1	1	1	1	1	1	1	1	1	1	1	1	1	1	1	1	1	1	1
chr2	232528861	232528971	CHRND	259.97	181.125875160875	34.8	259.97	1	1	1	1	1	1	1	1	1	1	1	1	1	1	1	1	1	1	1	1	1	1	1	1	1	1	1	1	1	1	1	1	1	1	1	1	1	1	1	1	1	1
chr2	232529938	232530139	CHRND	194.65	181.125875160875	34.8	259.97	1	1	1	1	1	1	1	1	1	1	1	1	1	1	1	1	1	1	1	1	1	1	1	1	1	1	1	1	1	1	1	1	1	1	1	1	1	1	1	0.955223880597015	1	1
chr2	232531351	232531463	CHRND	204.55	181.125875160875	34.8	259.97	1	1	1	1	1	1	1	1	1	1	1	1	1	1	1	1	1	1	1	1	1	1	1	1	1	1	1	1	1	1	1	1	1	1	1	1	1	1	1	1	1	1
chr2	232531541	232531656	CHRND	234.37	181.125875160875	34.8	259.97	1	1	1	1	1	1	1	1	1	1	1	1	1	1	1	1	1	1	1	1	1	1	1	1	1	1	1	1	1	1	1	1	1	1	1	1	1	1	1	1	1	1
chr2	232533930	232534135	CHRND	222.66	181.125875160875	34.8	259.97	1	1	1	1	1	1	1	1	1	1	1	1	1	1	1	1	1	1	1	1	1	1	1	1	1	1	1	1	1	1	1	1	1	1	1	1	1	1	1	1	1	1
chr2	232534223	232534342	CHRND	149.82	181.125875160875	34.8	259.97	1	1	1	1	1	1	1	1	1	1	1	1	1	1	1	1	1	1	1	1	1	1	1	1	1	1	1	1	1	1	1	1	1	1	1	1	1	1	1	1	1	1
chr2	232535129	232535312	CHRND	116.63	181.125875160875	34.8	259.97	1	1	1	1	1	1	1	0.715846994535519	1	1	1	1	1	1	1	1	1	1	1	0.868852459016394	1	1	1	1	1	1	1	1	1	1	1	0.863387978142077	1	1	1	0.846994535519126	1	1	1	0.808743169398907	1	1
chr2	232539747	232539802	CHRNG	86	180.7851994852	64.59	272.42	1	1	1	1	1	1	1	0.909090909090909	1	1	1	1	1	1	1	1	1	1	1	1	1	1	1	1	1	1	1	1	1	1	1	1	1	1	1	0.963636363636364	1	1	1	1	1	1
chr2	232539991	232540131	CHRNG	214.93	180.7851994852	64.59	272.42	1	1	1	1	1	1	1	1	1	1	1	1	1	1	1	1	1	1	1	1	1	1	1	1	1	1	1	1	1	1	1	1	1	1	1	1	1	1	1	1	1	1
chr2	232540380	232540425	CHRNG	263.84	180.7851994852	64.59	272.42	1	1	1	1	1	1	1	1	1	1	1	1	1	1	1	1	1	1	1	1	1	1	1	1	1	1	1	1	1	1	1	1	1	1	1	1	1	1	1	1	1	1
chr2	232540601	232540711	CHRNG	68.79	180.7851994852	64.59	272.42	1	1	1	0.709090909090909	1	1	1	0.109090909090909	1	1	1	1	1	1	1	1	1	1	1	0.409090909090909	1	1	1	1	1	1	1	1	1	1	1	1	1	1	1	0.290909090909091	1	1	1	1	1	1
chr2	232541373	232541529	CHRNG	171.99	180.7851994852	64.59	272.42	1	1	1	1	1	1	1	1	1	1	1	1	1	1	1	1	1	1	1	1	1	1	1	1	1	1	1	1	1	1	1	1	1	1	1	1	1	1	1	1	1	1
chr2	232542422	232542520	CHRNG	203.09	180.7851994852	64.59	272.42	1	1	1	1	1	1	1	1	1	1	1	1	1	1	1	1	1	1	1	1	1	1	1	1	1	1	1	1	1	1	1	1	1	1	1	1	1	1	1	1	1	1
chr2	232542881	232543082	CHRNG	266.04	180.7851994852	64.59	272.42	1	1	1	1	1	1	1	1	1	1	1	1	1	1	1	1	1	1	1	1	1	1	1	1	1	1	1	1	1	1	1	1	1	1	1	1	1	1	1	1	1	1
chr2	232543274	232543389	CHRNG	169.87	180.7851994852	64.59	272.42	1	1	1	1	1	1	1	1	1	1	1	1	1	1	1	1	1	1	1	1	1	1	1	1	1	1	1	1	1	1	1	1	1	1	1	1	1	1	1	1	1	1
chr2	232543584	232543699	CHRNG	272.42	180.7851994852	64.59	272.42	1	1	1	1	1	1	1	1	1	1	1	1	1	1	1	1	1	1	1	1	1	1	1	1	1	1	1	1	1	1	1	1	1	1	1	1	1	1	1	1	1	1
chr2	232544366	232544580	CHRNG	148.64	180.7851994852	64.59	272.42	1	1	1	1	1	1	1	1	1	1	1	1	1	1	1	1	1	1	1	1	1	1	1	1	1	1	1	1	1	1	1	1	1	1	1	1	1	1	1	1	1	1
chr2	232544771	232544902	CHRNG	64.59	180.7851994852	64.59	272.42	1	1	1	0.954198473282443	1	1	1	0.938931297709924	1	1	1	1	1	1	1	1	1	1	1	1	1	1	1	1	1	1	1	1	1	1	1	1	1	1	1	1	1	1	1	0.946564885496183	1	1
chr2	232545542	232545716	CHRNG	203.1	180.7851994852	64.59	272.42	1	1	1	1	1	1	1	1	1	1	1	1	1	1	1	1	1	1	1	1	1	1	1	1	1	1	1	1	1	1	1	1	1	1	1	1	1	1	1	0.879310344827586	1	1
chr2	239053096	239053136	HDAC4	248.2	142.861929663609	44.85	281.95	1	1	1	1	1	1	1	1	1	1	1	1	1	1	1	1	1	1	1	1	1	1	1	1	1	1	1	1	1	1	1	1	1	1	1	1	1	1	1	1	1	1
chr2	239053459	239053601	HDAC4	151.13	142.861929663609	44.85	281.95	1	1	1	1	1	1	1	1	1	1	1	1	1	1	1	1	1	1	1	1	1	1	1	1	1	1	1	1	1	1	1	1	1	1	1	1	1	1	1	1	1	1
chr2	239054748	239054833	HDAC4	106.81	142.861929663609	44.85	281.95	1	1	1	1	1	1	1	1	1	1	1	1	1	1	1	1	1	1	1	1	1	1	1	1	1	1	1	1	1	1	1	1	1	1	1	1	1	1	1	1	1	1
chr2	239066721	239066855	HDAC4	112.86	142.861929663609	44.85	281.95	1	1	1	1	1	1	1	1	1	1	1	1	1	1	1	1	1	1	1	1	1	1	1	1	1	1	1	1	1	1	1	1	1	1	1	1	1	1	1	1	1	1
chr2	239068488	239068607	HDAC4	232.26	142.861929663609	44.85	281.95	1	1	1	1	1	1	1	1	1	1	1	1	1	1	1	1	1	1	1	1	1	1	1	1	1	1	1	1	1	1	1	1	1	1	1	1	1	1	1	1	1	1
chr2	239081094	239081192	HDAC4	170.3	142.861929663609	44.85	281.95	1	1	1	1	1	1	1	1	1	1	1	1	1	1	1	1	1	1	1	1	1	1	1	1	1	1	1	1	1	1	1	1	1	1	1	1	1	1	1	1	1	1
chr2	239082101	239082221	HDAC4	106.87	142.861929663609	44.85	281.95	1	1	1	1	1	1	1	1	1	1	1	1	1	1	1	1	1	1	1	1	1	1	1	1	1	1	1	1	1	1	1	1	1	1	1	1	1	1	1	1	1	1
chr2	239084154	239084242	HDAC4	172.86	142.861929663609	44.85	281.95	1	1	1	1	1	1	1	1	1	1	1	1	1	1	1	1	1	1	1	1	1	1	1	1	1	1	1	1	1	1	1	1	1	1	1	1	1	1	1	1	1	1
chr2	239087558	239087614	HDAC4	161.61	142.861929663609	44.85	281.95	1	1	1	1	1	1	1	1	1	1	1	1	1	1	1	1	1	1	1	1	1	1	1	1	1	1	1	1	1	1	1	1	1	1	1	1	1	1	1	1	1	1
chr2	239090008	239090116	HDAC4	281.95	142.861929663609	44.85	281.95	1	1	1	1	1	1	1	1	1	1	1	1	1	1	1	1	1	1	1	1	1	1	1	1	1	1	1	1	1	1	1	1	1	1	1	1	1	1	1	1	1	1
chr2	239095009	239095056	HDAC4	150.17	142.861929663609	44.85	281.95	1	1	1	1	1	1	1	1	1	1	1	1	1	1	1	1	1	1	1	1	1	1	1	1	1	1	1	1	1	1	1	1	1	1	1	1	1	1	1	1	1	1
chr2	239102775	239102896	HDAC4	105.45	142.861929663609	44.85	281.95	1	1	1	1	1	1	1	0.892561983471074	1	1	1	1	1	1	1	1	1	1	1	1	1	1	1	1	1	1	1	1	1	1	1	1	1	1	1	1	1	1	1	1	1	1
chr2	239108049	239108183	HDAC4	44.85	142.861929663609	44.85	281.95	1	1	1	0.432835820895522	1	1	1	0	1	1	1	1	1	1	1	0.970149253731343	1	1	0.850746268656716	0	1	1	1	1	1	1	1	0.888059701492537	1	1	1	1	1	1	1	0	1	1	1	0.761194029850746	1	1
chr2	239111525	239111712	HDAC4	60.19	142.861929663609	44.85	281.95	1	1	1	0.994652406417112	1	1	1	1	1	1	1	1	1	1	1	1	1	1	1	1	1	1	1	1	1	1	1	1	1	1	1	1	1	1	1	1	1	1	1	1	1	1
chr2	239115052	239115310	HDAC4	246.38	142.861929663609	44.85	281.95	1	1	1	1	1	1	1	1	1	1	1	1	1	1	1	1	1	1	1	1	1	1	1	1	1	1	1	1	1	1	1	1	1	1	1	1	1	1	1	1	1	1
chr2	239126455	239126694	HDAC4	111.72	142.861929663609	44.85	281.95	1	1	1	1	1	1	1	1	1	1	1	1	1	1	1	1	1	1	1	1	1	1	1	1	1	1	1	1	1	1	1	1	1	1	1	1	1	1	1	1	1	1
chr2	239134244	239134443	HDAC4	157.22	142.861929663609	44.85	281.95	1	1	1	1	1	1	1	0.959798994974874	1	1	1	1	1	1	1	1	1	1	1	1	1	1	1	1	1	1	1	1	1	1	1	1	1	1	1	1	1	1	1	1	1	1
chr2	239134526	239134643	HDAC4	192.31	142.861929663609	44.85	281.95	1	1	1	1	1	1	1	1	1	1	1	1	1	1	1	1	1	1	1	1	1	1	1	1	1	1	1	1	1	1	1	1	1	1	1	1	1	1	1	1	1	1
chr2	239139683	239139796	HDAC4	121.57	142.861929663609	44.85	281.95	1	1	1	1	1	1	1	1	1	1	1	1	1	1	1	1	1	1	1	1	1	1	1	1	1	1	1	1	1	1	1	1	1	1	1	1	1	1	1	1	1	1
chr2	239144582	239144714	HDAC4	86.23	142.861929663609	44.85	281.95	1	1	1	1	1	1	1	0.681818181818182	1	1	1	1	1	1	1	0.992424242424242	1	1	1	1	1	1	1	1	1	1	1	0.901515151515152	1	1	1	1	1	1	1	0.909090909090909	1	1	1	0.560606060606061	1	1
chr2	239156651	239156773	HDAC4	212.83	142.861929663609	44.85	281.95	1	1	1	1	1	1	1	1	1	1	1	1	1	1	1	1	1	1	1	1	1	1	1	1	1	1	1	1	1	1	1	1	1	1	1	1	1	1	1	1	1	1
chr2	239163802	239163923	HDAC4	105.03	142.861929663609	44.85	281.95	1	1	1	1	1	1	1	0.958677685950413	1	1	1	1	1	1	1	1	1	1	1	1	1	1	1	1	1	1	1	1	1	1	1	1	1	1	1	1	1	1	1	1	1	1
chr2	239176412	239176563	HDAC4	159.22	142.861929663609	44.85	281.95	1	1	1	1	1	1	1	1	1	1	1	1	1	1	1	1	1	1	1	1	1	1	1	1	1	1	1	1	1	1	1	1	1	1	1	1	1	1	1	1	1	1
chr2	239189832	239190077	HDAC4	91.68	142.861929663609	44.85	281.95	1	1	1	1	1	1	1	0.951020408163265	1	1	1	1	1	1	1	1	1	1	1	1	1	1	1	1	1	1	1	1	1	1	1	1	1	1	1	1	1	1	1	0.975510204081633	1	1
chr2	239236592	239236664	HDAC4	94.49	142.861929663609	44.85	281.95	1	1	1	1	1	1	1	1	1	1	1	1	1	1	1	1	1	1	1	1	1	1	1	1	1	1	1	1	1	1	1	1	1	1	1	1	1	1	1	1	1	1
chr2	239352677	239352699	HDAC4	66.59	142.861929663609	44.85	281.95	1	1	1	1	1	1	1	0	1	1	1	1	1	1	1	1	1	1	1	1	1	1	1	1	1	1	1	1	1	1	1	1	1	1	1	1	1	1	1	0	1	1
chr2	240717363	240717406	KIF1A	69	144.110219017094	1979-02-01	241.37	1	1	1	1	1	1	1	1	1	1	1	1	1	1	1	1	1	1	1	1	1	1	1	1	1	1	1	1	1	1	1	1	1	1	1	1	1	1	1	1	1	1
chr2	240718049	240718168	KIF1A	54.04	144.110219017094	1979-02-01	241.37	1	1	1	0.689075630252101	1	1	1	0	1	1	1	1	1	1	1	0.689075630252101	1	1	1	0.907563025210084	1	1	1	1	1	1	1	1	1	1	1	1	1	1	1	0.168067226890756	1	1	1	1	1	1
chr2	240719005	240719198	KIF1A	221.23	144.110219017094	1979-02-01	241.37	1	1	1	1	1	1	1	1	1	1	1	1	1	1	1	1	1	1	1	1	1	1	1	1	1	1	1	1	1	1	1	1	1	1	1	1	1	1	1	1	1	1
chr2	240719773	240719926	KIF1A	43.32	144.110219017094	1979-02-01	241.37	1	1	1	0.261437908496732	1	1	0.797385620915033	0	1	1	1	1	1	1	1	0.77124183006536	1	1	0.947712418300654	0.176470588235294	1	1	1	1	1	1	1	1	1	1	1	1	1	1	1	0.0980392156862745	1	1	1	1	1	1
chr2	240720913	240721038	KIF1A	99.07	144.110219017094	1979-02-01	241.37	1	1	1	1	1	1	1	1	1	1	1	1	1	1	1	1	1	1	1	1	1	1	1	1	1	1	1	1	1	1	1	1	1	1	1	1	1	1	1	1	1	1
chr2	240721806	240721884	KIF1A	241.37	144.110219017094	1979-02-01	241.37	1	1	1	1	1	1	1	1	1	1	1	1	1	1	1	1	1	1	1	1	1	1	1	1	1	1	1	1	1	1	1	1	1	1	1	1	1	1	1	1	1	1
chr2	240722455	240722656	KIF1A	81.78	144.110219017094	1979-02-01	241.37	1	1	1	0.895522388059702	1	1	1	0.90547263681592	1	1	1	1	1	1	1	0.661691542288557	1	1	1	0.865671641791045	1	1	1	0.835820895522388	1	1	1	0.950248756218905	1	1	1	0.860696517412935	1	1	1	0.880597014925373	1	1	1	0.671641791044776	1	1
chr2	240723412	240723558	KIF1A	67.82	144.110219017094	1979-02-01	241.37	1	1	1	0.732876712328767	1	1	1	0.438356164383562	1	1	1	1	1	1	1	0.794520547945206	1	1	1	0.84931S5393151	1	1	1	0.856164383561644	1	1	1	0.856164383561644	1	1	1	0.856164383561644	1	1	1	0.719178082191781	1	1	1	0.4931S53931507	1	1
chr2	240723974	240724036	KIF1A	148.74	144.110219017094	1979-02-01	241.37	1	1	1	1	1	1	1	1	1	1	1	1	1	1	1	1	1	1	1	1	1	1	1	1	1	1	1	1	1	1	1	1	1	1	1	1	1	1	1	1	1	1
chr2	240725270	240725404	KIF1A	140.08	144.110219017094	1979-02-01	241.37	1	1	1	1	1	1	1	1	1	1	1	1	1	1	1	1	1	1	1	1	1	1	1	1	1	1	1	1	1	1	1	1	1	1	1	1	1	1	1	1	1	1
chr2	240726825	240726940	KIF1A	120.23	144.110219017094	1979-02-01	241.37	1	1	1	1	1	1	1	1	1	1	1	1	1	1	1	1	1	1	1	1	1	1	1	1	1	1	1	1	1	1	1	1	1	1	1	1	1	1	1	1	1	1
chr2	240728388	240728412	KIF1A	83.04	144.110219017094	1979-02-01	241.37	1	1	1	1	1	1	1	1	1	1	1	1	1	1	1	1	1	1	1	1	1	1	1	1	1	1	1	1	1	1	1	1	1	1	1	1	1	1	1	1	1	1
chr2	240734718	240734745	KIF1A	104.93	144.110219017094	1979-02-01	241.37	1	1	1	1	1	1	1	0.925925925925926	1	1	1	1	1	1	1	1	1	1	1	1	1	1	1	1	1	1	1	1	1	1	1	1	1	1	1	1	1	1	1	1	1	1
chr2	240737062	2407S132	KIF1A	197.64	144.110219017094	1979-02-01	241.37	1	1	1	1	1	1	1	1	1	1	1	1	1	1	1	1	1	1	1	1	1	1	1	1	1	1	1	1	1	1	1	1	1	1	1	1	1	1	1	1	1	1
chr2	240739555	240739669	KIF1A	1979-02-01	144.110219017094	1979-02-01	241.37	1	0	0	0	0.307017543859649	0	0	0	0.81578947368421	0	0	0	1	0	0	0	1	0	0	0	1	0	0	0	0.807017543859649	0	0	0	1	0	0	0	1	0	0	0	0	0	0	0	1	0
chr2	240740057	240740142	KIF1A	155.74	144.110219017094	1979-02-01	241.37	1	1	1	1	1	1	1	1	1	1	1	1	1	1	1	1	1	1	1	1	1	1	1	1	1	1	1	1	1	1	1	1	1	1	1	1	1	1	1	1	1	1
chr2	240740297	240740364	KIF1A	88.6	144.110219017094	1979-02-01	241.37	1	1	1	1	1	1	1	1	1	1	1	1	1	1	1	1	1	1	1	1	1	1	1	1	1	1	1	1	1	1	1	1	1	1	1	1	1	1	1	1	1	1
chr2	240741268	240741377	KIF1A	45.76	144.110219017094	1979-02-01	241.37	1	1	1	0.174311926605505	1	1	0.981651376146789	0	1	1	1	1	1	1	1	1	1	1	1	0	1	1	1	1	1	1	1	1	1	1	1	1	1	1	1	0.321100917431193	1	1	1	1	1	1
chr2	240742928	240742984	KIF1A	126.18	144.110219017094	1979-02-01	241.37	1	1	1	1	1	1	1	1	1	1	1	1	1	1	1	1	1	1	1	1	1	1	1	1	1	1	1	1	1	1	1	1	1	1	1	1	1	1	1	1	1	1
chr2	240743941	240744060	KIF1A	173.61	144.110219017094	1979-02-01	241.37	1	1	1	1	1	1	1	1	1	1	1	1	1	1	1	1	1	1	1	1	1	1	1	1	1	1	1	1	1	1	1	1	1	1	1	1	1	1	1	1	1	1
chr2	240745426	240745517	KIF1A	84.14	144.110219017094	1979-02-01	241.37	1	1	1	1	1	1	1	0.879120879120879	1	1	1	1	1	1	1	1	1	1	1	1	1	1	1	1	1	1	1	1	1	1	1	1	1	1	1	1	1	1	1	1	1	1
chr2	240745737	240745909	KIF1A	166.17	144.110219017094	1979-02-01	241.37	1	1	1	1	1	1	1	1	1	1	1	1	1	1	1	1	1	1	1	1	1	1	1	1	1	1	1	1	1	1	1	1	1	1	1	1	1	1	1	1	1	1
chr2	240746038	240746177	KIF1A	183.32	144.110219017094	1979-02-01	241.37	1	1	1	1	1	1	1	1	1	1	1	1	1	1	1	1	1	1	1	1	1	1	1	1	1	1	1	1	1	1	1	1	1	1	1	1	1	1	1	1	1	1
chr2	240747235	240747321	KIF1A	84.24	144.110219017094	1979-02-01	241.37	1	1	1	1	1	1	1	1	1	1	1	1	1	1	1	1	1	1	1	1	1	1	1	1	1	1	1	1	1	1	1	1	1	1	1	1	1	1	1	1	1	1
chr2	240750428	240750547	KIF1A	223.92	144.110219017094	1979-02-01	241.37	1	1	1	1	1	1	1	1	1	1	1	1	1	1	1	1	1	1	1	1	1	1	1	1	1	1	1	1	1	1	1	1	1	1	1	1	1	1	1	1	1	1
chr2	240757318	240757594	KIF1A	221.81	144.110219017094	1979-02-01	241.37	1	1	1	1	1	1	1	1	1	1	1	1	1	1	1	1	1	1	1	1	1	1	1	1	1	1	1	1	1	1	1	1	1	1	1	1	1	1	1	1	1	1
chr2	240758359	240758497	KIF1A	216.74	144.110219017094	1979-02-01	241.37	1	1	1	1	1	1	1	1	1	1	1	1	1	1	1	1	1	1	1	1	1	1	1	1	1	1	1	1	1	1	1	1	1	1	1	1	1	1	1	1	1	1
chr2	240760664	240760843	KIF1A	99.3	144.110219017094	1979-02-01	241.37	1	1	1	0.877094972067039	1	1	1	0.798882681564246	1	1	1	1	1	1	1	0.910614525139665	1	1	1	0.94413407821229	1	1	1	0.916201117318436	1	1	1	0.94413407821229	1	1	1	0.966480446927374	1	1	1	0.93854748603352	1	1	1	0.810055865921788	1	1
chr2	240761228	240761377	KIF1A	167.77	144.110219017094	1979-02-01	241.37	1	1	1	1	1	1	1	1	1	1	1	1	1	1	1	1	1	1	1	1	1	1	1	1	1	1	1	1	1	1	1	1	1	1	1	1	1	1	1	1	1	1
chr2	240762718	240762812	KIF1A	101.44	144.110219017094	1979-02-01	241.37	1	1	1	1	1	1	1	0.946808510638298	1	1	1	1	1	1	1	0.925531914893617	1	1	1	0.872340425531915	1	1	1	1	1	1	1	1	1	1	1	1	1	1	1	0.978723404255319	1	1	1	0.595744680851064	1	1
chr2	240763018	240763091	KIF1A	73	144.110219017094	1979-02-01	241.37	1	1	1	1	1	1	1	0.1S53931S539	1	1	1	1	1	1	1	0.616438356164384	1	1	1	0.89041095890411	1	1	1	1	1	1	1	0.0958904109589041	1	1	1	0.547945205479452	1	1	1	1	1	1	1	0	1	1
chr2	240763165	240763346	KIF1A	197.36	144.110219017094	1979-02-01	241.37	1	1	1	1	1	1	1	1	1	1	1	1	1	1	1	1	1	1	1	1	1	1	1	1	1	1	1	1	1	1	1	1	1	1	1	1	1	1	1	1	1	1
chr2	240765709	240765793	KIF1A	182.62	144.110219017094	1979-02-01	241.37	1	1	1	1	1	1	1	1	1	1	1	1	1	1	1	1	1	1	1	1	1	1	1	1	1	1	1	1	1	1	1	1	1	1	1	1	1	1	1	1	1	1
chr2	240766914	240767021	KIF1A	179.47	144.110219017094	1979-02-01	241.37	1	1	1	1	1	1	1	1	1	1	1	1	1	1	1	1	1	1	1	1	1	1	1	1	1	1	1	1	1	1	1	1	1	1	1	1	1	1	1	1	1	1
chr2	240767265	240767345	KIF1A	230.4	144.110219017094	1979-02-01	241.37	1	1	1	1	1	1	1	1	1	1	1	1	1	1	1	1	1	1	1	1	1	1	1	1	1	1	1	1	1	1	1	1	1	1	1	1	1	1	1	1	1	1
chr2	240769132	240769208	KIF1A	106.59	144.110219017094	1979-02-01	241.37	1	1	1	1	1	1	1	0.93421052631579	1	1	1	1	1	1	1	1	1	1	1	1	1	1	1	1	1	1	1	1	1	1	1	1	1	1	1	0.868421052631579	1	1	1	1	1	1
chr2	240769626	240769706	KIF1A	150.49	144.110219017094	1979-02-01	241.37	1	1	1	1	1	1	1	1	1	1	1	1	1	1	1	1	1	1	1	1	1	1	1	1	1	1	1	1	1	1	1	1	1	1	1	1	1	1	1	1	1	1
chr2	240770970	240771179	KIF1A	66.6	144.110219017094	1979-02-01	241.37	1	1	1	0.827751196172249	1	1	1	0	1	1	1	1	1	1	1	0.803827751196172	1	1	1	0.368421052631579	1	1	1	1	1	1	1	0.985645933014354	1	1	1	1	1	1	1	0.669856459330144	1	1	1	0.875598086124402	1	1
chr2	240772569	240772596	KIF1A	134.63	144.110219017094	1979-02-01	241.37	1	1	1	1	1	1	1	1	1	1	1	1	1	1	1	1	1	1	1	1	1	1	1	1	1	1	1	1	1	1	1	1	1	1	1	1	1	1	1	1	1	1
chr2	240773113	240773256	KIF1A	181.27	144.110219017094	1979-02-01	241.37	1	1	1	1	1	1	1	1	1	1	1	1	1	1	1	1	1	1	1	1	1	1	1	1	1	1	1	1	1	1	1	1	1	1	1	1	1	1	1	1	1	1
chr2	240774182	240774261	KIF1A	182.11	144.110219017094	1979-02-01	241.37	1	1	1	1	1	1	1	1	1	1	1	1	1	1	1	1	1	1	1	1	1	1	1	1	1	1	1	1	1	1	1	1	1	1	1	1	1	1	1	1	1	1
chr2	240775850	240775926	KIF1A	176.53	144.110219017094	1979-02-01	241.37	1	1	1	1	1	1	1	1	1	1	1	1	1	1	1	1	1	1	1	1	1	1	1	1	1	1	1	1	1	1	1	1	1	1	1	1	1	1	1	1	1	1
chr2	240782589	240782607	KIF1A	149.61	144.110219017094	1979-02-01	241.37	1	1	1	1	1	1	1	1	1	1	1	1	1	1	1	1	1	1	1	1	1	1	1	1	1	1	1	1	1	1	1	1	1	1	1	1	1	1	1	1	1	1
chr2	240783043	240783109	KIF1A	68.88	144.110219017094	1979-02-01	241.37	1	1	1	1	1	1	1	0.787878787878788	1	1	1	1	1	1	1	1	1	1	1	1	1	1	1	1	1	1	1	1	1	1	1	1	1	1	1	1	1	1	1	1	1	1
chr2	240783738	240783816	KIF1A	176.46	144.110219017094	1979-02-01	241.37	1	1	1	1	1	1	1	1	1	1	1	1	1	1	1	1	1	1	1	1	1	1	1	1	1	1	1	1	1	1	1	1	1	1	1	1	1	1	1	1	1	1
chr2	240784988	240785100	KIF1A	167.32	144.110219017094	1979-02-01	241.37	1	1	1	1	1	1	1	1	1	1	1	1	1	1	1	1	1	1	1	1	1	1	1	1	1	1	1	1	1	1	1	1	1	1	1	1	1	1	1	1	1	1
chr2	240786334	240786513	KIF1A	165.27	144.110219017094	1979-02-01	241.37	1	1	1	1	1	1	1	1	1	1	1	1	1	1	1	1	1	1	1	1	1	1	1	1	1	1	1	1	1	1	1	1	1	1	1	1	1	1	1	1	1	1
chr2	240787250	240787316	KIF1A	220.61	144.110219017094	1979-02-01	241.37	1	1	1	1	1	1	1	1	1	1	1	1	1	1	1	1	1	1	1	1	1	1	1	1	1	1	1	1	1	1	1	1	1	1	1	1	1	1	1	1	1	1
chr2	240788050	240788230	KIF1A	226.79	144.110219017094	1979-02-01	241.37	1	1	1	1	1	1	1	0.955555555555556	1	1	1	1	1	1	1	0.988888888888889	1	1	1	0.994444444444444	1	1	1	1	1	1	1	1	1	1	1	1	1	1	1	1	1	1	1	0.938888888888889	1	1
chr2	240789235	240789312	KIF1A	93.36	144.110219017094	1979-02-01	241.37	1	1	1	1	1	1	1	0.844155844155844	1	1	1	1	1	1	1	1	1	1	1	1	1	1	1	1	1	1	1	1	1	1	1	1	1	1	1	1	1	1	1	1	1	1
chr2	240797646	240797752	KIF1A	159.04	144.110219017094	1979-02-01	241.37	1	1	1	1	1	1	1	1	1	1	1	1	1	1	1	1	1	1	1	1	1	1	1	1	1	1	1	1	1	1	1	1	1	1	1	1	1	1	1	1	1	1
chr3	248599	248599	CHL1	0	77.4161670293798	0	134.65	0	0	0	0	0	0	0	0	0	0	0	0	0	0	0	0	0	0	0	0	0	0	0	0	0	0	0	0	0	0	0	0	0	0	0	0	0	0	0	0	0	0
chr3	319776	319867	CHL1	31.55	77.4161670293798	0	134.65	1	1	1	0	1	1	1	0	1	1	1	1	1	1	1	0.197802197802198	1	1	1	0.010989010989011	1	1	1	0.835164835164835	1	1	1	0	1	1	1	0	1	1	1	0	1	1	0.593406593406593	0	1	1
chr3	325958	326064	CHL1	52.92	77.4161670293798	0	134.65	1	1	1	0.707547169811321	1	1	1	0	1	1	1	1	1	1	1	0	1	1	1	0.839622641509434	1	1	1	0.783018867924528	1	1	1	0.981132075471698	1	1	1	0.433962264150943	1	1	1	1	1	1	1	0.19811320754717	1	1
chr3	328166	328354	CHL1	59.52	77.4161670293798	0	134.65	1	1	1	0.808510638297872	1	1	0.941489361702128	0	1	1	1	0.962765957446809	1	1	1	0.398936170212766	1	1	1	0.0425531914893617	1	1	1	0.75	1	1	1	0.319148936170213	1	1	1	0	1	1	1	0.319148936170213	1	1	0.851063829787234	0	1	1
chr3	340793	340916	CHL1	59.31	77.4161670293798	0	134.65	1	1	1	0.983739837398374	1	1	1	0	1	1	1	1	1	1	1	0.699186991869919	1	1	1	1	1	1	1	1	1	1	1	1	1	1	1	1	1	1	1	1	1	1	1	0	1	1
chr3	341911	342082	CHL1	56.48	77.4161670293798	0	134.65	1	1	1	0.842105263157895	1	1	1	0.0350877192982456	1	1	1	1	1	1	1	0.526315789473684	1	1	1	0.929824561403509	1	1	1	0.830409356725146	1	1	1	0.754385964912281	1	1	1	0.91812865497076	1	1	1	0.327485380116959	1	1	1	0.906432748538012	1	1
chr3	342983	343031	CHL1	72.73	77.4161670293798	0	134.65	1	1	1	1	1	1	1	0.354166666666667	1	1	1	1	1	1	1	0.5	1	1	1	0.75	1	1	1	1	1	1	1	0.729166666666667	1	1	1	1	1	1	1	1	1	1	1	0.3125	1	1
chr3	344588	344709	CHL1	110.8	77.4161670293798	0	134.65	1	1	1	1	1	1	1	1	1	1	1	1	1	1	1	1	1	1	1	1	1	1	1	1	1	1	1	1	1	1	1	1	1	1	1	1	1	1	1	1	1	1
chr3	349358	349543	CHL1	98.25	77.4161670293798	0	134.65	1	1	1	1	1	1	1	0.6	1	1	1	1	1	1	1	1	1	1	1	1	1	1	1	1	1	1	1	0.967567567567568	1	1	1	0.881081081081081	1	1	1	1	1	1	1	0.854054054054054	1	1
chr3	354639	3S159	CHL1	54.67	77.4161670293798	0	134.65	1	1	1	0.825757575757576	1	1	1	0	1	1	1	1	1	1	1	0.28030303030303	1	1	1	0.242424242424242	1	1	1	0.590909090909091	1	1	1	0.492424242424242	1	1	1	0.53030303030303	1	1	1	0.431818181818182	1	1	1	0	1	1
chr3	360283	360424	CHL1	109.09	77.4161670293798	0	134.65	1	1	1	1	1	1	1	0	1	1	1	1	1	1	1	0.69503S14892908	1	1	1	0.82269503S14893	1	1	1	1	1	1	1	1	1	1	1	1	1	1	1	1	1	1	1	0.69503S14892908	1	1
chr3	361698	361810	CHL1	81.26	77.4161670293798	0	134.65	1	1	1	1	1	1	1	0.660714285714286	1	1	1	1	1	1	1	1	1	1	1	1	1	1	1	1	1	1	1	1	1	1	1	1	1	1	1	1	1	1	1	0.741071428571429	1	1
chr3	363216	363383	CHL1	103.96	77.4161670293798	0	134.65	1	1	1	1	1	1	1	0.940119760479042	1	1	1	1	1	1	1	1	1	1	1	1	1	1	1	1	1	1	1	1	1	1	1	1	1	1	1	1	1	1	1	1	1	1
chr3	365949	366115	CHL1	74.78	77.4161670293798	0	134.65	1	1	1	1	1	1	1	0.686746987951807	1	1	1	1	1	1	1	0.319277108433735	1	1	1	0.927710843373494	1	1	1	1	1	1	1	0.945783132530121	1	1	1	1	1	1	1	0.927710843373494	1	1	1	0.867469879518072	1	1
chr3	377817	377942	CHL1	71.55	77.4161670293798	0	134.65	1	1	1	1	1	1	1	0	1	1	1	1	1	1	1	0.368	1	1	1	0.984	1	1	1	1	1	1	1	0.928	1	1	1	0.824	1	1	1	1	1	1	1	0.528	1	1
chr3	382178	382280	CHL1	62.27	77.4161670293798	0	134.65	1	1	1	1	1	1	1	0	1	1	1	1	1	1	1	1	1	1	1	1	1	1	1	1	1	1	1	1	1	1	1	1	1	1	1	1	1	1	1	0.647058823529412	1	1
chr3	382473	382671	CHL1	49.76	77.4161670293798	0	134.65	1	1	1	0.601010101010101	1	1	1	0	1	1	1	0.944444444444444	1	1	1	0.313131313131313	1	1	1	0.651515151515152	1	1	1	0.98989898989899	1	1	1	0.5	1	1	1	0.601010101010101	1	1	1	0.44949494949495	1	1	0.883838383838384	0	1	1
chr3	383815	383886	CHL1	81.68	77.4161670293798	0	134.65	1	1	1	1	1	1	1	0.746478873239437	1	1	1	1	1	1	1	1	1	1	1	1	1	1	1	1	1	1	1	1	1	1	1	1	1	1	1	0.957746478873239	1	1	1	1	1	1
chr3	389251	389474	CHL1	134.65	77.4161670293798	0	134.65	1	1	1	1	1	1	1	0.780269058295964	1	1	1	1	1	1	1	1	1	1	1	1	1	1	1	1	1	1	1	1	1	1	1	1	1	1	1	1	1	1	1	0.905829596412556	1	1
chr3	390700	390816	CHL1	62.68	77.4161670293798	0	134.65	1	1	1	0.663793103448276	1	1	1	0.0689655172413793	1	1	1	1	1	1	1	0.991379310344828	1	1	1	1	1	1	1	0.887931034482759	1	1	1	1	1	1	1	0.25	1	1	1	0.887931034482759	1	1	1	0.456896551724138	1	1
chr3	390954	391159	CHL1	82.3	77.4161670293798	0	134.65	1	1	1	1	1	1	1	1	1	1	1	1	1	1	1	1	1	1	1	1	1	1	1	1	1	1	1	1	1	1	1	1	1	1	1	1	1	1	1	1	1	1
chr3	391674	391797	CHL1	100.02	77.4161670293798	0	134.65	1	1	1	1	1	1	1	0.349593495934959	1	1	1	1	1	1	1	0.731707317073171	1	1	1	1	1	1	1	1	1	1	1	1	1	1	1	1	1	1	1	1	1	1	1	0.975609756097561	1	1
chr3	394692	394872	CHL1	44.65	77.4161670293798	0	134.65	1	1	1	0.322222222222222	1	1	1	0.788888888888889	1	1	1	0.844444444444445	1	1	1	0.783333333333333	1	1	1	0.994444444444444	1	1	1	1	1	1	1	0.85	1	1	1	0.927777777777778	1	1	1	0.95	1	1	0.961111111111111	0.572222222222222	1	1
chr3	398226	398385	CHL1	64.98	77.4161670293798	0	134.65	1	1	1	0.937106918238994	1	1	1	0	1	1	1	1	1	1	1	0.723270440251572	1	1	1	0.993710691823899	1	1	1	1	1	1	1	1	1	1	1	1	1	1	1	0.987421383647799	1	1	1	0.886792452830189	1	1
chr3	399016	399148	CHL1	70.83	77.4161670293798	0	134.65	1	1	1	1	1	1	1	0	1	1	1	1	1	1	1	0.25	1	1	1	0.856060606060606	1	1	1	1	1	1	1	0.992424242424242	1	1	1	0.909090909090909	1	1	1	0.893939393939394	1	1	1	0.0757575757575758	1	1
chr3	401625	401698	CHL1	48.85	77.4161670293798	0	134.65	1	1	1	0.301369863013699	1	1	1	0	1	1	1	1	1	1	1	1	1	1	1	0.876712328767123	1	1	1	1	1	1	1	1	1	1	1	0.657534246575342	1	1	1	1	1	1	1	0	1	1
chr3	405494	405711	CHL1	104.64	77.4161670293798	0	134.65	1	1	1	1	1	1	1	0.746543778801843	1	1	1	1	1	1	1	0.990783410138249	1	1	1	0.976958525345622	1	1	1	1	1	1	1	0.972350230414747	1	1	1	1	1	1	1	1	1	1	1	0.870967741935484	1	1
chr3	2571503	2571558	CNTN4	87.56	92.5973393028462	1	160.99	1	1	1	1	1	1	1	0.6	1	1	1	1	1	1	1	1	1	1	1	1	1	1	1	1	1	1	1	1	1	1	1	1	1	1	1	1	1	1	1	0.654545454545455	1	1
chr3	2736214	2736341	CNTN4	48.61	92.5973393028462	1	160.99	1	1	1	0.464566929133858	1	1	0.68503937007874	0	1	1	1	0.992125984251969	1	1	1	0.440944881889764	1	1	1	0.748031496062992	1	1	1	1	1	1	1	0.637795275590551	1	1	1	0.708661417322835	1	1	1	0.606299212598425	1	1	1	0	1	1
chr3	2745521	2745697	CNTN4	101.48	92.5973393028462	1	160.99	1	1	1	1	1	1	1	0.488636363636364	1	1	1	1	1	1	1	1	1	1	1	1	1	1	1	1	1	1	1	1	1	1	1	1	1	1	1	1	1	1	1	0.948863636363636	1	1
chr3	2819485	2819581	CNTN4	62.03	92.5973393028462	1	160.99	1	1	1	1	1	1	1	0	1	1	1	1	1	1	1	1	1	1	1	1	1	1	1	1	1	1	1	1	1	1	1	0.0208333333333333	1	1	1	0.96875	1	1	1	0.270833333333333	1	1
chr3	2866751	2866949	CNTN4	78.4	92.5973393028462	1	160.99	1	1	1	0.939393939393939	1	1	1	0.545454545454545	1	1	1	0.944444444444444	1	1	1	0.949494949494949	1	1	1	0.984848484848485	1	1	1	1	1	1	1	0.939393939393939	1	1	1	0.878787878787879	1	1	1	0.883838383838384	1	1	0.934343434343434	0.717171717171717	1	1
chr3	2883144	2883247	CNTN4	127.15	92.5973393028462	1	160.99	1	1	1	1	1	1	1	1	1	1	1	1	1	1	1	1	1	1	1	1	1	1	1	1	1	1	1	1	1	1	1	1	1	1	1	1	1	1	1	1	1	1
chr3	2887039	2887224	CNTN4	59.23	92.5973393028462	1	160.99	1	1	1	0.8	1	1	1	0	1	1	1	1	1	1	1	0.962162162162162	1	1	1	0.52972972972973	1	1	1	0.951351351351351	1	1	1	1	1	1	1	0.956756756756757	1	1	1	0.908108108108108	1	1	1	0.27027027027027	1	1
chr3	2892214	2892260	CNTN4	1	92.5973393028462	1	160.99	1	0	0	0	0	0	0	0	0	0	0	0	0	0	0	0	0	0	0	0	0	0	0	0	0	0	0	0	0	0	0	0	0	0	0	0	0	0	0	0	0.0869565217391304	0
chr3	2900684	2900821	CNTN4	76.48	92.5973393028462	1	160.99	1	1	1	0.839416058394161	1	1	1	0	1	1	1	0.897810218978102	1	1	1	0.766423357664234	1	1	1	0.759124087591241	1	1	1	0.912408759124088	1	1	1	0.832116788321168	1	1	1	0.64963503649635	1	1	1	0.839416058394161	1	1	1	0.182481751824818	1	1
chr3	2902875	2903005	CNTN4	75.53	92.5973393028462	1	160.99	1	1	1	1	1	1	0.976923076923077	0	1	1	1	1	1	1	1	0.815384615384615	1	1	1	1	1	1	1	1	1	1	1	1	1	1	1	1	1	1	1	0.853846153846154	1	1	1	0.369230769230769	1	1
chr3	2925628	2925779	CNTN4	52.26	92.5973393028462	1	160.99	1	1	1	0.867549668874172	1	1	1	0.629139072847682	1	1	1	1	1	1	1	0.76158940397351	1	1	1	1	1	1	1	1	1	1	1	0.609271523178808	1	1	1	0.754966887417219	1	1	1	1	1	1	1	0.986754966887417	1	1
chr3	2988344	2988472	CNTN4	66.55	92.5973393028462	1	160.99	1	1	1	0.890625	1	1	1	0.3828125	1	1	1	1	1	1	1	1	1	1	1	0.8984375	1	1	1	1	1	1	1	1	1	1	1	1	1	1	1	1	1	1	1	0.7109375	1	1
chr3	3026101	3026277	CNTN4	114.23	92.5973393028462	1	160.99	1	1	1	1	1	1	1	0.840909090909091	1	1	1	1	1	1	1	0.988636363636364	1	1	1	1	1	1	1	1	1	1	1	1	1	1	1	0.965909090909091	1	1	1	1	1	1	1	0.306818181818182	1	1
chr3	3030854	3030975	CNTN4	88.33	92.5973393028462	1	160.99	1	1	1	1	1	1	1	0.809917355371901	1	1	1	1	1	1	1	1	1	1	1	1	1	1	1	1	1	1	1	1	1	1	1	1	1	1	1	1	1	1	1	0.611570247933884	1	1
chr3	3034631	3034790	CNTN4	113.05	92.5973393028462	1	160.99	1	1	1	1	1	1	1	1	1	1	1	1	1	1	1	1	1	1	1	1	1	1	1	1	1	1	1	1	1	1	1	1	1	1	1	1	1	1	1	1	1	1
chr3	3037178	3037328	CNTN4	160.99	92.5973393028462	1	160.99	1	1	1	1	1	1	1	1	1	1	1	1	1	1	1	1	1	1	1	1	1	1	1	1	1	1	1	1	1	1	1	1	1	1	1	1	1	1	1	1	1	1
chr3	3038932	3039003	CNTN4	123.73	92.5973393028462	1	160.99	1	1	1	1	1	1	1	1	1	1	1	1	1	1	1	1	1	1	1	1	1	1	1	1	1	1	1	1	1	1	1	1	1	1	1	1	1	1	1	1	1	1
chr3	3040036	3040271	CNTN4	135.09	92.5973393028462	1	160.99	1	1	1	1	1	1	1	1	1	1	1	1	1	1	1	1	1	1	1	1	1	1	1	1	1	1	1	1	1	1	1	1	1	1	1	1	1	1	1	1	1	1
chr3	3042309	3042422	CNTN4	109.27	92.5973393028462	1	160.99	1	1	1	1	1	1	1	1	1	1	1	1	1	1	1	1	1	1	1	1	1	1	1	1	1	1	1	1	1	1	1	1	1	1	1	1	1	1	1	1	1	1
chr3	3042976	3043163	CNTN4	137.11	92.5973393028462	1	160.99	1	1	1	1	1	1	1	0.93048128342246	1	1	1	1	1	1	1	1	1	1	1	1	1	1	1	1	1	1	1	1	1	1	1	0.925133689839572	1	1	1	1	1	1	1	0.775401069518717	1	1
chr3	3043591	3043704	CNTN4	78.65	92.5973393028462	1	160.99	1	1	1	0.991150442477876	1	1	1	0	1	1	1	1	1	1	1	0.716814159292035	1	1	1	1	1	1	1	0.893805309734513	1	1	1	0.991150442477876	1	1	1	0.79646017699115	1	1	1	0.84070796460177	1	1	1	0.6548672566S132	1	1
chr3	3053806	3053975	CNTN4	69.47	92.5973393028462	1	160.99	1	1	1	0.727810650887574	1	1	1	0.36094674556213	1	1	1	0.923076923076923	1	1	1	0.733727810650888	1	1	1	0.810650887573965	1	1	1	0.846153846153846	1	1	1	0.70414201183432	1	1	1	0.775147928994083	1	1	1	0.887573964497041	1	1	1	0.63905325443787	1	1
chr3	3056119	3056220	CNTN4	62.93	92.5973393028462	1	160.99	1	1	1	1	1	1	1	0	1	1	1	1	1	1	1	0.0594059405940594	1	1	1	0.198019801980198	1	1	1	0.861386138613861	1	1	1	0.366336633663366	1	1	1	0.326732673267327	1	1	1	1	1	1	1	0	1	1
chr3	3150864	3151045	CRBN	84.73	78.0440030097818	37.9	128.4	1	1	1	1	1	1	1	0.475138121546961	1	1	1	1	1	1	1	0.972375690607735	1	1	1	1	1	1	1	1	1	1	1	1	1	1	1	1	1	1	1	0.994475138121547	1	1	1	0.906077348066298	1	1
chr3	3152455	3152587	CRBN	41.64	78.0440030097818	37.9	128.4	1	1	1	0.0984848484848485	1	1	1	0	1	1	1	0.795454545454545	1	1	0.96969696969697	0.378787878787879	1	1	1	0.856060606060606	1	1	1	0.833333333333333	1	1	1	0.560606060606061	1	1	1	0.666666666666667	1	1	1	0.5	1	1	0.848484848484848	0.00757575757575758	1	1
chr3	3153423	3153488	CRBN	59.29	78.0440030097818	37.9	128.4	1	1	1	0.923076923076923	1	1	1	0.215384615384615	1	1	1	1	1	1	1	0.815384615384615	1	1	1	1	1	1	1	1	1	1	1	1	1	1	1	1	1	1	1	1	1	1	1	0.861538461538462	1	1
chr3	3153959	3154075	CRBN	69.31	78.0440030097818	37.9	128.4	1	1	1	1	1	1	1	0.112068965517241	1	1	1	1	1	1	1	0.155172413793103	1	1	1	0.801724137931035	1	1	1	1	1	1	1	0.905172413793103	1	1	1	0.931034482758621	1	1	1	0.793103448275862	1	1	0.896551724137931	0.0775862068965517	1	1
chr3	3154746	31S167	CRBN	47.72	78.0440030097818	37.9	128.4	1	1	1	0.388235294117647	1	1	1	0.0823529411764706	1	1	1	1	1	1	1	0	1	1	1	0.635294117647059	1	1	1	0.941176470588235	1	1	1	0.729411764705882	1	1	1	0.741176470588235	1	1	1	1	1	1	1	0.305882352941177	1	1
chr3	3156218	3156281	CRBN	37.9	78.0440030097818	37.9	128.4	1	1	1	0	1	1	0.53968253968254	0	1	1	1	1	1	1	1	0	1	1	1	0.0952380952380952	1	1	1	0.396825396825397	1	1	1	0.666666666666667	1	1	1	0.587301587301587	1	1	1	0	1	1	1	0	1	1
chr3	3167633	3167793	CRBN	76.44	78.0440030097818	37.9	128.4	1	1	1	1	1	1	1	0.13125	1	1	1	1	1	1	1	0.85	1	1	1	0.8875	1	1	1	0.9875	1	1	1	0.89375	1	1	1	0.89375	1	1	1	0.78125	1	1	1	0.6625	1	1
chr3	3172775	3172925	CRBN	95.11	78.0440030097818	37.9	128.4	1	1	1	1	1	1	1	0	1	1	1	1	1	1	1	1	1	1	1	1	1	1	1	1	1	1	1	1	1	1	1	1	1	1	1	1	1	1	1	0.72	1	1
chr3	3174058	3174261	CRBN	105.95	78.0440030097818	37.9	128.4	1	1	1	1	1	1	1	0.945812807881773	1	1	1	1	1	1	1	1	1	1	1	1	1	1	1	1	1	1	1	1	1	1	1	1	1	1	1	1	1	1	1	1	1	1
chr3	3175162	3175269	CRBN	74.23	78.0440030097818	37.9	128.4	1	1	1	1	1	1	1	0	1	1	1	0.897196261682243	1	1	1	0	1	1	1	0.85981308411215	1	1	1	1	1	1	1	0.97196261682243	1	1	1	0.953271028037383	1	1	1	0.766355140186916	1	1	1	0.336448598130841	1	1
chr3	3179620	3179687	CRBN	128.4	78.0440030097818	37.9	128.4	1	1	1	1	1	1	1	1	1	1	1	1	1	1	1	1	1	1	1	1	1	1	1	1	1	1	1	1	1	1	1	1	1	1	1	1	1	1	1	1	1	1
chr3	10028657	10028721	FANCD2	55.7	81.6790882002384	40.57	143.22	1	1	1	1	1	1	1	0	1	1	1	1	1	1	1	1	1	1	1	1	1	1	1	1	1	1	1	1	1	1	1	1	1	1	1	1	1	1	1	0.796875	1	1
chr3	10032831	10032972	FANCD2	43.73	81.6790882002384	40.57	143.22	1	1	1	0.00709219858156028	1	1	1	0	1	1	1	1	1	1	1	0.687943262411348	1	1	1	0.9503S148929078	1	1	1	1	1	1	1	0.595744680851064	1	1	1	0.595744680851064	1	1	1	0.893617021276596	1	1	1	0.69503S14892908	1	1
chr3	10034468	10034536	FANCD2	71.4	81.6790882002384	40.57	143.22	1	1	1	1	1	1	1	1	1	1	1	1	1	1	1	1	1	1	1	1	1	1	1	1	1	1	1	1	1	1	1	1	1	1	1	1	1	1	1	1	1	1
chr3	10034694	10034798	FANCD2	79.41	81.6790882002384	40.57	143.22	1	1	1	1	1	1	0.855769230769231	0	1	1	1	1	1	1	1	0	1	1	1	0	1	1	1	0.567307692307692	1	1	1	0.336538461538462	1	1	1	0.00961538461538462	1	1	1	0	1	1	1	0	1	1
chr3	10035172	10035233	FANCD2	112.23	81.6790882002384	40.57	143.22	1	1	1	1	1	1	1	1	1	1	1	1	1	1	1	1	1	1	1	1	1	1	1	1	1	1	1	1	1	1	1	1	1	1	1	1	1	1	1	1	1	1
chr3	10036286	10036339	FANCD2	90.15	81.6790882002384	40.57	143.22	1	1	1	1	1	1	1	1	1	1	1	1	1	1	1	1	1	1	1	1	1	1	1	1	1	1	1	1	1	1	1	1	1	1	1	1	1	1	1	1	1	1
chr3	10039278	10039357	FANCD2	84.84	81.6790882002384	40.57	143.22	1	1	1	1	1	1	1	0	1	1	1	1	1	1	1	0.0886075949367089	1	1	1	0.974683544303798	1	1	1	1	1	1	1	1	1	1	1	1	1	1	1	0.835443037974684	1	1	1	0	1	1
chr3	10039720	10039845	FANCD2	114.94	81.6790882002384	40.57	143.22	1	1	1	1	1	1	1	1	1	1	1	1	1	1	1	1	1	1	1	1	1	1	1	1	1	1	1	1	1	1	1	1	1	1	1	1	1	1	1	1	1	1
chr3	10040536	10040686	FANCD2	67.05	81.6790882002384	40.57	143.22	1	1	1	0.726666666666667	1	1	0.986666666666667	0.426666666666667	1	1	1	0.933333333333333	1	1	1	0.626666666666667	1	1	1	0.66	1	1	1	0.86	1	1	1	0.66	1	1	1	0.606666666666667	1	1	1	0.786666666666667	1	1	0.973333333333333	0.606666666666667	1	1
chr3	10041622	10041710	FANCD2	54.52	81.6790882002384	40.57	143.22	1	1	1	0.772727272727273	1	1	1	0.556818181818182	1	1	1	1	1	1	1	1	1	1	1	0.795454545454545	1	1	1	1	1	1	1	0.840909090909091	1	1	1	0.988636363636364	1	1	1	1	1	1	1	0.5	1	1
chr3	10042558	10042663	FANCD2	129.3	81.6790882002384	40.57	143.22	1	1	1	1	1	1	1	0.6	1	1	1	1	1	1	1	1	1	1	1	1	1	1	1	1	1	1	1	1	1	1	1	1	1	1	1	0.990476190476191	1	1	1	0.866666666666667	1	1
chr3	10043049	10043150	FANCD2	66.62	81.6790882002384	40.57	143.22	1	1	1	1	1	1	1	0.891089108910891	1	1	1	1	1	1	1	1	1	1	1	1	1	1	1	1	1	1	1	1	1	1	1	1	1	1	1	1	1	1	1	0.96039603960396	1	1
chr3	10043483	10043592	FANCD2	47.43	81.6790882002384	40.57	143.22	1	1	1	0.155963302752294	1	1	1	0	1	1	1	1	1	1	1	1	1	1	1	1	1	1	1	1	1	1	1	0.89908256880734	1	1	1	0.385321100917431	1	1	1	1	1	1	1	0	1	1
chr3	10043828	10043864	FANCD2	95.39	81.6790882002384	40.57	143.22	1	1	1	1	1	1	1	0.194444444444444	1	1	1	1	1	1	1	0.694444444444445	1	1	1	1	1	1	1	1	1	1	1	1	1	1	1	0.722222222222222	1	1	1	1	1	1	1	0	1	1
chr3	10046579	10046723	FANCD2	64.8	81.6790882002384	40.57	143.22	1	1	1	0.784722222222222	1	1	0.736111111111111	0	1	1	1	0.993055555555556	1	1	1	0	1	1	1	0.423611111111111	1	1	1	0.861111111111111	1	1	1	0.611111111111111	1	1	1	0.708333333333333	1	1	1	0.875	1	1	0.972222222222222	0.4375	1	1
chr3	10047916	10048051	FANCD2	110.53	81.6790882002384	40.57	143.22	1	1	1	1	1	1	0.762962962962963	0	1	1	1	0.985185185185185	1	1	1	0.622222222222222	1	1	1	0.622222222222222	1	1	1	0.925925925925926	1	1	1	0.644444444444445	1	1	1	0.740740740740741	1	1	1	0.62962962962963	1	1	0.933333333333333	0.57037037037037	1	1
chr3	10049373	10049505	FANCD2	143.22	81.6790882002384	40.57	143.22	1	1	1	1	1	1	1	0.848484848484848	1	1	1	1	1	1	1	0.954545454545455	1	1	1	1	1	1	1	1	1	1	1	0.924242424242424	1	1	1	1	1	1	1	0.727272727272727	1	1	1	1	1	1
chr3	10052386	10052497	FANCD2	42.6	81.6790882002384	40.57	143.22	1	1	1	0.18018018018018	1	1	1	0	1	1	1	0.711711711711712	1	1	0.81981981981982	0.0540540540540541	1	1	1	0.306306306306306	1	1	1	0.450450450450451	1	1	1	0.432432432432432	1	1	1	0.342342342342342	1	1	0.990990990990991	0	1	1	0.81981981981982	0.153153153153153	1	1
chr3	10060293	10060403	FANCD2	40.57	81.6790882002384	40.57	143.22	1	1	1	0.0727272727272727	1	0.927272727272727	0.190909090909091	0	1	1	1	0.418181818181818	1	1	0.518181818181818	0	1	1	1	0	1	1	1	0.136363636363636	1	1	0.772727272727273	0	1	0.927272727272727	0.636363636363636	0	1	1	0.636363636363636	0	1	0.890909090909091	0.481818181818182	0	1	1
chr3	10062150	10062211	FANCD2	46.61	81.6790882002384	40.57	143.22	1	1	1	0.163934426229508	1	1	1	0	1	1	1	1	1	1	1	0.672131147540984	1	1	1	0.622950819672131	1	1	1	1	1	1	1	1	1	1	1	1	1	1	1	1	1	1	1	1	1	1
chr3	10063791	10063911	FANCD2	44.45	81.6790882002384	40.57	143.22	1	1	1	0.308333333333333	1	1	0.791666666666667	0.05	1	1	1	0.658333333333333	1	1	0.691666666666667	0.183333333333333	1	1	0.991666666666667	0.533333333333333	1	1	1	0.566666666666667	1	1	1	0.533333333333333	1	1	1	0.566666666666667	1	1	1	0.375	1	1	0.708333333333333	0.358333333333333	1	1
chr3	10064355	10064429	FANCD2	89.04	81.6790882002384	40.57	143.22	1	1	1	1	1	1	1	0.810810810810811	1	1	1	1	1	1	1	1	1	1	1	1	1	1	1	1	1	1	1	1	1	1	1	1	1	1	1	1	1	1	1	1	1	1
chr3	10064728	10064875	FANCD2	136.36	81.6790882002384	40.57	143.22	1	1	1	1	1	1	1	1	1	1	1	1	1	1	1	1	1	1	1	1	1	1	1	1	1	1	1	1	1	1	1	1	1	1	1	1	1	1	1	1	1	1
chr3	10065393	10065494	FANCD2	82.31	81.6790882002384	40.57	143.22	1	1	1	1	1	1	1	0.178217821782178	1	1	1	1	1	1	1	0.217821782178218	1	1	1	1	1	1	1	1	1	1	1	1	1	1	1	0.881188118811881	1	1	1	0.940594059405941	1	1	1	0	1	1
chr3	10065863	10065979	FANCD2	118.01	81.6790882002384	40.57	143.22	1	1	1	1	1	1	1	1	1	1	1	1	1	1	1	1	1	1	1	1	1	1	1	1	1	1	1	1	1	1	1	1	1	1	1	1	1	1	1	1	1	1
chr3	10067208	10067317	FANCD2	72.49	81.6790882002384	40.57	143.22	1	1	1	0.935779816513761	1	1	1	0.220183486238532	1	1	1	1	1	1	1	0.954128440366972	1	1	1	0.972477064220184	1	1	1	1	1	1	1	1	1	1	1	0.81651376146789	1	1	1	0.944954128440367	1	1	1	0.532110091743119	1	1
chr3	10072870	10072981	FANCD2	52.59	81.6790882002384	40.57	143.22	1	1	0.990990990990991	0.504504504504505	1	1	0.864864864864865	0.108108108108108	1	1	1	0.738738738738739	1	1	0.810810810810811	0	1	1	1	0.207207207207207	1	1	1	0.531531531531532	1	1	1	0.45945945945946	1	1	0.972972972972973	0	1	1	0.855855855855856	0.144144144144144	1	1	0.90990990990991	0.18018018018018	1	1
chr3	10073252	10073362	FANCD2	71.95	81.6790882002384	40.57	143.22	1	1	1	0.927272727272727	1	1	1	0.254545454545455	1	1	1	1	1	1	1	0.472727272727273	1	1	1	0.881818181818182	1	1	1	0.790909090909091	1	1	1	0.445454545454545	1	1	1	0.209090909090909	1	1	1	0.136363636363636	1	1	0.845454545454546	0.136363636363636	1	1
chr3	10074529	10074673	FANCD2	113.91	81.6790882002384	40.57	143.22	1	1	1	1	1	1	1	0.847222222222222	1	1	1	1	1	1	1	0.986111111111111	1	1	1	1	1	1	1	1	1	1	1	1	1	1	1	1	1	1	1	1	1	1	1	1	1	1
chr3	10078080	10078197	FANCD2	64.79	81.6790882002384	40.57	143.22	1	1	1	1	1	1	1	0.196581196581197	1	1	1	1	1	1	1	0.418803418803419	1	1	1	1	1	1	1	1	1	1	1	1	1	1	1	1	1	1	1	1	1	1	1	0.00854700854700855	1	1
chr3	10081099	10081228	FANCD2	101.63	81.6790882002384	40.57	143.22	1	1	1	1	1	1	1	1	1	1	1	1	1	1	1	1	1	1	1	1	1	1	1	1	1	1	1	1	1	1	1	1	1	1	1	1	1	1	1	0.922480620155039	1	1
chr3	10081345	10081464	FANCD2	101.39	81.6790882002384	40.57	143.22	1	1	1	1	1	1	1	0.663865546218487	1	1	1	1	1	1	1	1	1	1	1	0.983193277310924	1	1	1	1	1	1	1	1	1	1	1	1	1	1	1	1	1	1	1	0.949579831932773	1	1
chr3	10085811	10085922	FANCD2	86.09	81.6790882002384	40.57	143.22	1	1	1	1	1	1	1	1	1	1	1	1	1	1	1	1	1	1	1	1	1	1	1	1	1	1	1	1	1	1	1	1	1	1	1	1	1	1	1	1	1	1
chr3	10087133	10087264	FANCD2	65.59	81.6790882002384	40.57	143.22	1	1	1	0.984732824427481	1	1	1	0.0305343511450382	1	1	1	1	1	1	1	0.282442748091603	1	1	1	0.83206106870229	1	1	1	0.862595419847328	1	1	1	0.770992366412214	1	1	1	0.702290076335878	1	1	1	0.50381679389313	1	1	1	0.442748091603053	1	1
chr3	10088448	10088542	FANCD2	125.69	81.6790882002384	40.57	143.22	1	1	1	1	1	1	1	1	1	1	1	1	1	1	1	1	1	1	1	1	1	1	1	1	1	1	1	1	1	1	1	1	1	1	1	1	1	1	1	1	1	1
chr3	10088827	10088950	FANCD2	62.41	81.6790882002384	40.57	143.22	1	1	1	1	1	1	1	0	1	1	1	1	1	1	1	0.83739837398374	1	1	1	0.796747967479675	1	1	1	1	1	1	1	1	1	1	1	0.707317073170732	1	1	1	0.780487804878049	1	1	1	0.739837398373984	1	1
chr3	10090291	10090385	FANCD2	51.34	81.6790882002384	40.57	143.22	1	1	1	0.659574468085106	1	1	1	0.457446808510638	1	1	1	1	1	1	1	1	1	1	1	0.904255319148936	1	1	1	1	1	1	1	1	1	1	1	1	1	1	1	0.734042553191489	1	1	1	1	1	1
chr3	10092180	10092252	FANCD2	101.28	81.6790882002384	40.57	143.22	1	1	1	1	1	1	1	1	1	1	1	1	1	1	1	1	1	1	1	1	1	1	1	1	1	1	1	1	1	1	1	1	1	1	1	1	1	1	1	1	1	1
chr3	10093284	10093323	FANCD2	115.18	81.6790882002384	40.57	143.22	1	1	1	1	1	1	1	1	1	1	1	1	1	1	1	1	1	1	1	1	1	1	1	1	1	1	1	1	1	1	1	1	1	1	1	1	1	1	1	1	1	1
chr3	10094288	10094363	FANCD2	78.4	81.6790882002384	40.57	143.22	1	1	1	1	1	1	1	0.2	1	1	1	1	1	1	1	1	1	1	1	1	1	1	1	1	1	1	1	1	1	1	1	1	1	1	1	1	1	1	1	1	1	1
chr3	10095199	10095274	FANCD2	96.88	81.6790882002384	40.57	143.22	1	1	1	1	1	1	1	1	1	1	1	1	1	1	1	1	1	1	1	1	1	1	1	1	1	1	1	1	1	1	1	1	1	1	1	1	1	1	1	0.866666666666667	1	1
chr3	10096325	10096472	FANCD2	42.32	81.6790882002384	40.57	143.22	1	1	1	0	1	1	1	0.0272108843537415	1	1	1	1	1	1	1	0.421768707482993	1	1	1	0.959183673469388	1	1	1	1	1	1	1	0.510204081632653	1	1	1	0	1	1	1	0.972789115646258	1	1	1	0	1	1
chr3	10098719	10099343	FANCD2	80.87	81.6790882002384	40.57	143.22	1	0.88301282051282	0.780448717948718	0.581730769230769	0.958333333333333	0.764423076923077	0.649038461538462	0.533653846153846	1	0.724358974358974	0.676282051282051	0.588141025641026	1	0.822115384615385	0.665064102564103	0.549679487179487	0.993589743589744	0.743589743589744	0.663461538461538	0.55448717948718	1	0.762820512820513	0.706730769230769	0.607371794871795	1	0.849358974358974	0.697115384615385	0.560897435897436	1	0.75801282051282	0.677884615384615	0.559294871794872	1	0.828525641025641	0.743589743589744	0.511217948717949	0.923076923076923	0.697115384615385	0.653846153846154	0.53525641025641	1	0.822115384615385
chr3	10101187	10101262	FANCD2	104.2	81.6790882002384	40.57	143.22	1	1	1	1	1	1	1	0.133333333333333	1	1	1	1	1	1	1	0.4	1	1	1	1	1	1	1	1	1	1	1	1	1	1	1	1	1	1	1	1	1	1	1	0.253333333333333	1	1
chr3	25719459	25719635	NGLY1	74.19	90.5269078341014	43.01	164.88	1	1	1	0.914772727272727	1	1	1	0.795454545454545	1	1	1	0.994318181818182	1	1	1	0.9375	1	1	1	1	1	1	1	0.994318181818182	1	1	1	0.886363636363636	1	1	1	0.835227272727273	1	1	1	0.8125	1	1	1	0.721590909090909	1	1
chr3	25720013	25720191	NGLY1	78.19	90.5269078341014	43.01	164.88	1	1	1	0.98876404494382	1	1	1	0.370786516853933	1	1	1	1	1	1	1	0.97752808988764	1	1	1	1	1	1	1	1	1	1	1	1	1	1	1	0.887640449438202	1	1	1	0.893258426966292	1	1	1	0.674157303370787	1	1
chr3	25729132	25729318	NGLY1	98.46	90.5269078341014	43.01	164.88	1	1	1	0.983870967741936	1	1	1	0.451612903225806	1	1	1	0.849462365591398	1	1	1	0.580645161290323	1	1	1	1	1	1	1	0.741935483870968	1	1	1	0.747311827956989	1	1	1	0.731182795698925	1	1	1	0.897849462365591	1	1	1	0.639784946236559	1	1
chr3	25732318	25732483	NGLY1	58.27	90.5269078341014	43.01	164.88	1	1	1	0.690909090909091	1	1	1	0.624242424242424	1	1	1	0.83030303030303	1	1	1	0.842424242424242	1	1	1	0.872727272727273	1	1	1	0.957575757575757	1	1	1	0.872727272727273	1	1	1	0.672727272727273	1	1	1	0.957575757575757	1	1	1	0.696969696969697	1	1
chr3	25733871	25733982	NGLY1	88.56	90.5269078341014	43.01	164.88	1	1	1	1	1	1	1	0.540540540540541	1	1	1	1	1	1	1	0.891891891891892	1	1	1	0.81981981981982	1	1	1	1	1	1	1	0.954954954954955	1	1	1	1	1	1	1	1	1	1	1	0.495495495495496	1	1
chr3	25736003	25736149	NGLY1	43.01	90.5269078341014	43.01	164.88	1	1	1	0.0958904109589041	1	1	1	0	1	1	1	1	1	1	1	0.664383561643836	1	1	1	0.575342465753425	1	1	1	1	1	1	1	0.465753424657534	1	1	1	0.794520547945206	1	1	1	0.773972602739726	1	1	1	0.5	1	1
chr3	25736308	25736400	NGLY1	76.14	90.5269078341014	43.01	164.88	1	1	1	1	1	1	1	0.184782608695652	1	1	1	1	1	1	1	1	1	1	1	1	1	1	1	1	1	1	1	1	1	1	1	1	1	1	1	1	1	1	1	0.119565217391304	1	1
chr3	25737333	25737455	NGLY1	60.89	90.5269078341014	43.01	164.88	1	1	1	0.737704918032787	1	1	1	0.336065573770492	1	1	1	1	1	1	1	0.959016393442623	1	1	1	1	1	1	1	1	1	1	1	0.69672131147541	1	1	1	0.581967213114754	1	1	1	0.926229508196721	1	1	1	0.581967213114754	1	1
chr3	25739576	25739799	NGLY1	164.88	90.5269078341014	43.01	164.88	1	1	1	1	1	1	1	0.811659192825112	1	1	1	1	1	1	1	1	1	1	1	0.959641255605381	1	1	1	1	1	1	1	0.982062780269058	1	1	1	0.95067264573991	1	1	1	1	1	1	1	0.807174887892377	1	1
chr3	25751097	25751263	NGLY1	72.78	90.5269078341014	43.01	164.88	1	1	1	0.933734939759036	1	1	1	0.548192771084337	1	1	1	1	1	1	1	0.933734939759036	1	1	1	0.759036144578313	1	1	1	1	1	1	1	1	1	1	1	0.939759036144578	1	1	1	0.993975903614458	1	1	1	0.789156626506024	1	1
chr3	25764065	25764311	NGLY1	113.08	90.5269078341014	43.01	164.88	1	1	1	1	1	1	1	0.398373983739837	1	1	1	1	1	1	1	1	1	1	1	1	1	1	1	1	1	1	1	1	1	1	1	0.959349593495935	1	1	1	1	1	1	1	0.796747967479675	1	1
chr3	25778573	25778688	NGLY1	82.91	90.5269078341014	43.01	164.88	1	1	1	1	1	1	1	0.773913043478261	1	1	1	1	1	1	1	1	1	1	1	1	1	1	1	1	1	1	1	1	1	1	1	1	1	1	1	1	1	1	1	0.826086956521739	1	1
chr3	25783259	25783498	NGLY1	101.51	90.5269078341014	43.01	164.88	1	1	1	0.803347280334728	1	1	0.97489539748954	0.728033472803347	1	1	1	0.907949790794979	1	1	1	0.732217573221757	1	1	1	0.824267782426778	1	1	1	0.916317991631799	1	1	1	0.778242677824268	1	1	1	0.895397489539749	1	1	0.98326359832636	0.690376569037657	1	1	0.97489539748954	0.635983263598326	1	1
chr3	25789860	25789865	NGLY1	106.8	90.5269078341014	43.01	164.88	1	1	1	1	1	1	1	1	1	1	1	1	1	1	1	1	1	1	1	1	1	1	1	1	1	1	1	1	1	1	1	1	1	1	1	1	1	1	1	1	1	1
chr3	27717069	27717808	EOMES	135.54	122.446449480642	60.66	146.34	1	1	1	1	1	1	1	1	1	1	1	1	1	1	1	1	1	1	1	1	1	1	1	1	1	1	1	1	1	1	1	1	1	1	1	1	1	1	1	1	1	1
chr3	27718586	27718648	EOMES	60.66	122.446449480642	60.66	146.34	1	1	1	0.870967741935484	1	1	0.5	0	1	1	1	0.483870967741936	1	1	1	0	1	1	1	0	1	1	1	0.0806451612903226	1	1	1	0.258064516129032	1	1	1	0	1	1	1	0.225806451612903	1	1	0.435483870967742	0	1	1
chr3	27718734	27718893	EOMES	118.07	122.446449480642	60.66	146.34	1	1	1	1	1	1	1	0.641509433962264	1	1	1	1	1	1	1	1	1	1	1	1	1	1	1	1	1	1	1	1	1	1	1	0.955974842767296	1	1	1	1	1	1	1	1	1	1
chr3	27719359	27719481	EOMES	63.72	122.446449480642	60.66	146.34	1	1	1	1	1	1	1	0	1	1	1	1	1	1	1	0.639344262295082	1	1	1	0.991803278688525	1	1	1	1	1	1	1	1	1	1	1	1	1	1	1	1	1	1	1	0.0327868852459016	1	1
chr3	27720170	27720325	EOMES	146.34	122.446449480642	60.66	146.34	1	1	1	1	1	1	1	1	1	1	1	1	1	1	1	1	1	1	1	1	1	1	1	1	1	1	1	1	1	1	1	1	1	1	1	1	1	1	1	1	1	1
chr3	27721413	27722294	EOMES	120.53	122.446449480642	60.66	146.34	1	1	1	1	1	1	1	0.813847900113507	1	1	1	1	1	1	1	1	1	1	1	1	1	1	1	1	1	1	1	1	1	1	1	1	1	1	1	1	1	1	1	0.93416572077185	1	1
chr3	41224068	41224081	CTNNB1	58.46	103.108292978208	37.46	177.6	1	1	1	1	1	1	1	0	1	1	1	1	1	1	1	1	1	1	1	1	1	1	1	1	1	1	1	1	1	1	1	1	1	1	1	1	1	1	1	0	1	1
chr3	41224189	41224321	CTNNB1	37.46	103.108292978208	37.46	177.6	1	1	1	0.143939393939394	1	1	0.590909090909091	0.189393939393939	1	1	1	0.575757575757576	1	1	1	0	1	1	1	0.0833333333333333	1	1	1	0.227272727272727	1	1	0.977272727272727	0.128787878787879	1	1	0.893939393939394	0.0606060606060606	1	1	1	0.166666666666667	1	0.901515151515152	0.712121212121212	0.0227272727272727	1	1
chr3	41224525	41224753	CTNNB1	98.71	103.108292978208	37.46	177.6	1	1	1	1	1	1	1	0.780701754385965	1	1	1	1	1	1	1	1	1	1	1	1	1	1	1	1	1	1	1	1	1	1	1	1	1	1	1	1	1	1	1	0.991228070175439	1	1
chr3	41224953	41225207	CTNNB1	105.76	103.108292978208	37.46	177.6	1	1	1	1	1	1	1	0.326771653543307	1	1	1	1	1	1	1	0.996062992125984	1	1	1	1	1	1	1	0.937007874015748	1	1	1	0.976377952755906	1	1	1	0.889763779527559	1	1	1	1	1	1	1	0.980314960629921	1	1
chr3	41225333	41225572	CTNNB1	116.99	103.108292978208	37.46	177.6	1	1	1	1	1	1	1	1	1	1	1	1	1	1	1	1	1	1	1	1	1	1	1	1	1	1	1	1	1	1	1	1	1	1	1	1	1	1	1	1	1	1
chr3	41225659	41225861	CTNNB1	78.32	103.108292978208	37.46	177.6	1	1	1	1	1	1	0.915841584158416	0.222772277227723	1	1	1	0.975247524752475	1	1	1	0.722772277227723	1	1	1	0.683168316831683	1	1	1	0.945544554455445	1	1	1	0.831683168316832	1	1	1	0.836633663366337	1	1	1	0.777227722772277	1	1	1	0.594059405940594	1	1
chr3	41227207	41227352	CTNNB1	62.81	103.108292978208	37.46	177.6	1	1	1	0.937931034482759	1	1	1	0.579310344827586	1	1	1	1	1	1	1	0.875862068965517	1	1	1	0.248275862068966	1	1	1	1	1	1	1	1	1	1	1	0.875862068965517	1	1	1	0.993103448275862	1	1	1	0.324137931034483	1	1
chr3	41233340	41233444	CTNNB1	88.96	103.108292978208	37.46	177.6	1	1	1	1	1	1	1	0.0288461538461538	1	1	1	1	1	1	1	0.432692307692308	1	1	1	0.913461538461539	1	1	1	1	1	1	1	0.711538461538462	1	1	1	0.913461538461539	1	1	1	0.961538461538461	1	1	1	0.384615384615385	1	1
chr3	41233528	41233867	CTNNB1	177.6	103.108292978208	37.46	177.6	1	1	1	1	1	1	1	1	1	1	1	1	1	1	1	1	1	1	1	1	1	1	1	1	1	1	1	1	1	1	1	1	1	1	1	1	1	1	1	1	1	1
chr3	41234138	41234297	CTNNB1	84.75	103.108292978208	37.46	177.6	1	1	1	1	1	1	1	0.433962264150943	1	1	1	1	1	1	1	1	1	1	1	1	1	1	1	1	1	1	1	1	1	1	1	1	1	1	1	1	1	1	1	1	1	1
chr3	41235723	41235843	CTNNB1	126.52	103.108292978208	37.46	177.6	1	1	1	1	1	1	1	1	1	1	1	1	1	1	1	1	1	1	1	1	1	1	1	1	1	1	1	1	1	1	1	1	1	1	1	1	1	1	1	1	1	1
chr3	41236348	41236499	CTNNB1	81.22	103.108292978208	37.46	177.6	1	1	1	1	1	1	1	1	1	1	1	1	1	1	1	1	1	1	1	1	1	1	1	1	1	1	1	1	1	1	1	1	1	1	1	1	1	1	1	1	1	1
chr3	41236587	41236709	CTNNB1	64.17	103.108292978208	37.46	177.6	1	1	1	1	1	1	1	0.475409836065574	1	1	1	1	1	1	1	0.852459016393443	1	1	1	0.852459016393443	1	1	1	1	1	1	1	0.950819672131147	1	1	1	0.80327868852459	1	1	1	1	1	1	1	0.180327868852459	1	1
chr3	41238015	41238076	CTNNB1	92.75	103.108292978208	37.46	177.6	1	1	1	1	1	1	1	0.754098360655738	1	1	1	1	1	1	1	1	1	1	1	1	1	1	1	1	1	1	1	1	1	1	1	1	1	1	1	1	1	1	1	1	1	1
chr3	41239133	41239342	CTNNB1	113.27	103.108292978208	37.46	177.6	1	1	1	1	1	1	1	0.894736842105263	1	1	1	1	1	1	1	1	1	1	1	1	1	1	1	1	1	1	1	1	1	1	1	1	1	1	1	1	1	1	1	1	1	1
chr3	45394453	4S12487	LARS2	106.24	120.958160029499	85.22	179.48	1	1	1	1	1	1	1	1	1	1	1	1	1	1	1	1	1	1	1	1	1	1	1	1	1	1	1	1	1	1	1	1	1	1	1	1	1	1	1	0.978632478632479	1	1
chr3	45400244	45400373	LARS2	133.61	120.958160029499	85.22	179.48	1	1	1	1	1	1	1	0.682170542635659	1	1	1	1	1	1	1	1	1	1	1	1	1	1	1	1	1	1	1	1	1	1	1	1	1	1	1	1	1	1	1	1	1	1
chr3	45417481	45417573	LARS2	92.86	120.958160029499	85.22	179.48	1	1	1	1	1	1	1	0.0217391304347826	1	1	1	1	1	1	1	0.858695652173913	1	1	1	1	1	1	1	0.91304347826087	1	1	1	0.858695652173913	1	1	1	0.967391304347826	1	1	1	0.739130434782609	1	1	1	0	1	1
chr3	45419668	45419729	LARS2	104.77	120.958160029499	85.22	179.48	1	1	1	1	1	1	1	0.409836065573771	1	1	1	1	1	1	1	1	1	1	1	1	1	1	1	1	1	1	1	1	1	1	1	1	1	1	1	1	1	1	1	1	1	1
chr3	45446890	45446980	LARS2	108.74	120.958160029499	85.22	179.48	1	1	1	1	1	1	1	1	1	1	1	1	1	1	1	1	1	1	1	1	1	1	1	1	1	1	1	1	1	1	1	1	1	1	1	1	1	1	1	1	1	1
chr3	45458742	45458886	LARS2	116.01	120.958160029499	85.22	179.48	1	1	1	1	1	1	1	0.965277777777778	1	1	1	1	1	1	1	1	1	1	1	1	1	1	1	1	1	1	1	1	1	1	1	1	1	1	1	1	1	1	1	1	1	1
chr3	45474242	45474350	LARS2	85.22	120.958160029499	85.22	179.48	1	1	1	1	1	1	1	0.435185185185185	1	1	1	1	1	1	1	0.87037037037037	1	1	1	1	1	1	1	1	1	1	1	1	1	1	1	1	1	1	1	1	1	1	1	0.527777777777778	1	1
chr3	45476467	45476627	LARS2	158.83	120.958160029499	85.22	179.48	1	1	1	1	1	1	1	1	1	1	1	1	1	1	1	1	1	1	1	1	1	1	1	1	1	1	1	1	1	1	1	1	1	1	1	1	1	1	1	1	1	1
chr3	45485691	4S16596	LARS2	131.91	120.958160029499	85.22	179.48	1	1	1	1	1	1	1	0.961904761904762	1	1	1	1	1	1	1	1	1	1	1	1	1	1	1	1	1	1	1	1	1	1	1	1	1	1	1	1	1	1	1	1	1	1
chr3	45488696	45488812	LARS2	127.84	120.958160029499	85.22	179.48	1	1	1	1	1	1	1	1	1	1	1	1	1	1	1	1	1	1	1	1	1	1	1	1	1	1	1	1	1	1	1	1	1	1	1	1	1	1	1	1	1	1
chr3	45491516	45491800	LARS2	163.16	120.958160029499	85.22	179.48	1	1	1	1	1	1	1	1	1	1	1	1	1	1	1	1	1	1	1	1	1	1	1	1	1	1	1	1	1	1	1	1	1	1	1	1	1	1	1	1	1	1
chr3	45496274	45496373	LARS2	91.41	120.958160029499	85.22	179.48	1	1	1	1	1	1	1	0.95959595959596	1	1	1	1	1	1	1	1	1	1	1	1	1	1	1	1	1	1	1	1	1	1	1	1	1	1	1	0.96969696969697	1	1	1	0.808080808080808	1	1
chr3	45500441	45500579	LARS2	99.73	120.958160029499	85.22	179.48	1	1	1	1	1	1	1	0.920289855072464	1	1	1	1	1	1	1	1	1	1	1	1	1	1	1	1	1	1	1	1	1	1	1	1	1	1	1	1	1	1	1	0.77536231884058	1	1
chr3	45513134	45513235	LARS2	157	120.958160029499	85.22	179.48	1	1	1	1	1	1	1	1	1	1	1	1	1	1	1	1	1	1	1	1	1	1	1	1	1	1	1	1	1	1	1	1	1	1	1	1	1	1	1	1	1	1
chr3	45516093	45516276	LARS2	126.05	120.958160029499	85.22	179.48	1	1	1	1	1	1	1	0.557377049180328	1	1	1	1	1	1	1	1	1	1	1	1	1	1	1	1	1	1	1	1	1	1	1	1	1	1	1	1	1	1	1	1	1	1
chr3	45517902	45518072	LARS2	100.58	120.958160029499	85.22	179.48	1	1	1	1	1	1	1	1	1	1	1	1	1	1	1	1	1	1	1	1	1	1	1	1	1	1	1	1	1	1	1	1	1	1	1	1	1	1	1	0.970588235294118	1	1
chr3	45520218	45520296	LARS2	90.76	120.958160029499	85.22	179.48	1	1	1	1	1	1	1	1	1	1	1	1	1	1	1	1	1	1	1	1	1	1	1	1	1	1	1	1	1	1	1	1	1	1	1	1	1	1	1	1	1	1
chr3	45523996	45524108	LARS2	90.33	120.958160029499	85.22	179.48	1	1	1	1	1	1	1	0.776785714285714	1	1	1	1	1	1	1	1	1	1	1	1	1	1	1	1	1	1	1	1	1	1	1	1	1	1	1	1	1	1	1	0.919642857142857	1	1
chr3	45541828	45S1466	LARS2	179.48	120.958160029499	85.22	179.48	1	1	1	1	1	1	1	1	1	1	1	1	1	1	1	1	1	1	1	1	1	1	1	1	1	1	1	1	1	1	1	1	1	1	1	1	1	1	1	1	1	1
chr3	45S1580	45547530	LARS2	88.21	120.958160029499	85.22	179.48	1	1	1	1	1	1	1	0.927777777777778	1	1	1	1	1	1	1	1	1	1	1	1	1	1	1	1	1	1	1	1	1	1	1	1	1	1	1	1	1	1	1	0.85	1	1
chr3	48446845	48447092	ATRIP	205.96	129.161708683473	32.47	205.96	1	1	1	1	1	1	1	1	1	1	1	1	1	1	1	1	1	1	1	1	1	1	1	1	1	1	1	1	1	1	1	1	1	1	1	1	1	1	1	1	1	1
chr3	48447125	48447522	ATRIP	32.47	129.161708683473	32.47	205.96	1	0.541561712846348	0.455919395465995	0.272040302267003	0.743073047858942	0.476070528967254	0.319899244332494	0.188916876574307	1	0.465994962216625	0.392947103274559	0.224181360201511	1	0.508816120906801	0.415617128463476	0.193954659949622	1	0.511335012594459	0.408060453400504	0.254408060453401	1	0.47103274559194	0.357682619647355	0.171284634760705	1	0.488664987405542	0.355163727959698	0.178841309823678	0.770780856423174	0.370277078085642	0.282115869017632	0.173803526448363	0.924433249370277	0.486146095717884	0.390428211586902	0.151133501259446	0.7455919395466	0.3727959697733	0.221662468513854	0.0957178841309824	1	0.574307304785894
chr3	48450036	48450170	ATRIP	68.47	129.161708683473	32.47	205.96	1	1	1	0.835820895522388	1	1	1	0.858208955223881	1	1	1	0.925373134328358	1	1	1	0.582089552238806	1	1	1	0.895522388059702	1	1	1	1	1	1	1	0.947761194029851	1	1	1	0.582089552238806	1	1	1	0.76865671641791	1	1	1	0.567164179104478	1	1
chr3	48450492	48450575	ATRIP	142.92	129.161708683473	32.47	205.96	1	1	1	1	1	1	1	1	1	1	1	1	1	1	1	1	1	1	1	1	1	1	1	1	1	1	1	1	1	1	1	1	1	1	1	1	1	1	1	1	1	1
chr3	48451728	48451899	ATRIP	72.27	129.161708683473	32.47	205.96	1	1	1	0.871345029239766	1	1	1	0.508771929824562	1	1	1	0.883040935672515	1	1	1	0.695906432748538	1	1	1	0.783625730994152	1	1	1	0.964912280701754	1	1	1	0.637426900584795	1	1	1	0.730994152046784	1	1	1	0.678362573099415	1	1	0.883040935672515	0.532163742690059	1	1
chr3	48454299	48454418	ATRIP	55.3	129.161708683473	32.47	205.96	1	1	1	0.621848739495798	1	1	1	0.100840336134454	1	1	1	0.705882352941177	1	1	1	0.65546218487395	1	1	1	0.747899159663866	1	1	1	0.697478991596639	1	1	1	0.310924369747899	1	1	0.932773109243698	0.252100840336134	1	1	1	0.46218487394958	1	1	0.907563025210084	0	1	1
chr3	48457258	48457416	ATRIP	56.82	129.161708683473	32.47	205.96	1	1	1	0.765822784810127	1	1	0.993670886075949	0	1	1	1	0.936708860759494	1	1	1	0.424050632911392	1	1	1	0	1	1	1	0.981012658227848	1	1	1	0.753164556962025	1	1	1	0	1	1	1	0.29746835443038	1	1	0.974683544303798	0	1	1
chr3	48459358	48459454	ATRIP	69.25	129.161708683473	32.47	205.96	1	1	1	1	1	1	1	0.208333333333333	1	1	1	1	1	1	1	1	1	1	1	0.895833333333333	1	1	1	1	1	1	1	1	1	1	1	0.927083333333333	1	1	1	0.947916666666667	1	1	1	0.729166666666667	1	1
chr3	48459786	48459916	ATRIP	103.27	129.161708683473	32.47	205.96	1	1	1	1	1	1	1	0.423076923076923	1	1	1	1	1	1	1	1	1	1	1	1	1	1	1	1	1	1	1	1	1	1	1	0.892307692307692	1	1	1	1	1	1	1	0.907692307692308	1	1
chr3	48460109	48460799	ATRIP	200.79	129.161708683473	32.47	205.96	1	1	1	1	1	1	1	1	1	1	1	1	1	1	1	1	1	1	1	1	1	1	1	1	1	1	1	1	1	1	1	1	1	1	1	1	1	1	1	1	1	1
chr3	48463744	48463881	ATRIP	182.44	129.161708683473	32.47	205.96	1	1	1	1	1	1	1	1	1	1	1	1	1	1	1	1	1	1	1	1	1	1	1	1	1	1	1	1	1	1	1	1	1	1	1	1	1	1	1	0.941605839416058	1	1
chr3	48464040	48464132	ATRIP	66.11	129.161708683473	32.47	205.96	1	1	1	1	1	1	1	0	1	1	1	1	1	1	1	1	1	1	1	1	1	1	1	1	1	1	1	1	1	1	1	1	1	1	1	1	1	1	1	0.869565217391304	1	1
chr3	48464581	48464662	ATRIP	100.27	129.161708683473	32.47	205.96	1	1	1	1	1	1	1	1	1	1	1	1	1	1	1	1	1	1	1	1	1	1	1	1	1	1	1	1	1	1	1	1	1	1	1	1	1	1	1	0.716049382716049	1	1
chr3	48464830	48465083	ATRIP	198.45	129.161708683473	32.47	205.96	1	1	1	1	1	1	1	1	1	1	1	1	1	1	1	1	1	1	1	1	1	1	1	1	1	1	1	1	1	1	1	1	1	1	1	1	1	1	1	1	1	1
chr3	48465486	48465554	ATRIP	119.78	129.161708683473	32.47	205.96	1	1	1	1	1	1	1	1	1	1	1	1	1	1	1	1	1	1	1	1	1	1	1	1	1	1	1	1	1	1	1	1	1	1	1	1	1	1	1	1	1	1
chr3	49510534	49510819	DAG1	167.43	273.294308035714	167.43	285.85	1	1	1	1	1	1	1	0.954385964912281	1	1	1	1	1	1	1	1	1	1	1	1	1	1	1	1	1	1	1	1	1	1	1	1	1	1	1	1	1	1	1	1	1	1
chr3	49530796	49533199	DAG1	285.85	273.294308035714	167.43	285.85	1	1	1	1	1	1	1	1	1	1	1	1	1	1	1	1	1	1	1	1	1	1	1	1	1	1	1	1	1	1	1	1	1	1	1	1	1	1	1	1	1	1
chr3	49721751	49722147	GMPPB	404.02	317.330618556701	132.07	404.02	1	1	1	1	1	1	1	1	1	1	1	1	1	1	1	1	1	1	1	1	1	1	1	1	1	1	1	1	1	1	1	1	1	1	1	1	1	1	1	1	1	1
chr3	49722230	49722358	GMPPB	306.11	317.330618556701	132.07	404.02	1	1	1	1	1	1	1	1	1	1	1	1	1	1	1	1	1	1	1	1	1	1	1	1	1	1	1	1	1	1	1	1	1	1	1	1	1	1	1	1	1	1
chr3	49722431	49722510	GMPPB	268.08	317.330618556701	132.07	404.02	1	1	1	1	1	1	1	1	1	1	1	1	1	1	1	1	1	1	1	1	1	1	1	1	1	1	1	1	1	1	1	1	1	1	1	1	1	1	1	1	1	1
chr3	49722595	49722754	GMPPB	262.06	317.330618556701	132.07	404.02	1	1	1	1	1	1	1	1	1	1	1	1	1	1	1	1	1	1	1	1	1	1	1	1	1	1	1	1	1	1	1	1	1	1	1	1	1	1	1	1	1	1
chr3	49722971	49723114	GMPPB	132.07	317.330618556701	132.07	404.02	1	1	1	1	1	1	1	1	1	1	1	1	1	1	1	1	1	1	1	1	1	1	1	1	1	1	1	1	1	1	1	1	1	1	1	1	1	1	1	1	1	1
chr3	49723253	49723302	GMPPB	300.84	317.330618556701	132.07	404.02	1	1	1	1	1	1	1	1	1	1	1	1	1	1	1	1	1	1	1	1	1	1	1	1	1	1	1	1	1	1	1	1	1	1	1	1	1	1	1	1	1	1
chr3	49723391	49723472	GMPPB	400.9	317.330618556701	132.07	404.02	1	1	1	1	1	1	1	1	1	1	1	1	1	1	1	1	1	1	1	1	1	1	1	1	1	1	1	1	1	1	1	1	1	1	1	1	1	1	1	1	1	1
chr3	49723597	49723726	GMPPB	319.79	317.330618556701	132.07	404.02	1	1	1	1	1	1	1	1	1	1	1	1	1	1	1	1	1	1	1	1	1	1	1	1	1	1	1	1	1	1	1	1	1	1	1	1	1	1	1	1	1	1
chr3	51385342	51385436	MANF	28.22	88.9614207650273	28.22	163.71	1	1	1	0	1	1	0.936170212765957	0	1	1	1	1	1	1	1	0	1	1	1	0	1	1	1	1	1	1	1	1	1	1	1	1	1	1	1	0.0106382978723404	1	1	1	0.978723404255319	1	1
chr3	51386207	51386335	MANF	97.59	88.9614207650273	28.22	163.71	1	1	1	1	1	1	1	1	1	1	1	1	1	1	1	1	1	1	1	1	1	1	1	1	1	1	1	1	1	1	1	0.96875	1	1	1	1	1	1	1	1	1	1
chr3	51387736	51387878	MANF	163.71	88.9614207650273	28.22	163.71	1	1	1	1	1	1	1	1	1	1	1	1	1	1	1	1	1	1	1	1	1	1	1	1	1	1	1	1	1	1	1	1	1	1	1	1	1	1	1	0.97887323943662	1	1
chr3	51388904	51389089	MANF	56.48	88.9614207650273	28.22	163.71	1	1	1	0.837837837837838	1	1	1	0.427027027027027	1	1	1	1	1	1	1	0.940540540540541	1	1	1	0.962162162162162	1	1	1	0.897297297297297	1	1	1	0.92972972972973	1	1	1	0.875675675675676	1	1	1	0.751351351351351	1	1	1	0.681081081081081	1	1
chr3	52290342	52290719	GLYCTK	175.24	206.772044444444	0	237.69	1	1	1	0.923076923076923	1	1	1	0.891246684350133	1	1	1	1	1	1	1	0.931034482758621	1	1	1	0.907161803713528	1	1	1	1	1	1	1	1	1	1	1	0.989389920424403	1	1	1	0.949602122015915	1	1	1	0.83S19066578249	1	1
chr3	52290959	52291111	GLYCTK	146.97	206.772044444444	0	237.69	1	1	1	1	1	1	1	1	1	1	1	1	1	1	1	1	1	1	1	1	1	1	1	1	1	1	1	1	1	1	1	1	1	1	1	1	1	1	1	1	1	1
chr3	52291744	52291922	GLYCTK	175.19	206.772044444444	0	237.69	1	1	1	1	1	1	1	1	1	1	1	1	1	1	1	1	1	1	1	1	1	1	1	1	1	1	1	1	1	1	1	1	1	1	1	1	1	1	1	1	1	1
chr3	52292259	52293126	GLYCTK	237.69	206.772044444444	0	237.69	1	1	1	1	1	1	1	1	1	1	1	1	1	1	1	1	1	1	1	1	1	1	1	1	1	1	1	1	1	1	1	1	1	1	1	1	1	1	1	1	1	1
chr3	52295257	52295257	GLYCTK	0	206.772044444444	0	237.69	0	0	0	0	0	0	0	0	0	0	0	0	0	0	0	0	0	0	0	0	0	0	0	0	0	0	0	0	0	0	0	0	0	0	0	0	0	0	0	0	0	0
chr3	68977617	68977764	EOGT	71.67	85.5597097791798	0	175.66	1	1	1	1	1	1	1	0	1	1	1	1	1	1	1	0.877551020408163	1	1	1	0.789115646258503	1	1	1	1	1	1	1	0.877551020408163	1	1	1	0.952380952380952	1	1	1	0.938775510204082	1	1	1	0.73469387755102	1	1
chr3	68978332	68978435	EOGT	84.48	85.5597097791798	0	175.66	1	1	1	1	1	1	1	0.398058252427184	1	1	1	1	1	1	1	1	1	1	1	1	1	1	1	1	1	1	1	1	1	1	1	1	1	1	1	1	1	1	1	1	1	1
chr3	68979667	68979787	EOGT	74.19	85.5597097791798	0	175.66	1	1	1	1	1	1	1	0.941666666666667	1	1	1	1	1	1	1	1	1	1	1	1	1	1	1	1	1	1	1	1	1	1	1	1	1	1	1	1	1	1	1	1	1	1
chr3	68982810	68982872	EOGT	108.08	85.5597097791798	0	175.66	1	1	1	1	1	1	1	1	1	1	1	1	1	1	1	1	1	1	1	1	1	1	1	1	1	1	1	1	1	1	1	1	1	1	1	1	1	1	1	0.919354838709677	1	1
chr3	68987444	68987513	EOGT	133.23	85.5597097791798	0	175.66	1	1	1	1	1	1	1	1	1	1	1	1	1	1	1	1	1	1	1	1	1	1	1	1	1	1	1	1	1	1	1	1	1	1	1	1	1	1	1	1	1	1
chr3	68988294	68988381	EOGT	60.79	85.5597097791798	0	175.66	1	1	1	1	1	1	1	0	1	1	1	1	1	1	1	0	1	1	1	0.436781609195402	1	1	1	1	1	1	1	1	1	1	1	0.195402298850575	1	1	1	0	1	1	1	0	1	1
chr3	68988505	68988577	EOGT	39.5	85.5597097791798	0	175.66	1	1	1	0.0138888888888889	1	1	1	0	1	1	1	0.847222222222222	1	1	1	0.277777777777778	1	1	1	0.138888888888889	1	1	1	0	1	1	1	0	1	1	1	0	1	1	1	0	1	1	1	0	1	1
chr3	68988924	68989017	EOGT	74.83	85.5597097791798	0	175.66	1	1	1	1	1	1	1	0.451612903225806	1	1	1	1	1	1	1	0.602150537634409	1	1	1	1	1	1	1	0.924731182795699	1	1	1	0.720430107526882	1	1	1	0.763440860215054	1	1	1	1	1	1	1	0.795698924731183	1	1
chr3	68998010	68998114	EOGT	123.08	85.5597097791798	0	175.66	1	1	1	1	1	1	1	0.817307692307692	1	1	1	1	1	1	1	1	1	1	1	0.923076923076923	1	1	1	1	1	1	1	1	1	1	1	1	1	1	1	1	1	1	1	0.673076923076923	1	1
chr3	69001607	69001714	EOGT	63.14	85.5597097791798	0	175.66	1	1	1	1	1	1	1	0	1	1	1	1	1	1	1	0	1	1	1	0.794392523364486	1	1	1	0.50T3397196262	1	1	1	0.897196261682243	1	1	1	1	1	1	1	0	1	1	1	0	1	1
chr3	69004377	69004482	EOGT	77.3	85.5597097791798	0	175.66	1	1	1	1	1	1	1	0.123809523809524	1	1	1	1	1	1	1	1	1	1	1	1	1	1	1	1	1	1	1	0.914285714285714	1	1	1	0.561904761904762	1	1	1	1	1	1	1	0.828571428571429	1	1
chr3	69005139	69005234	EOGT	175.66	85.5597097791798	0	175.66	1	1	1	1	1	1	1	1	1	1	1	1	1	1	1	1	1	1	1	1	1	1	1	1	1	1	1	1	1	1	1	1	1	1	1	1	1	1	1	1	1	1
chr3	69007712	69007821	EOGT	73.04	85.5597097791798	0	175.66	1	1	1	1	1	1	1	0.073394495412844	1	1	1	1	1	1	1	0.935779816513761	1	1	1	0.706422018348624	1	1	1	1	1	1	1	1	1	1	1	1	1	1	1	1	1	1	1	0	1	1
chr3	69008427	69008528	EOGT	111.8	85.5597097791798	0	175.66	1	1	1	1	1	1	1	1	1	1	1	1	1	1	1	1	1	1	1	1	1	1	1	1	1	1	1	1	1	1	1	1	1	1	1	1	1	1	1	1	1	1
chr3	69009636	69009846	EOGT	61.3	85.5597097791798	0	175.66	1	1	1	0.723809523809524	1	1	1	0.342857142857143	1	1	1	0.861904761904762	1	1	1	0.761904761904762	1	1	1	0.585714285714286	1	1	1	0.804761904761905	1	1	1	0.685714285714286	1	1	1	0.766666666666667	1	1	1	0.757142857142857	1	1	0.904761904761905	0.333333333333333	1	1
chr3	69013684	69013684	EOGT	0	85.5597097791798	0	175.66	0	0	0	0	0	0	0	0	0	0	0	0	0	0	0	0	0	0	0	0	0	0	0	0	0	0	0	0	0	0	0	0	0	0	0	0	0	0	0	0	0	0
chr3	111542248	111542309	CD96	70.72	91.5348265754763	0	160.26	1	1	1	1	1	1	1	0	1	1	1	1	1	1	1	1	1	1	1	1	1	1	1	1	1	1	1	1	1	1	1	1	1	1	1	1	1	1	1	0.573770491803279	1	1
chr3	111545045	111545402	CD96	101.22	91.5348265754763	0	160.26	1	1	1	1	1	1	1	0.543417366946779	1	1	1	1	1	1	1	0.927170868347339	1	1	1	0.887955182072829	1	1	1	0.969187675070028	1	1	1	0.915966386554622	1	1	1	0.862745098039216	1	1	1	0.857142857142857	1	1	1	0.512605042016807	1	1
chr3	111567522	111567647	CD96	42.98	91.5348265754763	0	160.26	1	1	1	0.232	1	1	1	0	1	1	1	0.84	1	1	1	0.176	1	1	1	0.096	1	1	1	0.504	1	1	1	0.648	1	1	1	0	1	1	1	0.12	1	1	1	0	1	1
chr3	111577501	111577549	CD96	105.63	91.5348265754763	0	160.26	1	1	1	1	1	1	1	0.875	1	1	1	1	1	1	1	1	1	1	1	1	1	1	1	1	1	1	1	1	1	1	1	1	1	1	1	1	1	1	1	0.979166666666667	1	1
chr3	111579026	111579234	CD96	100.95	91.5348265754763	0	160.26	1	1	1	1	1	1	1	0.817307692307692	1	1	1	1	1	1	1	0.908653846153846	1	1	1	0.971153846153846	1	1	1	0.9375	1	1	1	0.942307692307692	1	1	1	0.836538461538462	1	1	1	0.942307692307692	1	1	1	0.677884615384615	1	1
chr3	111585322	111585378	CD96	81.59	91.5348265754763	0	160.26	1	1	1	1	1	1	1	0.553571428571429	1	1	1	1	1	1	1	1	1	1	1	1	1	1	1	1	1	1	1	1	1	1	1	1	1	1	1	1	1	1	1	0.375	1	1
chr3	111598119	111598210	CD96	66.01	91.5348265754763	0	160.26	1	1	1	1	1	1	1	0.725274725274725	1	1	1	1	1	1	1	0.912087912087912	1	1	1	0.978021978021978	1	1	1	1	1	1	1	1	1	1	1	1	1	1	1	1	1	1	1	0.483516483516484	1	1
chr3	111600725	111600914	CD96	132.46	91.5348265754763	0	160.26	1	1	1	1	1	1	1	0.973544973544973	1	1	1	1	1	1	1	1	1	1	1	1	1	1	1	1	1	1	1	1	1	1	1	1	1	1	1	1	1	1	1	0.989417989417989	1	1
chr3	111606699	111607080	CD96	47.85	91.5348265754763	0	160.26	1	0.887139107611549	0.658792650918635	0.406824146981627	1	0.601049868766404	0.480314960629921	0.23884T1456955	1	0.821522309711286	0.666666666666667	0.482939632545932	0.99737532808399	0.832020997375328	0.556430446194226	0.275590551181102	1	0.800524934383202	0.595800524934383	0.31758530183727	1	0.695538057742782	0.62992125984252	0.454068241469816	1	0.653543307086614	0.538057742782152	0.377952755905512	1	0.63254593175853	0.58005249343832	0.398950131233596	1	0.616797900262467	0.52755905511811	0.330708661417323	0.942257217847769	0.595800524934383	0.517060367454068	0.356955380577428	1	0.750656167979003
chr3	111623753	111623822	CD96	66.81	91.5348265754763	0	160.26	1	1	1	1	1	1	1	0.115942028985507	1	1	1	1	1	1	1	1	1	1	1	0.927536231884058	1	1	1	1	1	1	1	1	1	1	1	0.869565217391304	1	1	1	1	1	1	1	1	1	1
chr3	111624332	111624404	CD96	79.42	91.5348265754763	0	160.26	1	1	1	1	1	1	1	1	1	1	1	1	1	1	1	1	1	1	1	1	1	1	1	1	1	1	1	1	1	1	1	1	1	1	1	1	1	1	1	1	1	1
chr3	111637195	111637261	CD96	82.65	91.5348265754763	0	160.26	1	1	1	1	1	1	1	0.454545454545455	1	1	1	1	1	1	1	1	1	1	1	1	1	1	1	1	1	1	1	1	1	1	1	0.909090909090909	1	1	1	1	1	1	1	0.954545454545455	1	1
chr3	111638078	111638168	CD96	94.96	91.5348265754763	0	160.26	1	1	1	1	1	1	1	0.966666666666667	1	1	1	1	1	1	1	1	1	1	1	1	1	1	1	1	1	1	1	1	1	1	1	1	1	1	1	1	1	1	1	0.988888888888889	1	1
chr3	111647542	111647666	CD96	160.02	91.5348265754763	0	160.26	1	1	1	1	1	1	1	1	1	1	1	1	1	1	1	1	1	1	1	1	1	1	1	1	1	1	1	1	1	1	1	1	1	1	1	1	1	1	1	1	1	1
chr3	1116T1	111649806	CD96	160.26	91.5348265754763	0	160.26	1	1	1	1	1	1	1	1	1	1	1	1	1	1	1	1	1	1	1	1	1	1	1	1	1	1	1	1	1	1	1	1	1	1	1	1	1	1	1	1	1	1
chr3	111665996	111665996	CD96	0	91.5348265754763	0	160.26	0	0	0	0	0	0	0	0	0	0	0	0	0	0	0	0	0	0	0	0	0	0	0	0	0	0	0	0	0	0	0	0	0	0	0	0	0	0	0	0	0	0
chr3	119294904	119295004	ARHGAP31	138.37	151.809040369089	56.71	212.95	1	1	1	1	1	1	1	1	1	1	1	1	1	1	1	1	1	1	1	1	1	1	1	1	1	1	1	1	1	1	1	1	1	1	1	1	1	1	1	1	1	1
chr3	119365315	119365418	ARHGAP31	59.17	151.809040369089	56.71	212.95	1	1	1	0.912621359223301	1	1	1	0.320388349514563	1	1	1	0.961165048543689	1	1	1	0.689320388349515	1	1	1	0.29126213592233	1	1	1	1	1	1	1	0.737864077669903	1	1	1	0.611650485436893	1	1	1	0.00970873786407767	1	1	1	0.087378640776699	1	1
chr3	119368371	119368516	ARHGAP31	118.54	151.809040369089	56.71	212.95	1	1	1	1	1	1	1	1	1	1	1	1	1	1	1	1	1	1	1	1	1	1	1	1	1	1	1	1	1	1	1	1	1	1	1	1	1	1	1	1	1	1
chr3	119380903	119380986	ARHGAP31	80.07	151.809040369089	56.71	212.95	1	1	1	1	1	1	1	1	1	1	1	1	1	1	1	1	1	1	1	1	1	1	1	1	1	1	1	1	1	1	1	1	1	1	1	1	1	1	1	1	1	1
chr3	119382291	119382399	ARHGAP31	97.56	151.809040369089	56.71	212.95	1	1	1	1	1	1	1	1	1	1	1	1	1	1	1	1	1	1	1	1	1	1	1	1	1	1	1	1	1	1	1	1	1	1	1	1	1	1	1	1	1	1
chr3	119383083	119383226	ARHGAP31	73.77	151.809040369089	56.71	212.95	1	1	1	1	1	1	1	0.20979020979021	1	1	1	1	1	1	1	0.804195804195804	1	1	1	0.902097902097902	1	1	1	0.895104895104895	1	1	1	1	1	1	1	0.895104895104895	1	1	1	0.741258741258741	1	1	1	0.804195804195804	1	1
chr3	119390784	119390983	ARHGAP31	78.27	151.809040369089	56.71	212.95	1	1	1	0.869346733668342	1	1	1	0.587939698492462	1	1	1	0.849246231155779	1	1	1	0.743718592964824	1	1	1	0.703517587939699	1	1	1	0.874371859296483	1	1	1	0.738693467336683	1	1	0.984924623115578	0.648241206030151	1	1	1	0.703517587939699	1	1	0.969849246231156	0.608040201005025	1	1
chr3	119393466	119393591	ARHGAP31	75.52	151.809040369089	56.71	212.95	1	1	1	1	1	1	1	1	1	1	1	1	1	1	1	1	1	1	1	1	1	1	1	1	1	1	1	1	1	1	1	1	1	1	1	1	1	1	1	1	1	1
chr3	119399198	119399261	ARHGAP31	114.1	151.809040369089	56.71	212.95	1	1	1	1	1	1	1	1	1	1	1	1	1	1	1	1	1	1	1	1	1	1	1	1	1	1	1	1	1	1	1	1	1	1	1	1	1	1	1	1	1	1
chr3	119401821	119402397	ARHGAP31	212.95	151.809040369089	56.71	212.95	1	1	1	1	1	1	1	1	1	1	1	1	1	1	1	1	1	1	1	1	1	1	1	1	1	1	1	1	1	1	1	1	1	1	1	1	1	1	1	1	1	1
chr3	119409495	119409776	ARHGAP31	56.71	151.809040369089	56.71	212.95	1	1	1	0.654804270462634	1	1	1	0.701067615658363	1	1	1	1	1	1	1	0.850S1047829182	1	1	1	0.846975088967972	1	1	1	1	1	1	1	1	1	1	1	1	1	1	1	0.886120996441281	1	1	1	0.686832740213523	1	1
chr3	119413855	119416264	ARHGAP31	175.36	151.809040369089	56.71	212.95	1	1	1	1	1	1	1	0.989207139892071	1	1	1	1	1	1	1	1	1	1	1	1	1	1	1	1	1	1	1	1	1	1	1	1	1	1	1	1	1	1	1	0.981735159817352	1	1
chr3	134486046	134486556	CEP63	2021-02-01	25.7620849786764	2021-02-01	102.03	0.643137254901961	0	0	0	0.686274509803922	0	0	0	0.935294117647059	0	0	0	1	0	0	0	0.87843137254902	0	0	0	0.909803921568627	0	0	0	1	0	0	0	1	0	0	0	0.57843137254902	0	0	0	0.854901960784314	0	0	0	0.888235294117647	0
chr3	134488018	134488090	CEP63	1968-02-01	25.7620849786764	2021-02-01	102.03	1	0	0	0	1	0	0	0	0.694444444444445	0	0	0	1	0	0	0	0.402777777777778	0	0	0	1	0	0	0	1	0	0	0	0.236111111111111	0	0	0	0	0	0	0	1	0	0	0	0.805555555555556	0
chr3	134495295	134495364	CEP63	102.03	25.7620849786764	2021-02-01	102.03	1	1	1	1	1	1	1	1	1	1	1	1	1	1	1	1	1	1	1	1	1	1	1	1	1	1	1	1	1	1	1	1	1	1	1	1	1	1	1	1	1	1
chr3	134507108	134507286	CEP63	59.77	25.7620849786764	2021-02-01	102.03	1	1	1	0.887640449438202	1	1	1	0	1	1	1	1	1	1	1	0.696629213483146	1	1	1	0.780898876404494	1	1	1	1	1	1	1	1	1	1	1	0.679775280898876	1	1	1	0.T48797752809	1	1	1	0.168539325842697	1	1
chr3	134531844	134531940	CEP63	67.81	25.7620849786764	2021-02-01	102.03	1	1	1	1	1	1	1	0.5	1	1	1	1	1	1	1	0.770833333333333	1	1	1	0.96875	1	1	1	1	1	1	1	1	1	1	1	0.802083333333333	1	1	1	1	1	1	1	1	1	1
chr3	134532759	134532900	CEP63	84.65	25.7620849786764	2021-02-01	102.03	1	1	1	1	1	1	1	0.574468085106383	1	1	1	0.971631205673759	1	1	1	0.460992907801419	1	1	1	0.723404255319149	1	1	1	0.851063829787234	1	1	1	0.836879432624114	1	1	1	0.765957446808511	1	1	1	0.836879432624114	1	1	1	0.617021276595745	1	1
chr3	134537154	134537268	CEP63	66.23	25.7620849786764	2021-02-01	102.03	1	1	1	1	1	1	1	0	1	1	1	1	1	1	1	0.771929824561403	1	1	1	0.789473684210526	1	1	1	0.947368421052632	1	1	1	0.649122807017544	1	1	1	0.780701754385965	1	1	1	0.245614035087719	1	1	1	0	1	1
chr3	134545585	134545819	CEP63	74.38	25.7620849786764	2021-02-01	102.03	1	1	1	0.97008547008547	1	1	1	0.794871794871795	1	1	1	1	1	1	1	0.944444444444444	1	1	1	1	1	1	1	1	1	1	1	0.918803418803419	1	1	1	0.991452991452991	1	1	1	0.94017094017094	1	1	1	0.871794871794872	1	1
chr3	134546148	134546288	CEP63	59.93	25.7620849786764	2021-02-01	102.03	1	1	1	0.728571428571429	1	1	1	0	1	1	1	1	1	1	1	0.571428571428571	1	1	1	0.335714285714286	1	1	1	0.9	1	1	1	0.635714285714286	1	1	1	0	1	1	1	0.257142857142857	1	1	0.942857142857143	0	1	1
chr3	134547334	134547472	CEP63	66.17	25.7620849786764	2021-02-01	102.03	1	1	1	1	1	1	1	0	1	1	1	1	1	1	1	0.992753623188406	1	1	1	0.876811594202899	1	1	1	1	1	1	1	1	1	1	1	0.920289855072464	1	1	1	0.876811594202899	1	1	1	0	1	1
chr3	134549061	134549176	CEP63	57.93	25.7620849786764	2021-02-01	102.03	1	1	1	0.895652173913044	1	1	0.808695652173913	0	1	1	1	1	1	1	1	0.426086956521739	1	1	1	0.869565217391304	1	1	1	0.8	1	1	1	0.834782608695652	1	1	1	0.660869565217391	1	1	1	0.860869565217391	1	1	1	0.634782608695652	1	1
chr3	134550062	134550260	CEP63	35.19	25.7620849786764	2021-02-01	102.03	1	1	0.858585858585859	0	1	1	0.772727272727273	0.0454545454545455	1	1	1	0.823232323232323	1	1	0.95959595959596	0	1	1	1	0.207070707070707	1	1	1	0.666666666666667	1	1	0.994949494949495	0.166666666666667	1	1	0.893939393939394	0.45959595959596	1	1	1	0.207070707070707	1	1	0.939393939393939	0	1	1
chr3	134551925	134552012	CEP63	43.71	25.7620849786764	2021-02-01	102.03	1	1	1	0.126436781609195	1	1	0.770114942528736	0	1	1	1	0.919540229885057	1	1	1	0	1	1	1	0	1	1	1	0.816091954022989	1	1	1	0	1	1	1	0	1	1	1	0	1	1	0.977011494252874	0	1	1
chr3	134558141	134558347	CEP63	88.8	25.7620849786764	2021-02-01	102.03	1	1	1	1	1	1	1	0.771844660194175	1	1	1	1	1	1	1	0.961165048543689	1	1	1	1	1	1	1	1	1	1	1	1	1	1	1	1	1	1	1	1	1	1	1	0.519417475728155	1	1
chr3	134559149	134559429	CEP63	73.74	25.7620849786764	2021-02-01	102.03	1	1	1	0.835714285714286	1	1	1	0.457142857142857	1	1	1	0.864285714285714	1	1	1	0.775	1	1	1	0.707142857142857	1	1	1	0.810714285714286	1	1	1	0.846428571428571	1	1	1	0.671428571428571	1	1	1	0.6	1	1	0.982142857142857	0.635714285714286	1	1
chr3	134561376	134565030	CEP63	1959-06-01	25.7620849786764	2021-02-01	102.03	0.596059113300493	0.0987958401751505	0.0648604269293925	0.049S10764313082	0.369458128078818	0.0686918445539135	0.0626710454296661	0.031472359058566	0.76464148877942	0.0708812260536399	0.0665024630541872	0.0500821018062397	0.65927750410509	0.0747126436781609	0.0640394088669951	0.0405035577449371	0.601258894362343	0.0796387520525452	0.0689655172413793	0.0448823207443897	0.622331691297209	0.0760810071154899	0.0648604269293925	0.0443349753694581	0.548440065681445	0.0842911877394636	0.0675971538040504	0.0454296661193213	0.578544061302682	0.073344280240832	0.0626710454296661	0.0306513409961686	0.582922824302135	0.0971538040503558	0.0689655172413793	0.0498084291187739	0.509031198686371	0.0659551176792556	0.0569239189928845	0.0303776683087028	0.58757T8589053	0.0810071154898741
chr3	134574792	134574891	CEP63	32.74	25.7620849786764	2021-02-01	102.03	1	1	1	0	1	1	0.303030303030303	0	1	1	0.727272727272727	0.141414141414141	1	0.97979797979798	0.565656565656566	0	1	1	0.636363636363636	0	1	1	1	0.0909090909090909	1	1	0.97979797979798	0	1	1	0.717171717171717	0	1	1	0.797979797979798	0	1	0.808080808080808	0.0303030303030303	0	1	1
chr3	139344026	139344198	MRPS22	108.14	78.2338449240608	47.49	109.67	1	1	1	1	1	1	1	0.72093023255814	1	1	1	1	1	1	1	1	1	1	1	0.994186046511628	1	1	1	1	1	1	1	0.936046511627907	1	1	1	0.825581395348837	1	1	1	0.988372093023256	1	1	1	0.837209302325582	1	1
chr3	139344550	139344718	MRPS22	67.39	78.2338449240608	47.49	109.67	1	1	1	0.720238095238095	1	1	1	0.666666666666667	1	1	1	1	1	1	1	0.821428571428571	1	1	1	0.886904761904762	1	1	1	0.791666666666667	1	1	1	0.726190476190476	1	1	1	0.696428571428571	1	1	1	0.773809523809524	1	1	0.958333333333333	0.511904761904762	1	1
chr3	139346877	139347044	MRPS22	109.67	78.2338449240608	47.49	109.67	1	1	1	1	1	1	1	1	1	1	1	1	1	1	1	1	1	1	1	1	1	1	1	1	1	1	1	1	1	1	1	1	1	1	1	1	1	1	1	1	1	1
chr3	139348159	139348324	MRPS22	59.25	78.2338449240608	47.49	109.67	1	1	1	0.793939393939394	1	1	1	0.375757575757576	1	1	1	0.884848484848485	1	1	1	0.496969696969697	1	1	1	0.915151515151515	1	1	1	0.854545454545455	1	1	1	0.684848484848485	1	1	1	0.781818181818182	1	1	1	0.375757575757576	1	1	1	0.0787878787878788	1	1
chr3	139350178	139350322	MRPS22	62.09	78.2338449240608	47.49	109.67	1	1	1	0.798611111111111	1	1	1	0.263888888888889	1	1	1	1	1	1	1	0.75	1	1	1	0.604166666666667	1	1	1	1	1	1	1	0.736111111111111	1	1	1	0.645833333333333	1	1	1	0.770833333333333	1	1	1	0.631944444444445	1	1
chr3	139350976	139351060	MRPS22	108.83	78.2338449240608	47.49	109.67	1	1	1	1	1	1	1	1	1	1	1	1	1	1	1	0.821428571428571	1	1	1	1	1	1	1	1	1	1	1	0.571428571428571	1	1	1	0.738095238095238	1	1	1	1	1	1	1	0.619047619047619	1	1
chr3	139352646	139352792	MRPS22	69.6	78.2338449240608	47.49	109.67	1	1	1	1	1	1	1	0	1	1	1	1	1	1	1	0	1	1	1	0.6S53931S539	1	1	1	0.86986301369863	1	1	1	0.623287671232877	1	1	1	0.431S539315069	1	1	1	0.801369863013699	1	1	1	0.253424657534247	1	1
chr3	139355681	139355790	MRPS22	64.72	78.2338449240608	47.49	109.67	1	1	1	1	1	1	1	0.669724770642202	1	1	1	1	1	1	1	0.91743119266055	1	1	1	1	1	1	1	1	1	1	1	1	1	1	1	1	1	1	1	1	1	1	1	0.844036697247707	1	1
chr3	139356918	139357014	MRPS22	47.49	78.2338449240608	47.49	109.67	1	1	1	0.34375	1	1	1	0	1	1	1	1	1	1	1	0	1	1	1	0.5	1	1	1	1	1	1	1	1	1	1	1	1	1	1	1	0.96875	1	1	1	0.770833333333333	1	1
chr3	142449428	142449602	ATR	93.19	89.9398084436043	38.72	484.65	1	1	1	1	1	1	1	0.528735632183908	1	1	1	1	1	1	1	0.919540229885057	1	1	1	0.954022988505747	1	1	1	1	1	1	1	1	1	1	1	0.85632183908046	1	1	1	0.942528735632184	1	1	1	0.770114942528736	1	1
chr3	142453127	142453233	ATR	101.53	89.9398084436043	38.72	484.65	1	1	1	1	1	1	1	1	1	1	1	1	1	1	1	1	1	1	1	1	1	1	1	1	1	1	1	1	1	1	1	1	1	1	1	1	1	1	1	1	1	1
chr3	142457603	142457755	ATR	66.68	89.9398084436043	38.72	484.65	1	1	1	0.94078947368421	1	1	1	0	1	1	1	1	1	1	1	0.980263157894737	1	1	1	0.927631578947368	1	1	1	1	1	1	1	0.743421052631579	1	1	1	0.888157894736842	1	1	1	1	1	1	1	0.526315789473684	1	1
chr3	142458957	142459111	ATR	85.1	89.9398084436043	38.72	484.65	1	1	1	1	1	1	1	0.733766233766234	1	1	1	1	1	1	1	0.824675324675325	1	1	1	0.668831168831169	1	1	1	1	1	1	1	0.896103896103896	1	1	1	0.655844155844156	1	1	1	0.831168831168831	1	1	1	0.668831168831169	1	1
chr3	142459226	142459383	ATR	80.39	89.9398084436043	38.72	484.65	1	1	1	1	1	1	1	0.828025477707007	1	1	1	1	1	1	1	1	1	1	1	0.898089171974522	1	1	1	1	1	1	1	1	1	1	1	0.904458598726115	1	1	1	1	1	1	1	0.656050955414013	1	1
chr3	142461939	142462090	ATR	93.21	89.9398084436043	38.72	484.65	1	1	1	1	1	1	1	0.529801324503311	1	1	1	1	1	1	1	0.668874172185431	1	1	1	0.907284768211921	1	1	1	0.95364238410596	1	1	1	0.907284768211921	1	1	1	0.821192052980132	1	1	1	0.880794701986755	1	1	1	0.364238410596026	1	1
chr3	142465096	142465240	ATR	66.99	89.9398084436043	38.72	484.65	1	1	1	1	1	1	1	0	1	1	1	1	1	1	1	0	1	1	1	0.569444444444445	1	1	1	1	1	1	1	1	1	1	1	0.8125	1	1	1	0.979166666666667	1	1	1	0.284722222222222	1	1
chr3	142466323	142466533	ATR	78.95	89.9398084436043	38.72	484.65	1	1	1	0.961904761904762	1	1	0.952380952380952	0.142857142857143	1	1	1	0.961904761904762	1	1	1	0.738095238095238	1	1	1	0.680952380952381	1	1	1	0.814285714285714	1	1	1	0.704761904761905	1	1	1	0.761904761904762	1	1	1	0.685714285714286	1	1	0.833333333333333	0.585714285714286	1	1
chr3	142467933	142468068	ATR	71.67	89.9398084436043	38.72	484.65	1	1	1	1	1	1	1	0.377777777777778	1	1	1	1	1	1	1	0.911111111111111	1	1	1	1	1	1	1	1	1	1	1	1	1	1	1	0.844444444444445	1	1	1	0.977777777777778	1	1	1	0.659259259259259	1	1
chr3	142469336	142469569	ATR	61	89.9398084436043	38.72	484.65	1	1	1	0.828326180257511	1	1	1	0	1	1	1	1	1	1	1	0	1	1	1	0.914163090128755	1	1	1	0.948497854077253	1	1	1	0.811158798283262	1	1	1	0.381974248927039	1	1	1	0.48068669527897	1	1	1	0.163090128755365	1	1
chr3	142470085	142470183	ATR	79.6	89.9398084436043	38.72	484.65	1	1	1	1	1	1	0.989795918367347	0	1	1	1	1	1	1	1	0.26530612244898	1	1	1	0.806122448979592	1	1	1	0.938775510204082	1	1	1	0.86734693877551	1	1	1	0.438775510204082	1	1	1	0.816326530612245	1	1	1	0.0102040816326531	1	1
chr3	142485139	142485282	ATR	62.83	89.9398084436043	38.72	484.65	1	1	1	0.79020979020979	1	1	1	0	1	1	1	1	1	1	1	0.657342657342657	1	1	1	0.818181818181818	1	1	1	0.93006993006993	1	1	1	0.979020979020979	1	1	1	0.685314685314685	1	1	1	0.258741258741259	1	1	1	0	1	1
chr3	142493131	142493311	ATR	69.2	89.9398084436043	38.72	484.65	1	1	1	0.905555555555556	1	1	1	0	1	1	1	0.733333333333333	1	1	1	0.0611111111111111	1	1	1	0.266666666666667	1	1	1	0.905555555555556	1	1	1	0.811111111111111	1	1	1	0.677777777777778	1	1	1	0.55	1	1	1	0.383333333333333	1	1
chr3	142496360	142496520	ATR	54.01	89.9398084436043	38.72	484.65	1	1	1	0.61875	1	1	1	0	1	1	1	1	1	1	1	0.3875	1	1	1	0.70625	1	1	1	1	1	1	1	0.86875	1	1	1	0.8625	1	1	1	0	1	1	1	0.23125	1	1
chr3	142497012	142497192	ATR	84.4	89.9398084436043	38.72	484.65	1	1	1	1	1	1	1	0.822222222222222	1	1	1	1	1	1	1	1	1	1	1	1	1	1	1	1	1	1	1	1	1	1	1	0.888888888888889	1	1	1	1	1	1	1	0.7	1	1
chr3	1S3596	1S3774	ATR	41.57	89.9398084436043	38.72	484.65	1	1	1	0.213483146067416	1	1	0.814606741573034	0	1	1	0.95T4879775281	0.617977528089888	1	1	0.97752808988764	0.258426966292135	1	1	0.98314606741573	0.286516853932584	1	1	1	0.365168539325843	1	1	0.814606741573034	0.426966292134831	1	1	1	0.443820224719101	1	1	0.960674157303371	0	1	1	0.719101123595506	0.196629213483146	1	1
chr3	142499626	142499718	ATR	44.7	89.9398084436043	38.72	484.65	1	1	1	0	1	1	1	0.510869565217391	1	1	1	1	1	1	1	0.0760869565217391	1	1	1	0	1	1	1	1	1	1	1	1	1	1	1	0.706521739130435	1	1	1	0.880434782608696	1	1	1	0	1	1
chr3	142503361	142503453	ATR	48.4	89.9398084436043	38.72	484.65	1	1	1	0.510869565217391	1	1	1	0	1	1	1	1	1	1	1	0	1	1	1	0.195652173913043	1	1	1	1	1	1	1	0.989130434782609	1	1	1	0.728260869565217	1	1	1	1	1	1	1	0	1	1
chr3	142505138	142505303	ATR	99.13	89.9398084436043	38.72	484.65	1	1	1	1	1	1	1	0	1	1	1	1	1	1	1	0.975757575757576	1	1	1	1	1	1	1	1	1	1	1	1	1	1	1	0.957575757575757	1	1	1	1	1	1	1	0.642424242424243	1	1
chr3	142507930	142508109	ATR	69.92	89.9398084436043	38.72	484.65	1	1	1	1	1	1	1	0.441340782122905	1	1	1	1	1	1	1	0.692737430167598	1	1	1	0.927374301675978	1	1	1	1	1	1	1	1	1	1	1	0.770949720670391	1	1	1	0.82122905027933	1	1	1	0.558659217877095	1	1
chr3	142512259	142512470	ATR	112.82	89.9398084436043	38.72	484.65	1	1	1	1	1	1	1	0.796208530805687	1	1	1	1	1	1	1	0.838862559241706	1	1	1	0.900473933649289	1	1	1	1	1	1	1	0.985781990521327	1	1	1	0.909952606635071	1	1	1	1	1	1	1	0.772511848341232	1	1
chr3	142513500	142513638	ATR	75.99	89.9398084436043	38.72	484.65	1	1	1	1	1	1	1	0	1	1	1	1	1	1	1	0.652173913043478	1	1	1	0.978260869565217	1	1	1	1	1	1	1	1	1	1	1	1	1	1	1	1	1	1	1	0	1	1
chr3	142515394	142515515	ATR	76.95	89.9398084436043	38.72	484.65	1	1	1	0.991735537190083	1	1	1	0.40495867768595	1	1	1	1	1	1	1	0	1	1	1	0.776859504132231	1	1	1	1	1	1	1	0.892561983471074	1	1	1	0.685950413223141	1	1	1	0.56198347107438	1	1	1	0.471074380165289	1	1
chr3	142519668	142519784	ATR	74.99	89.9398084436043	38.72	484.65	1	1	1	1	1	1	1	0	1	1	1	1	1	1	1	0.905172413793103	1	1	1	0.482758620689655	1	1	1	1	1	1	1	1	1	1	1	1	1	1	1	0.853448275862069	1	1	1	0.948275862068965	1	1
chr3	142522727	142522841	ATR	74.26	89.9398084436043	38.72	484.65	1	1	1	1	1	1	1	0	1	1	1	1	1	1	1	0	1	1	1	0.421052631578947	1	1	1	1	1	1	1	0.473684210526316	1	1	1	0.956140350877193	1	1	1	0.780701754385965	1	1	1	0.280701754385965	1	1
chr3	142523992	142524199	ATR	104.29	89.9398084436043	38.72	484.65	1	1	1	1	1	1	1	0.995169082125604	1	1	1	1	1	1	1	1	1	1	1	1	1	1	1	1	1	1	1	1	1	1	1	1	1	1	1	1	1	1	1	0.908212560386474	1	1
chr3	142535079	142535205	ATR	73.69	89.9398084436043	38.72	484.65	1	1	1	1	1	1	1	0	1	1	1	0.968253968253968	1	1	1	0.928571428571429	1	1	1	0.206349206349206	1	1	1	1	1	1	1	0.992063492063492	1	1	1	0.349206349206349	1	1	1	0	1	1	1	0	1	1
chr3	142536107	142536201	ATR	38.72	89.9398084436043	38.72	484.65	1	1	1	0	1	1	1	0	1	1	1	1	1	1	1	0.276595744680851	1	1	1	0.978723404255319	1	1	1	0.829787234042553	1	1	1	0.75531914893617	1	1	1	0.51063829787234	1	1	1	0.808510638297872	1	1	1	0.563829787234043	1	1
chr3	142538481	142538625	ATR	72.17	89.9398084436043	38.72	484.65	1	1	1	1	1	1	1	0.881944444444445	1	1	1	1	1	1	1	0.840277777777778	1	1	1	0.861111111111111	1	1	1	1	1	1	1	1	1	1	1	0.944444444444444	1	1	1	1	1	1	1	0.888888888888889	1	1
chr3	142540903	142541034	ATR	147.66	89.9398084436043	38.72	484.65	1	1	1	1	1	1	1	1	1	1	1	1	1	1	1	1	1	1	1	1	1	1	1	1	1	1	1	1	1	1	1	1	1	1	1	1	1	1	1	0.961832061068702	1	1
chr3	142542664	142542757	ATR	65.44	89.9398084436043	38.72	484.65	1	1	1	1	1	1	1	0	1	1	1	1	1	1	1	0	1	1	1	1	1	1	1	1	1	1	1	1	1	1	1	1	1	1	1	0.881720430107527	1	1	1	0.559139784946237	1	1
chr3	142547724	142547910	ATR	65.05	89.9398084436043	38.72	484.65	1	1	1	0.725806451612903	1	1	0.994623655913978	0	1	1	1	1	1	1	1	0	1	1	1	1	1	1	1	1	1	1	1	0.655913978494624	1	1	1	0.838709677419355	1	1	1	0.940860215053764	1	1	1	0.354838709677419	1	1
chr3	142549478	142549673	ATR	48.77	89.9398084436043	38.72	484.65	1	1	0.953846153846154	0.564102564102564	1	1	0.98974358974359	0.38974358974359	1	1	1	0.753846153846154	1	0.969230769230769	0.784615384615385	0.523076923076923	1	1	1	0.702564102564103	1	1	0.98974358974359	0.666666666666667	1	1	0.984615384615385	0.61025641025641	1	1	0.943589743589744	0.630769230769231	1	1	0.923076923076923	0.558974358974359	1	1	0.733333333333333	0.4	1	1
chr3	142550131	142550302	ATR	166.58	89.9398084436043	38.72	484.65	1	1	1	1	1	1	1	1	1	1	1	1	1	1	1	1	1	1	1	1	1	1	1	1	1	1	1	1	1	1	1	1	1	1	1	1	1	1	1	1	1	1
chr3	142553226	142553398	ATR	122.2	89.9398084436043	38.72	484.65	1	1	1	1	1	1	1	1	1	1	1	1	1	1	1	1	1	1	1	1	1	1	1	1	1	1	1	1	1	1	1	1	1	1	1	1	1	1	1	1	1	1
chr3	142553639	142553740	ATR	104.05	89.9398084436043	38.72	484.65	1	1	1	1	1	1	1	1	1	1	1	1	1	1	1	1	1	1	1	1	1	1	1	1	1	1	1	1	1	1	1	1	1	1	1	1	1	1	1	1	1	1
chr3	142553824	142554015	ATR	65.99	89.9398084436043	38.72	484.65	1	1	1	0.649214659685864	1	1	0.81151832460733	0.303664921465969	1	1	1	0.774869109947644	1	1	1	0.565445026178011	1	1	1	0.7696335078S101	1	1	1	0.780104712041885	1	1	1	0.727748691099477	1	1	0.947643979057592	0.586387434554974	1	1	1	0.664921465968586	1	1	0.722513089005236	0.486910994764398	1	1
chr3	142555876	142556139	ATR	124.34	89.9398084436043	38.72	484.65	1	1	1	1	1	1	1	0.931558935361217	1	1	1	1	1	1	1	1	1	1	1	1	1	1	1	1	1	1	1	1	1	1	1	1	1	1	1	1	1	1	1	0.96958174904943	1	1
chr3	142556382	142556575	ATR	99.16	89.9398084436043	38.72	484.65	1	1	1	1	1	1	1	0.699481865284974	1	1	1	1	1	1	1	1	1	1	1	1	1	1	1	1	1	1	1	1	1	1	1	0.948186528497409	1	1	1	1	1	1	1	0.994818652849741	1	1
chr3	142558623	142558776	ATR	484.65	89.9398084436043	38.72	484.65	1	1	1	1	1	1	1	1	1	1	1	1	1	1	1	1	1	1	1	1	1	1	1	1	1	1	1	1	1	1	1	1	1	1	1	1	1	1	1	1	1	1
chr3	142559250	142559441	ATR	79.35	89.9398084436043	38.72	484.65	1	1	1	1	1	1	1	0	1	1	1	0.952879581151833	1	1	1	0.424083769633508	1	1	1	0.952879581151833	1	1	1	0.905759162303665	1	1	1	0.581151832460733	1	1	1	0	1	1	1	0.5078S101141361	1	1	1	0.492146596858639	1	1
chr3	142560262	142560454	ATR	68.12	89.9398084436043	38.72	484.65	1	1	1	0.895833333333333	1	1	1	0	1	1	1	0.901041666666667	1	1	0.979166666666667	0.677083333333333	1	1	1	0.786458333333333	1	1	1	0.78125	1	1	1	0.760416666666667	1	1	0.984375	0.447916666666667	1	1	1	0.723958333333333	1	1	0.942708333333333	0.588541666666667	1	1
chr3	142561242	142561421	ATR	90.5	89.9398084436043	38.72	484.65	1	1	1	1	1	1	1	0.206703910614525	1	1	1	1	1	1	1	0.921787709497207	1	1	1	0.832402234636871	1	1	1	0.960893854748603	1	1	1	0.983240223463687	1	1	1	0.759776536312849	1	1	1	1	1	1	1	0.558659217877095	1	1
chr3	142562231	142563109	ATR	75.99	89.9398084436043	38.72	484.65	1	1	1	0.937357630979499	1	1	0.980637813211845	0.331435079726651	1	1	1	0.980637813211845	1	1	1	0.946469248291572	1	1	1	0.960136674259681	1	1	1	0.993166287015945	1	1	1	0.9749430523918	1	1	1	0.890660592255125	1	1	1	0.937357630979499	1	1	1	0.366742596810934	1	1
chr3	142566120	142566261	ATR	66.99	89.9398084436043	38.72	484.65	1	1	1	0.978723404255319	1	1	0.921985815602837	0	1	1	1	1	1	1	1	0	1	1	1	0.340425531914894	1	1	1	0.9503S148929078	1	1	1	0.865248226950355	1	1	1	0.51063829787234	1	1	1	0.418439716312057	1	1	0.957446808510638	0	1	1
chr3	142568062	142568154	ATR	61.09	89.9398084436043	38.72	484.65	1	1	1	1	1	1	1	0	1	1	1	1	1	1	1	0	1	1	1	0	1	1	1	0.684782608695652	1	1	1	0.782608695652174	1	1	1	0.739130434782609	1	1	1	0.0108695652173913	1	1	1	0	1	1
chr3	142578645	142578704	ATR	189.73	89.9398084436043	38.72	484.65	1	1	1	1	1	1	1	1	1	1	1	1	1	1	1	1	1	1	1	1	1	1	1	1	1	1	1	1	1	1	1	1	1	1	1	1	1	1	1	1	1	1
chr3	148730179	148730237	AGTR1	102.31	94.3962220566319	90.45	119.8	1	1	1	1	1	1	1	0.862068965517241	1	1	1	1	1	1	1	1	1	1	1	1	1	1	1	1	1	1	1	1	1	1	1	1	1	1	1	1	1	1	1	1	1	1
chr3	148739799	148739956	AGTR1	119.8	94.3962220566319	90.45	119.8	1	1	1	1	1	1	1	0.726114649681529	1	1	1	1	1	1	1	0.917197452229299	1	1	1	0.923566878980892	1	1	1	0.929936305732484	1	1	1	0.885350318471338	1	1	1	0.910828025477707	1	1	1	0.993630573248408	1	1	0.968152866242038	0.592356687898089	1	1
chr3	148740988	148742115	AGTR1	90.45	94.3962220566319	90.45	119.8	1	1	1	1	1	1	1	0.610470275066548	1	1	1	1	1	1	1	0.933451641526176	1	1	1	0.971606033717835	1	1	1	0.991126885536823	1	1	1	0.985803016858917	1	1	1	0.963620230700976	1	1	1	0.983141082519964	1	1	1	0.920141969831411	1	1
chr3	158644634	158644881	GFM1	78.72	68.8453555878084	0	126.23	1	1	1	0.874493927125506	1	1	1	0.789473684210526	1	1	1	1	1	1	1	1	1	1	1	0.8582995951417	1	1	1	1	1	1	1	1	1	1	1	1	1	1	1	0.959514170040486	1	1	1	0.817813765182186	1	1
chr3	158645628	158645781	GFM1	61.53	68.8453555878084	0	126.23	1	1	1	0.738562091503268	1	1	1	0.156862745098039	1	1	1	1	1	1	1	0.764705882352941	1	1	1	0.705882352941177	1	1	1	0.928104575163399	1	1	1	0.790849673202614	1	1	1	0.699346405228758	1	1	1	0.875816993464052	1	1	1	0.379084967320261	1	1
chr3	158646164	158646297	GFM1	79.31	68.8453555878084	0	126.23	1	1	1	0.969924812030075	1	1	1	0.0601503759398496	1	1	1	0.894736842105263	1	1	1	0.24812030075188	1	1	1	0.781954887218045	1	1	1	0.917293233082707	1	1	1	0.714285714285714	1	1	1	0.526315789473684	1	1	1	0.609022556390977	1	1	0.992481203007519	0.270676691729323	1	1
chr3	158646742	158646947	GFM1	53.44	68.8453555878084	0	126.23	1	1	1	0.580487804878049	1	1	0.824390243902439	0	1	1	1	0.965853658536585	1	1	1	0.282926829268293	1	1	1	0.0146341463414634	1	1	1	0.570731707317073	1	1	1	0.590243902439024	1	1	1	0.721951219512195	1	1	1	0	1	1	1	0.0975609756097561	1	1
chr3	158649040	158649157	GFM1	74	68.8453555878084	0	126.23	1	1	1	1	1	1	1	0.145299145299145	1	1	1	1	1	1	1	0.11965811965812	1	1	1	0.64957264957265	1	1	1	1	1	1	1	1	1	1	1	1	1	1	1	0.94017094017094	1	1	1	0.581196581196581	1	1
chr3	158650004	158650061	GFM1	100.11	68.8453555878084	0	126.23	1	1	1	1	1	1	1	0.210526315789474	1	1	1	1	1	1	1	1	1	1	1	1	1	1	1	1	1	1	1	1	1	1	1	1	1	1	1	1	1	1	1	1	1	1
chr3	158652095	158652246	GFM1	62.4	68.8453555878084	0	126.23	1	1	1	0.860927152317881	1	1	1	0.490066225165563	1	1	1	1	1	1	1	1	1	1	1	1	1	1	1	1	1	1	1	1	1	1	1	1	1	1	1	1	1	1	1	0.76158940397351	1	1
chr3	158653309	158653467	GFM1	83.97	68.8453555878084	0	126.23	1	1	1	1	1	1	1	1	1	1	1	1	1	1	1	1	1	1	1	1	1	1	1	1	1	1	1	1	1	1	1	1	1	1	1	1	1	1	1	1	1	1
chr3	158654546	158654631	GFM1	88.78	68.8453555878084	0	126.23	1	1	1	1	1	1	1	0.517647058823529	1	1	1	1	1	1	1	0.0352941176470588	1	1	1	0.717647058823529	1	1	1	1	1	1	1	1	1	1	1	0	1	1	1	1	1	1	1	0	1	1
chr3	158658921	158659059	GFM1	75.4	68.8453555878084	0	126.23	1	1	1	1	1	1	1	0.688405797101449	1	1	1	1	1	1	1	0.956521739130435	1	1	1	1	1	1	1	1	1	1	1	0.811594202898551	1	1	1	0.818840579710145	1	1	1	1	1	1	1	0.739130434782609	1	1
chr3	158660873	158660975	GFM1	64.18	68.8453555878084	0	126.23	1	1	1	0.990196078431373	1	1	1	0	1	1	1	1	1	1	1	1	1	1	1	0.813725490196078	1	1	1	1	1	1	1	1	1	1	1	1	1	1	1	0.990196078431373	1	1	1	0.813725490196078	1	1
chr3	158662627	158662684	GFM1	84.42	68.8453555878084	0	126.23	1	1	1	1	1	1	1	0.578947368421053	1	1	1	1	1	1	1	1	1	1	1	1	1	1	1	1	1	1	1	1	1	1	1	1	1	1	1	1	1	1	1	1	1	1
chr3	158665336	158665474	GFM1	52.55	68.8453555878084	0	126.23	1	1	1	0.746376811594203	1	1	1	0	1	1	1	1	1	1	1	0	1	1	1	0.840579710144928	1	1	1	1	1	1	1	1	1	1	1	0.768115942028986	1	1	1	0.797101449275362	1	1	1	0.63768115942029	1	1
chr3	158666303	158666386	GFM1	108.36	68.8453555878084	0	126.23	1	1	1	1	1	1	1	0.987951807228916	1	1	1	1	1	1	1	0.783132530120482	1	1	1	1	1	1	1	1	1	1	1	1	1	1	1	1	1	1	1	1	1	1	1	1	1	1
chr3	158681994	158682433	GFM1	24.69	68.8453555878084	0	126.23	1	0.65375854214123	0.466970387243736	0.209567198177677	1	0.578587699316629	0.494305239179955	0.00911161731207289	1	0.603644646924829	0.494305239179955	0.373576309794989	0.952164009111617	0.578587699316629	0.439635535307517	0.218678815489749	1	0.610478359908884	0.478359908883827	0.230068337129841	0.89749430523918	0.601366742596811	0.496583143507973	0.37129840546697	1	0.678815489749431	0.578587699316629	0.375854214123007	0.984054669703873	0.569476082004556	0.425968109339408	0.348519362186788	1	0.57630979498861	0.485193621867882	0.343963553530752	0.742596810933941	0.546697038724374	0.435079726651481	0.16628701594533	1	0.722095671981777
chr3	158684523	158684668	GFM1	126.23	68.8453555878084	0	126.23	1	1	1	1	1	1	1	0.958620689655172	1	1	1	1	1	1	1	1	1	1	1	1	1	1	1	1	1	1	1	1	1	1	1	1	1	1	1	1	1	1	1	1	1	1
chr3	158690162	158690323	GFM1	84.47	68.8453555878084	0	126.23	1	1	1	1	1	1	1	0.515T960310559	1	1	1	1	1	1	1	0.614906832298137	1	1	1	1	1	1	1	1	1	1	1	1	1	1	1	0.987577639751553	1	1	1	1	1	1	0.987577639751553	0.409937888198758	1	1
chr3	158691138	158691192	GFM1	91.96	68.8453555878084	0	126.23	1	1	1	1	1	1	1	1	1	1	1	1	1	1	1	1	1	1	1	1	1	1	1	1	1	1	1	1	1	1	1	1	1	1	1	1	1	1	1	1	1	1
chr3	158691335	158691467	GFM1	68.63	68.8453555878084	0	126.23	1	1	1	0.825757575757576	1	1	1	0	1	1	1	1	1	1	1	0.96969696969697	1	1	1	1	1	1	1	1	1	1	1	0.939393939393939	1	1	1	0.946969696969697	1	1	1	1	1	1	1	0.878787878787879	1	1
chr3	158692571	158692571	GFM1	0	68.8453555878084	0	126.23	0	0	0	0	0	0	0	0	0	0	0	0	0	0	0	0	0	0	0	0	0	0	0	0	0	0	0	0	0	0	0	0	0	0	0	0	0	0	0	0	0	0
chr3	173604598	173605091	NLGN1	100.01	123.940914351852	65.28	158.96	1	1	1	1	1	1	1	0.789046653144016	1	1	1	1	1	1	1	0.941176470588235	1	1	1	0.975659229208925	1	1	1	0.975659229208925	1	1	1	0.933062880324544	1	1	1	0.977687626774848	1	1	1	0.983772819472617	1	1	1	0.817444219066937	1	1
chr3	173605533	173605593	NLGN1	65.28	123.940914351852	65.28	158.96	1	1	1	1	1	1	1	0.133333333333333	1	1	1	1	1	1	1	1	1	1	1	1	1	1	1	1	1	1	1	1	1	1	1	1	1	1	1	1	1	1	1	1	1	1
chr3	173800292	173800352	NLGN1	79.02	123.940914351852	65.28	158.96	1	1	1	1	1	1	1	0.95	1	1	1	1	1	1	1	1	1	1	1	1	1	1	1	1	1	1	1	1	1	1	1	1	1	1	1	1	1	1	1	0.8	1	1
chr3	173807679	173807832	NLGN1	126.44	123.940914351852	65.28	158.96	1	1	1	1	1	1	1	0.96078431372549	1	1	1	1	1	1	1	1	1	1	1	0.980392156862745	1	1	1	1	1	1	1	0.849673202614379	1	1	1	0.816993464052288	1	1	1	0.77124183006536	1	1	1	0.908496732026144	1	1
chr3	174275314	174275527	NLGN1	133.13	123.940914351852	65.28	158.96	1	1	1	1	1	1	1	1	1	1	1	1	1	1	1	1	1	1	1	1	1	1	1	1	1	1	1	1	1	1	1	1	1	1	1	1	1	1	1	1	1	1
chr3	174278860	174279650	NLGN1	158.96	123.940914351852	65.28	158.96	1	1	1	1	1	1	1	0.940506329113924	1	1	1	1	1	1	1	0.99746835443038	1	1	1	0.973417721518987	1	1	1	0.964556962025316	1	1	1	0.991139240506329	1	1	1	0.992405063291139	1	1	1	1	1	1	1	0.932911392405063	1	1
chr3	174280480	174281303	NLGN1	109.37	123.940914351852	65.28	158.96	1	1	1	1	1	1	1	0.955042527339004	1	1	1	1	1	1	1	0.991494532199271	1	1	1	1	1	1	1	0.997569866342649	1	1	1	0.905224787363305	1	1	1	0.965978128797084	1	1	1	1	1	1	1	0.558930741190765	1	1
chr3	18T7013	184242676	ALG3	142.96	142.000135714286	64.07	180.42	1	1	1	1	1	1	1	1	1	1	1	1	1	1	1	1	1	1	1	1	1	1	1	1	1	1	1	1	1	1	1	1	1	1	1	1	1	1	1	1	1	1
chr3	184242812	184242957	ALG3	138.42	142.000135714286	64.07	180.42	1	1	1	1	1	1	1	0.96551724137931	1	1	1	1	1	1	1	1	1	1	1	1	1	1	1	1	1	1	1	1	1	1	1	1	1	1	1	1	1	1	1	1	1	1
chr3	184243553	184243630	ALG3	120.25	142.000135714286	64.07	180.42	1	1	1	1	1	1	1	1	1	1	1	1	1	1	1	1	1	1	1	1	1	1	1	1	1	1	1	1	1	1	1	1	1	1	1	1	1	1	1	1	1	1
chr3	184243790	184243996	ALG3	64.07	142.000135714286	64.07	180.42	1	1	1	0.849514563106796	1	1	1	0.621359223300971	1	1	1	1	1	1	1	0.786407766990291	1	1	1	0.975728155339806	1	1	1	1	1	1	1	1	1	1	1	0.922330097087379	1	1	1	0.91747572815534	1	1	1	0.771844660194175	1	1
chr3	184244600	184244721	ALG3	139.62	142.000135714286	64.07	180.42	1	1	1	1	1	1	1	1	1	1	1	1	1	1	1	1	1	1	1	1	1	1	1	1	1	1	1	1	1	1	1	1	1	1	1	1	1	1	1	1	1	1
chr3	184245197	184245358	ALG3	148.91	142.000135714286	64.07	180.42	1	1	1	1	1	1	1	0.981366459627329	1	1	1	1	1	1	1	1	1	1	1	1	1	1	1	1	1	1	1	1	1	1	1	1	1	1	1	1	1	1	1	1	1	1
chr3	184245467	184245615	ALG3	173.32	142.000135714286	64.07	180.42	1	1	1	1	1	1	1	1	1	1	1	1	1	1	1	1	1	1	1	1	1	1	1	1	1	1	1	1	1	1	1	1	1	1	1	1	1	1	1	1	1	1
chr3	184245712	184245812	ALG3	180.42	142.000135714286	64.07	180.42	1	1	1	1	1	1	1	1	1	1	1	1	1	1	1	1	1	1	1	1	1	1	1	1	1	1	1	1	1	1	1	1	1	1	1	1	1	1	1	1	1	1
chr3	184248744	184248971	ALG3	179.15	142.000135714286	64.07	180.42	1	1	1	1	1	1	1	1	1	1	1	1	1	1	1	1	1	1	1	1	1	1	1	1	1	1	1	1	1	1	1	1	1	1	1	1	1	1	1	1	1	1
chr3	184249225	184249277	ALG3	148.85	142.000135714286	64.07	180.42	1	1	1	1	1	1	1	1	1	1	1	1	1	1	1	1	1	1	1	1	1	1	1	1	1	1	1	1	1	1	1	1	1	1	1	1	1	1	1	1	1	1
chr3	187220070	187220261	MASP1	104.34	93.3600017815785	0	319.8	1	1	1	1	1	1	1	0.916230366492147	1	1	1	1	1	1	1	0.900S840209424	1	1	1	0.869109947643979	1	1	1	0.93717277486911	1	1	1	1	1	1	1	0.81151832460733	1	1	1	0.994764397905759	1	1	1	0.701570680628272	1	1
chr3	187221034	187221134	MASP1	164.04	93.3600017815785	0	319.8	1	1	1	1	1	1	1	1	1	1	1	1	1	1	1	1	1	1	1	1	1	1	1	1	1	1	1	1	1	1	1	1	1	1	1	1	1	1	1	1	1	1
chr3	187223126	187223194	MASP1	91.22	93.3600017815785	0	319.8	1	1	1	1	1	1	1	1	1	1	1	1	1	1	1	1	1	1	1	1	1	1	1	1	1	1	1	1	1	1	1	1	1	1	1	1	1	1	1	1	1	1
chr3	187225323	187225509	MASP1	138.4	93.3600017815785	0	319.8	1	1	1	1	1	1	1	0.591397849462366	1	1	1	1	1	1	1	0.849462365591398	1	1	1	0.956989247311828	1	1	1	1	1	1	1	0.956989247311828	1	1	1	0.881720430107527	1	1	1	0.709677419354839	1	1	1	0.844086021505376	1	1
chr3	187226406	187226520	MASP1	154.17	93.3600017815785	0	319.8	1	1	1	1	1	1	1	1	1	1	1	1	1	1	1	1	1	1	1	1	1	1	1	1	1	1	1	1	1	1	1	1	1	1	1	1	1	1	1	0.929824561403509	1	1
chr3	187229759	187229897	MASP1	107.75	93.3600017815785	0	319.8	1	1	1	1	1	1	1	0.985507246376812	1	1	1	1	1	1	1	1	1	1	1	1	1	1	1	1	1	1	1	1	1	1	1	1	1	1	1	1	1	1	1	1	1	1
chr3	187234081	187236567	MASP1	115.74	93.3600017815785	0	319.8	0.923572003218021	0.461383748994369	0.420353982300885	0.393805309734513	0.52614641995173	0.427594529364441	0.406275140788415	0.376910699919549	0.911504424778761	0.415124698310539	0.401448109412711	0.379726468222043	0.666532582461786	0.411906677393403	0.396218825422365	0.360418342719228	0.609814963797265	0.426387771520515	0.415929203539823	0.370072405470636	0.793242156074015	0.424778761061947	0.404666130329847	0.380933226065969	0.843121480289622	0.422767497988737	0.404666130329847	0.371279163314562	0.723652453740949	0.408688656476267	0.385358004827031	0.365245374094932	0.788817377312953	0.430812550281577	0.411906677393403	0.37288817377313	0.762268704746581	0.405068382944489	0.384955752212389	0.356395816572808	0.7566S132141593	0.431214802896219
chr3	187241480	187241555	MASP1	96.59	93.3600017815785	0	319.8	1	1	1	1	1	1	1	0.693333333333333	1	1	1	1	1	1	1	1	1	1	1	1	1	1	1	1	1	1	1	1	1	1	1	1	1	1	1	1	1	1	1	1	1	1
chr3	187243483	187243621	MASP1	73.04	93.3600017815785	0	319.8	1	1	1	1	1	1	1	0.753623188405797	1	1	1	1	1	1	1	1	1	1	1	1	1	1	1	1	1	1	1	1	1	1	1	1	1	1	1	1	1	1	1	0.934782608695652	1	1
chr3	187246359	187247385	MASP1	1962-11-01	93.3600017815785	0	319.8	0.875243664717349	0.243664717348928	0.212475633528265	0.0867446393762183	0.535087719298246	0.254385964912281	0.153996101364522	0.0311890838206628	0.951267056530214	0.298245614035088	0.230994152046784	0.0984405458089669	0.640350877192982	0.189083820662768	0.165692007797271	0.11598440545809	0.795321637426901	0.232943469785575	0.178362573099415	0.094541910331384	0.841130604288499	0.253411306042885	0.210526315789474	0.100389863547758	0.433723196881092	0.229044834307992	0.167641325536062	0.0984405458089669	0.615009746588694	0.229044834307992	0.161793372319688	0.080896686159844	0.653996101364522	0.243664717348928	0.206627680311891	0.064327485380117	0.743664717348928	0.224171539961014	0.134502923976608	0.0701754385964912	0.657894736842105	0.301169590643275
chr3	187250250	187250329	MASP1	64.15	93.3600017815785	0	319.8	1	1	1	1	1	1	1	0	1	1	1	1	1	1	1	1	1	1	1	0.69620253164557	1	1	1	1	1	1	1	1	1	1	1	1	1	1	1	0.936708860759494	1	1	1	0.974683544303798	1	1
chr3	187251633	187251752	MASP1	87.89	93.3600017815785	0	319.8	1	1	1	1	1	1	1	1	1	1	1	1	1	1	1	1	1	1	1	1	1	1	1	1	1	1	1	1	1	1	1	1	1	1	1	1	1	1	1	1	1	1
chr3	187253167	187253315	MASP1	81.17	93.3600017815785	0	319.8	1	1	1	0.932432432432432	1	1	1	0.945945945945946	1	1	1	1	1	1	1	1	1	1	1	1	1	1	1	1	1	1	1	1	1	1	1	1	1	1	1	1	1	1	1	0.952702702702703	1	1
chr3	187256663	187256860	MASP1	93.76	93.3600017815785	0	319.8	1	1	1	1	1	1	1	0.786802030456853	1	1	1	1	1	1	1	0.908629441624365	1	1	1	1	1	1	1	1	1	1	1	1	1	1	1	0.969543147208122	1	1	1	1	1	1	1	0.868020304568528	1	1
chr3	187260740	187260872	MASP1	138.33	93.3600017815785	0	319.8	1	1	1	1	1	1	1	1	1	1	1	1	1	1	1	1	1	1	1	1	1	1	1	1	1	1	1	1	1	1	1	1	1	1	1	1	1	1	1	1	1	1
chr3	187262542	187262720	MASP1	105.37	93.3600017815785	0	319.8	1	1	1	1	1	1	1	1	1	1	1	1	1	1	1	1	1	1	1	1	1	1	1	1	1	1	1	1	1	1	1	1	1	1	1	1	1	1	1	1	1	1
chr3	187285824	187286056	MASP1	93.56	93.3600017815785	0	319.8	1	1	1	1	1	1	1	0.978448275862069	1	1	1	1	1	1	1	1	1	1	1	1	1	1	1	1	1	1	1	1	1	1	1	1	1	1	1	1	1	1	1	0.853448275862069	1	1
chr3	187291627	187291632	MASP1	319.8	93.3600017815785	0	319.8	1	1	1	1	1	1	1	1	1	1	1	1	1	1	1	1	1	1	1	1	1	1	1	1	1	1	1	1	1	1	1	1	1	1	1	1	1	1	1	1	1	1
chr3	187291737	187291737	MASP1	0	93.3600017815785	0	319.8	0	0	0	0	0	0	0	0	0	0	0	0	0	0	0	0	0	0	0	0	0	0	0	0	0	0	0	0	0	0	0	0	0	0	0	0	0	0	0	0	0	0
chr4	1793934	1794043	FGFR3	56.27	163.681514219831	0	260.47	1	1	1	0.908256880733945	1	1	1	0.0091743119266055	1	1	1	1	1	1	0.91743119266055	0	1	1	1	0.4311926605T47	1	1	1	1	1	1	1	1	1	1	1	1	1	1	1	0.642201834862385	1	1	1	1	1	1
chr4	1799253	1799523	FGFR3	99.14	163.681514219831	0	260.47	1	1	1	1	1	1	1	0.851851851851852	1	1	1	1	1	1	1	0.977777777777778	1	1	1	0.992592592592593	1	1	1	1	1	1	1	1	1	1	1	1	1	1	1	1	1	1	1	1	1	1
chr4	1799746	1799812	FGFR3	119.71	163.681514219831	0	260.47	1	1	1	1	1	1	1	1	1	1	1	1	1	1	1	1	1	1	1	1	1	1	1	1	1	1	1	1	1	1	1	1	1	1	1	1	1	1	1	1	1	1
chr4	1801366	1801536	FGFR3	213.35	163.681514219831	0	260.47	1	1	1	1	1	1	1	1	1	1	1	1	1	1	1	1	1	1	1	1	1	1	1	1	1	1	1	1	1	1	1	1	1	1	1	1	1	1	1	1	1	1
chr4	1801619	1801743	FGFR3	260.47	163.681514219831	0	260.47	1	1	1	1	1	1	1	1	1	1	1	1	1	1	1	1	1	1	1	1	1	1	1	1	1	1	1	1	1	1	1	1	1	1	1	1	1	1	1	1	1	1
chr4	1801834	1802025	FGFR3	200.31	163.681514219831	0	260.47	1	1	1	1	1	1	1	1	1	1	1	1	1	1	1	1	1	1	1	1	1	1	1	1	1	1	1	1	1	1	1	1	1	1	1	1	1	1	1	1	1	1
chr4	1802913	1803064	FGFR3	156.66	163.681514219831	0	260.47	1	1	1	1	1	1	1	1	1	1	1	1	1	1	1	1	1	1	1	1	1	1	1	1	1	1	1	1	1	1	1	1	1	1	1	1	1	1	1	1	1	1
chr4	1803691	1803836	FGFR3	179.06	163.681514219831	0	260.47	1	1	1	1	1	1	1	1	1	1	1	1	1	1	1	1	1	1	1	1	1	1	1	1	1	1	1	1	1	1	1	1	1	1	1	1	1	1	1	1	1	1
chr4	1804329	1804520	FGFR3	166.15	163.681514219831	0	260.47	1	1	1	1	1	1	1	0.93717277486911	1	1	1	1	1	1	1	1	1	1	1	1	1	1	1	1	1	1	1	1	1	1	1	1	1	1	1	1	1	1	1	1	1	1
chr4	1804820	1804969	FGFR3	92.79	163.681514219831	0	260.47	1	1	1	1	1	1	1	0.536912751677852	1	1	1	1	1	1	1	0.906040268456376	1	1	1	1	1	1	1	1	1	1	1	1	1	1	1	1	1	1	1	0.953020134228188	1	1	1	0.926174496644295	1	1
chr4	1805354	1805476	FGFR3	113.93	163.681514219831	0	260.47	1	1	1	1	1	1	1	1	1	1	1	1	1	1	1	1	1	1	1	1	1	1	1	1	1	1	1	1	1	1	1	1	1	1	1	1	1	1	1	1	1	1
chr4	1805558	1805669	FGFR3	238.23	163.681514219831	0	260.47	1	1	1	1	1	1	1	1	1	1	1	1	1	1	1	1	1	1	1	1	1	1	1	1	1	1	1	1	1	1	1	1	1	1	1	1	1	1	1	1	1	1
chr4	1805749	1805940	FGFR3	169.23	163.681514219831	0	260.47	1	1	1	1	1	1	1	1	1	1	1	1	1	1	1	1	1	1	1	1	1	1	1	1	1	1	1	1	1	1	1	1	1	1	1	1	1	1	1	1	1	1
chr4	1806050	1806173	FGFR3	208.91	163.681514219831	0	260.47	1	1	1	1	1	1	1	1	1	1	1	1	1	1	1	1	1	1	1	1	1	1	1	1	1	1	1	1	1	1	1	1	1	1	1	1	1	1	1	1	1	1
chr4	1806256	1806327	FGFR3	150.58	163.681514219831	0	260.47	1	1	1	1	1	1	1	1	1	1	1	1	1	1	1	1	1	1	1	1	1	1	1	1	1	1	1	1	1	1	1	1	1	1	1	1	1	1	1	1	1	1
chr4	1806545	1806683	FGFR3	107.12	163.681514219831	0	260.47	1	1	1	1	1	1	1	1	1	1	1	1	1	1	1	1	1	1	1	1	1	1	1	1	1	1	1	1	1	1	1	1	1	1	1	1	1	1	1	1	1	1
chr4	1806828	1806934	FGFR3	196.9	163.681514219831	0	260.47	1	1	1	1	1	1	1	1	1	1	1	1	1	1	1	1	1	1	1	1	1	1	1	1	1	1	1	1	1	1	1	1	1	1	1	1	1	1	1	1	1	1
chr4	1807115	1807288	FGFR3	221.87	163.681514219831	0	260.47	1	1	1	1	1	1	1	1	1	1	1	1	1	1	1	1	1	1	1	1	1	1	1	1	1	1	1	1	1	1	1	1	1	1	1	1	1	1	1	1	1	1
chr4	1808867	1808867	FGFR3	0	163.681514219831	0	260.47	0	0	0	0	0	0	0	0	0	0	0	0	0	0	0	0	0	0	0	0	0	0	0	0	0	0	0	0	0	0	0	0	0	0	0	0	0	0	0	0	0	0
chr4	1814423	1814573	LETM1	189.19	186.870454954955	2021-08-12	307.16	1	1	1	1	1	1	1	1	1	1	1	1	1	1	1	1	1	1	1	1	1	1	1	1	1	1	1	1	1	1	1	1	1	1	1	1	1	1	1	1	1	1
chr4	1815663	1815802	LETM1	307.16	186.870454954955	2021-08-12	307.16	1	1	1	1	1	1	1	1	1	1	1	1	1	1	1	1	1	1	1	1	1	1	1	1	1	1	1	1	1	1	1	1	1	1	1	1	1	1	1	1	1	1
chr4	1816726	1816914	LETM1	211.3	186.870454954955	2021-08-12	307.16	1	1	1	1	1	1	1	1	1	1	1	1	1	1	1	1	1	1	1	1	1	1	1	1	1	1	1	1	1	1	1	1	1	1	1	1	1	1	1	1	1	1
chr4	1819337	1819472	LETM1	97.68	186.870454954955	2021-08-12	307.16	1	1	1	0.985185185185185	1	1	1	0.637037037037037	1	1	1	0.807407407407407	1	1	1	0.718518518518519	1	1	1	0.844444444444445	1	1	1	0.977777777777778	1	1	1	0.725925925925926	1	1	1	0.740740740740741	1	1	1	0.859259259259259	1	1	0.925925925925926	0.385185185185185	1	1
chr4	1822180	1822312	LETM1	156.67	186.870454954955	2021-08-12	307.16	1	1	1	1	1	1	1	1	1	1	1	1	1	1	1	1	1	1	1	1	1	1	1	1	1	1	1	1	1	1	1	1	1	1	1	1	1	1	1	1	1	1
chr4	1822987	1823131	LETM1	183.07	186.870454954955	2021-08-12	307.16	1	1	1	1	1	1	1	1	1	1	1	1	1	1	1	1	1	1	1	1	1	1	1	1	1	1	1	1	1	1	1	1	1	1	1	1	1	1	1	1	1	1
chr4	1823643	1823775	LETM1	169.01	186.870454954955	2021-08-12	307.16	1	1	1	1	1	1	1	1	1	1	1	1	1	1	1	1	1	1	1	1	1	1	1	1	1	1	1	1	1	1	1	1	1	1	1	1	1	1	1	0.954545454545455	1	1
chr4	1825563	1825683	LETM1	219.38	186.870454954955	2021-08-12	307.16	1	1	1	1	1	1	1	1	1	1	1	1	1	1	1	1	1	1	1	1	1	1	1	1	1	1	1	1	1	1	1	1	1	1	1	1	1	1	1	1	1	1
chr4	1832743	1832947	LETM1	255.21	186.870454954955	2021-08-12	307.16	1	1	1	1	1	1	1	1	1	1	1	1	1	1	1	1	1	1	1	1	1	1	1	1	1	1	1	1	1	1	1	1	1	1	1	1	1	1	1	1	1	1
chr4	1834844	1834982	LETM1	149.54	186.870454954955	2021-08-12	307.16	1	1	1	1	1	1	1	1	1	1	1	1	1	1	1	1	1	1	1	1	1	1	1	1	1	1	1	1	1	1	1	1	1	1	1	1	1	1	1	0.942028985507246	1	1
chr4	1836428	1836572	LETM1	125.03	186.870454954955	2021-08-12	307.16	1	1	1	1	1	1	1	1	1	1	1	1	1	1	1	1	1	1	1	1	1	1	1	1	1	1	1	1	1	1	1	1	1	1	1	1	1	1	1	1	1	1
chr4	1841346	1841797	LETM1	219.23	186.870454954955	2021-08-12	307.16	1	1	1	1	1	1	1	1	1	1	1	1	1	1	1	1	1	1	1	1	1	1	1	1	1	1	1	1	1	1	1	1	1	1	1	1	1	1	1	1	1	1
chr4	1849148	1849209	LETM1	74.82	186.870454954955	2021-08-12	307.16	1	1	1	1	1	1	1	1	1	1	1	1	1	1	1	1	1	1	1	1	1	1	1	1	1	1	1	1	1	1	1	1	1	1	1	1	1	1	1	0	1	1
chr4	1855868	1855950	LETM1	2021-08-12	186.870454954955	2021-08-12	307.16	1	0.817073170731707	0.0853658536585366	0	1	0.585365853658537	0.024390243902439	0	1	1	1	1	1	1	0.0121951219512195	0	1	1	0	0	1	1	1	1	1	1	1	0.780487804878049	1	1	1	0.890243902439024	1	1	0	0	1	1	1	0	1	1
chr4	1983318	1983503	NELFA	238.19	151.021550094518	46.7	307.76	1	1	1	1	1	1	1	1	1	1	1	1	1	1	1	1	1	1	1	1	1	1	1	1	1	1	1	1	1	1	1	1	1	1	1	1	1	1	1	1	1	1
chr4	1983595	1983695	NELFA	161.37	151.021550094518	46.7	307.76	1	1	1	1	1	1	1	1	1	1	1	1	1	1	1	1	1	1	1	1	1	1	1	1	1	1	1	1	1	1	1	1	1	1	1	1	1	1	1	1	1	1
chr4	1983847	1984113	NELFA	46.7	151.021550094518	46.7	307.76	1	1	1	0.424812030075188	1	1	1	0.278195488721805	1	1	1	1	1	1	1	0.601503759398496	1	1	1	0.601503759398496	1	1	1	1	1	1	1	1	1	1	1	1	1	1	1	0.894736842105263	1	1	1	1	1	1
chr4	1984807	1984919	NELFA	89.87	151.021550094518	46.7	307.76	1	1	1	1	1	1	1	0.723214285714286	1	1	1	1	1	1	1	1	1	1	1	1	1	1	1	1	1	1	1	1	1	1	1	1	1	1	1	1	1	1	1	1	1	1
chr4	1985775	1985864	NELFA	161.58	151.021550094518	46.7	307.76	1	1	1	1	1	1	1	1	1	1	1	1	1	1	1	1	1	1	1	1	1	1	1	1	1	1	1	1	1	1	1	1	1	1	1	1	1	1	1	1	1	1
chr4	1986113	1986183	NELFA	307.76	151.021550094518	46.7	307.76	1	1	1	1	1	1	1	1	1	1	1	1	1	1	1	1	1	1	1	1	1	1	1	1	1	1	1	1	1	1	1	1	1	1	1	1	1	1	1	1	1	1
chr4	1986271	1986402	NELFA	176.61	151.021550094518	46.7	307.76	1	1	1	1	1	1	1	1	1	1	1	1	1	1	1	1	1	1	1	1	1	1	1	1	1	1	1	1	1	1	1	1	1	1	1	1	1	1	1	1	1	1
chr4	1987917	1988007	NELFA	107.42	151.021550094518	46.7	307.76	1	1	1	1	1	1	1	1	1	1	1	1	1	1	1	1	1	1	1	1	1	1	1	1	1	1	1	1	1	1	1	1	1	1	1	1	1	1	1	1	1	1
chr4	1989707	1989869	NELFA	115.97	151.021550094518	46.7	307.76	1	1	1	1	1	1	1	1	1	1	1	1	1	1	1	1	1	1	1	1	1	1	1	1	1	1	1	1	1	1	1	1	1	1	1	1	1	1	1	1	1	1
chr4	1991543	1991715	NELFA	104.37	151.021550094518	46.7	307.76	1	1	1	1	1	1	1	1	1	1	1	1	1	1	1	1	1	1	1	1	1	1	1	1	1	1	1	1	1	1	1	1	1	1	1	1	1	1	1	1	1	1
chr4	2008749	2008959	NELFA	245.31	151.021550094518	46.7	307.76	1	1	1	1	1	1	1	1	1	1	1	1	1	1	1	1	1	1	1	1	1	1	1	1	1	1	1	1	1	1	1	1	1	1	1	1	1	1	1	1	1	1
chr4	2059511	2059887	NAT8L	44.4	94.4579317931793	44.4	194.34	1	1	1	0.348404255319149	1	1	1	0.377659574468085	1	1	1	1	1	1	0.968085106382979	0.609042553191489	1	1	1	0.569148936170213	1	1	1	1	1	1	1	1	1	1	1	1	1	1	0.861702127659575	0.417553191489362	1	1	1	0.723404255319149	1	1
chr4	2060997	2061162	NAT8L	194.34	94.4579317931793	44.4	194.34	1	1	1	1	1	1	1	1	1	1	1	1	1	1	1	1	1	1	1	1	1	1	1	1	1	1	1	1	1	1	1	1	1	1	1	1	1	1	1	0.933333333333333	1	1
chr4	2063759	2064127	NAT8L	100.82	94.4579317931793	44.4	194.34	1	1	1	0.910326086956522	1	1	1	0.817934782608696	1	1	1	1	1	1	1	1	1	1	1	1	1	1	1	1	1	1	1	1	1	1	1	1	1	1	1	0.845108695652174	1	1	1	0.942934782608696	1	1
chr4	15475932	15475971	CC2D2A	104.85	74.2713704918033	1996-04-01	158.89	1	1	1	1	1	1	1	1	1	1	1	1	1	1	1	1	1	1	1	1	1	1	1	1	1	1	1	1	1	1	1	1	1	1	1	1	1	1	1	1	1	1
chr4	15478722	15478806	CC2D2A	57.63	74.2713704918033	1996-04-01	158.89	1	1	1	1	1	1	1	0	1	1	1	1	1	1	1	1	1	1	1	1	1	1	1	1	1	1	1	1	1	1	1	1	1	1	1	1	1	1	1	0.916666666666667	1	1
chr4	15479211	15479328	CC2D2A	134.27	74.2713704918033	1996-04-01	158.89	1	1	1	1	1	1	1	1	1	1	1	1	1	1	1	1	1	1	1	1	1	1	1	1	1	1	1	1	1	1	1	1	1	1	1	1	1	1	1	1	1	1
chr4	15480703	15480827	CC2D2A	98.44	74.2713704918033	1996-04-01	158.89	1	1	1	1	1	1	1	0.951612903225806	1	1	1	1	1	1	1	1	1	1	1	1	1	1	1	1	1	1	1	1	1	1	1	1	1	1	1	1	1	1	1	1	1	1
chr4	15481196	15482316	CC2D2A	1996-04-01	74.2713704918033	1996-04-01	158.89	0.561607142857143	0.14375	0.1	0	0.695535714285714	0.144642857142857	0.0232142857142857	0	0.695535714285714	0.158928571428571	0.13125	0.0267857142857143	0.892857142857143	0.141071428571429	0.0901785714285714	0	0.467857142857143	0.150892857142857	0.0517857142857143	0	0.767857142857143	0.133035714285714	0.0571428571428571	0.00267857142857143	0.689285714285714	0.119642857142857	0.0803571428571429	0	0.566964285714286	0.127678571428571	0.0714285714285714	0	0.530357142857143	0.160714285714286	0.025	0	0.800892857142857	0.11875	0.0232142857142857	0	0.51875	0.197321428571429
chr4	1S18428	15502517	CC2D2A	46.54	74.2713704918033	1996-04-01	158.89	1	1	1	0.0898876404494382	1	1	1	0	1	1	1	0	1	1	1	0	1	1	0.910112359550562	0	1	1	1	0	1	1	1	0	1	1	0.0898876404494382	0	1	1	1	0	1	1	0	0	1	1
chr4	15502821	15502923	CC2D2A	102.71	74.2713704918033	1996-04-01	158.89	1	1	1	1	1	1	1	1	1	1	1	1	1	1	1	1	1	1	1	1	1	1	1	1	1	1	1	1	1	1	1	1	1	1	1	1	1	1	1	1	1	1
chr4	15510138	15510240	CC2D2A	52.27	74.2713704918033	1996-04-01	158.89	1	1	1	0.892156862745098	1	1	1	0	1	1	1	1	1	1	1	0	1	1	1	0.990196078431373	1	1	1	1	1	1	1	0.725490196078431	1	1	1	0	1	1	1	0.549019607843137	1	1	1	0.372549019607843	1	1
chr4	15511246	15511423	CC2D2A	78.64	74.2713704918033	1996-04-01	158.89	1	1	0.983050847457627	0.983050847457627	1	1	1	0.502824858757062	1	1	1	1	1	1	1	0.983050847457627	1	1	1	1	1	1	1	1	1	1	1	1	1	1	1	1	1	1	1	1	1	1	1	1	1	1
chr4	1S18206	15514869	CC2D2A	134.78	74.2713704918033	1996-04-01	158.89	1	1	1	1	1	1	1	1	1	1	1	1	1	1	1	1	1	1	1	1	1	1	1	1	1	1	1	1	1	1	1	1	1	1	1	1	1	1	1	1	1	1
chr4	15515867	15516004	CC2D2A	116.83	74.2713704918033	1996-04-01	158.89	1	1	1	1	1	1	1	1	1	1	1	1	1	1	1	1	1	1	1	1	1	1	1	1	1	1	1	1	1	1	1	1	1	1	1	1	1	1	1	1	1	1
chr4	15516624	15516756	CC2D2A	93.02	74.2713704918033	1996-04-01	158.89	1	1	1	1	1	1	1	1	1	1	1	1	1	1	1	1	1	1	1	1	1	1	1	1	1	1	1	1	1	1	1	1	1	1	1	1	1	1	1	1	1	1
chr4	15527446	15527656	CC2D2A	95.95	74.2713704918033	1996-04-01	158.89	1	1	1	1	1	1	1	0.628571428571429	1	1	1	1	1	1	1	0.980952380952381	1	1	1	0.980952380952381	1	1	1	1	1	1	1	1	1	1	1	1	1	1	1	1	1	1	1	0.433333333333333	1	1
chr4	15528619	15528726	CC2D2A	46.88	74.2713704918033	1996-04-01	158.89	1	1	1	0.308411214953271	1	1	1	0.0T339719626168	1	1	1	1	1	1	1	1	1	1	1	1	1	1	1	1	1	1	1	1	1	1	1	1	1	1	1	1	1	1	1	0.11214953271028	1	1
chr4	15533192	15533333	CC2D2A	34.95	74.2713704918033	1996-04-01	158.89	1	1	1	0	1	1	1	0	1	1	1	0.99290780141844	1	1	1	0.120567375886525	1	1	1	0.503S148929078	1	1	1	0.985815602836879	1	1	1	0.411347517730496	1	1	1	0.397163120567376	1	1	1	0.801418439716312	1	1	1	0	1	1
chr4	15536919	1S18976	CC2D2A	94.76	74.2713704918033	1996-04-01	158.89	1	1	1	1	1	1	1	0.662420382165605	1	1	1	1	1	1	1	1	1	1	1	1	1	1	1	1	1	1	1	1	1	1	1	1	1	1	1	1	1	1	1	0.898089171974522	1	1
chr4	15537898	15538137	CC2D2A	94.04	74.2713704918033	1996-04-01	158.89	1	1	1	1	1	1	1	0.861924686192469	1	1	1	1	1	1	1	1	1	1	1	1	1	1	1	1	1	1	1	1	1	1	1	1	1	1	1	1	1	1	1	1	1	1
chr4	15540836	15541014	CC2D2A	85.28	74.2713704918033	1996-04-01	158.89	1	1	1	1	1	1	1	0.539325842696629	1	1	1	1	1	1	1	0.904494382022472	1	1	1	0.887640449438202	1	1	1	0.943820224719101	1	1	1	0.938202247191011	1	1	1	0.915730337078652	1	1	1	0.910112359550562	1	1	1	0.51685393258427	1	1
chr4	15550823	15550980	CC2D2A	100.78	74.2713704918033	1996-04-01	158.89	1	1	1	1	1	1	1	0.0191082802547771	1	1	1	1	1	1	1	1	1	1	1	0.853503184713376	1	1	1	1	1	1	1	1	1	1	1	1	1	1	1	1	1	1	1	0.885350318471338	1	1
chr4	15553157	15553305	CC2D2A	158.89	74.2713704918033	1996-04-01	158.89	1	1	1	1	1	1	1	1	1	1	1	1	1	1	1	1	1	1	1	1	1	1	1	1	1	1	1	1	1	1	1	1	1	1	1	1	1	1	1	1	1	1
chr4	15555071	15555210	CC2D2A	128.34	74.2713704918033	1996-04-01	158.89	1	1	1	1	1	1	1	0.906474820143885	1	1	1	1	1	1	1	1	1	1	1	1	1	1	1	1	1	1	1	1	1	1	1	1	1	1	1	1	1	1	1	0.784172661870504	1	1
chr4	15557303	15557507	CC2D2A	90.72	74.2713704918033	1996-04-01	158.89	1	1	1	0.769607843137255	1	1	1	0.573529411764706	1	1	1	0.901960784313725	1	1	0.995098039215686	0.71078431372549	1	1	1	0.700980392156863	1	1	1	0.843137254901961	1	1	1	0.784313725490196	1	1	1	0.632352941176471	1	1	1	0.715686274509804	1	1	1	0.553921568627451	1	1
chr4	15559164	15559257	CC2D2A	46.98	74.2713704918033	1996-04-01	158.89	1	1	1	0.344086021505376	1	1	1	0	1	1	1	1	1	1	1	0.795698924731183	1	1	1	1	1	1	1	1	1	1	1	1	1	1	1	0	1	1	1	1	1	1	1	0.0860215053763441	1	1
chr4	15560530	15560622	CC2D2A	79.48	74.2713704918033	1996-04-01	158.89	1	1	1	1	1	1	1	0.195652173913043	1	1	1	1	1	1	1	0.760869565217391	1	1	1	0.847826086956522	1	1	1	1	1	1	1	1	1	1	1	0.880434782608696	1	1	1	1	1	1	1	0.793478260869565	1	1
chr4	15563354	15563522	CC2D2A	109.19	74.2713704918033	1996-04-01	158.89	1	1	1	1	1	1	1	0.928571428571429	1	1	1	1	1	1	1	1	1	1	1	1	1	1	1	1	1	1	1	1	1	1	1	1	1	1	1	1	1	1	1	0.80952380952381	1	1
chr4	15567376	15567482	CC2D2A	64.99	74.2713704918033	1996-04-01	158.89	1	1	1	1	1	1	1	0	1	1	1	1	1	1	1	0.933962264150943	1	1	1	0.773584905660377	1	1	1	1	1	1	1	1	1	1	1	1	1	1	1	1	1	1	1	0	1	1
chr4	15567676	15567786	CC2D2A	98.43	74.2713704918033	1996-04-01	158.89	1	1	1	1	1	1	1	0.863636363636364	1	1	1	1	1	1	1	0.963636363636364	1	1	1	1	1	1	1	1	1	1	1	1	1	1	1	0.854545454545455	1	1	1	1	1	1	1	0.990909090909091	1	1
chr4	15569292	15569389	CC2D2A	91.6	74.2713704918033	1996-04-01	158.89	1	1	1	1	1	1	1	0.824742268041237	1	1	1	1	1	1	1	1	1	1	1	1	1	1	1	1	1	1	1	1	1	1	1	0.938144329896907	1	1	1	1	1	1	1	1	1	1
chr4	15570397	15570496	CC2D2A	69.02	74.2713704918033	1996-04-01	158.89	1	1	1	1	1	1	1	0	1	1	1	1	1	1	1	0.404040404040404	1	1	1	0.636363636363636	1	1	1	1	1	1	1	1	1	1	1	1	1	1	1	0.282828282828283	1	1	1	0.0606060606060606	1	1
chr4	15574149	15574326	CC2D2A	68.87	74.2713704918033	1996-04-01	158.89	1	1	1	0.937853107344633	1	1	0.926553672316384	0	1	1	1	0.870056497175141	1	1	1	0.779661016949153	1	1	1	0.887005649717514	1	1	1	0.858757062146893	1	1	1	0.779661016949153	1	1	1	0.76271186440678	1	1	1	0.870056497175141	1	1	1	0.745762711864407	1	1
chr4	15579967	15580171	CC2D2A	74.93	74.2713704918033	1996-04-01	158.89	1	1	1	0.901960784313725	1	1	0.985294117647059	0.549019607843137	1	1	1	0.843137254901961	1	1	1	0.725490196078431	1	1	1	0.808823529411765	1	1	1	0.897058823529412	1	1	1	0.82843137254902	1	1	1	0.745098039215686	1	1	1	0.696078431372549	1	1	0.799019607843137	0.441176470588235	1	1
chr4	15586156	15586246	CC2D2A	90.86	74.2713704918033	1996-04-01	158.89	1	1	1	1	1	1	1	0.877777777777778	1	1	1	1	1	1	1	1	1	1	1	0.988888888888889	1	1	1	1	1	1	1	1	1	1	1	1	1	1	1	1	1	1	1	1	1	1
chr4	15587815	15587929	CC2D2A	136.9	74.2713704918033	1996-04-01	158.89	1	1	1	1	1	1	1	1	1	1	1	1	1	1	1	1	1	1	1	1	1	1	1	1	1	1	1	1	1	1	1	1	1	1	1	1	1	1	1	1	1	1
chr4	15589544	15589679	CC2D2A	54.45	74.2713704918033	1996-04-01	158.89	1	1	1	0.651851851851852	1	1	1	0	1	1	1	0.985185185185185	1	1	1	0.696296296296296	1	1	1	0.911111111111111	1	1	1	1	1	1	1	0.874074074074074	1	1	1	0.859259259259259	1	1	1	0.288888888888889	1	1	0.888888888888889	0.503703703703704	1	1
chr4	15596084	15596207	CC2D2A	74.62	74.2713704918033	1996-04-01	158.89	1	1	1	1	1	1	1	0	1	1	1	1	1	1	1	0.861788617886179	1	1	1	0.959349593495935	1	1	1	0.951219512195122	1	1	1	0.886178861788618	1	1	1	0	1	1	1	0.691056910569106	1	1	1	0	1	1
chr4	15597406	15597465	CC2D2A	91.9	74.2713704918033	1996-04-01	158.89	1	1	1	1	1	1	1	0	1	1	1	1	1	1	1	1	1	1	1	1	1	1	1	1	1	1	1	1	1	1	1	1	1	1	1	1	1	1	1	0	1	1
chr4	15599528	15599706	CC2D2A	82.62	74.2713704918033	1996-04-01	158.89	1	1	1	1	1	1	1	0.758426966292135	1	1	1	1	1	1	1	1	1	1	1	0.943820224719101	1	1	1	0.949438202247191	1	1	1	1	1	1	1	0.960674157303371	1	1	1	1	1	1	1	0.853932584269663	1	1
chr4	15601236	15601425	CC2D2A	89.12	74.2713704918033	1996-04-01	158.89	1	1	1	1	1	1	0.931216931216931	0	1	1	1	0.761904761904762	1	1	0.989417989417989	0.338624338624339	1	1	1	0.661375661375661	1	1	1	0.767195767195767	1	1	1	0.455026455026455	1	1	1	0.724867724867725	1	1	1	0.62962962962963	1	1	0.825396825396825	0.301587301587302	1	1
chr4	39459117	39459162	LIAS	140.47	76.7692018072289	52.36	140.47	1	1	1	1	1	1	1	1	1	1	1	1	1	1	1	1	1	1	1	1	1	1	1	1	1	1	1	1	1	1	1	1	1	1	1	1	1	1	1	1	1	1
chr4	39460789	39460962	LIAS	68.98	76.7692018072289	52.36	140.47	1	1	1	1	1	1	1	1	1	1	1	1	1	1	1	1	1	1	1	1	1	1	1	1	1	1	1	1	1	1	1	1	1	1	1	1	1	1	1	0.84971098265896	1	1
chr4	39462195	39462289	LIAS	71.8	76.7692018072289	52.36	140.47	1	1	1	1	1	1	1	0	1	1	1	1	1	1	1	0	1	1	1	1	1	1	1	1	1	1	1	1	1	1	1	0.638297872340426	1	1	1	1	1	1	1	0	1	1
chr4	39463524	39463814	LIAS	78.32	76.7692018072289	52.36	140.47	1	1	0.886206896551724	0.675862068965517	1	0.996551724137931	0.786206896551724	0.448275862068966	1	1	0.962068965517241	0.6	1	0.86551724137931	0.710344827586207	0.510344827586207	1	1	0.806896551724138	0.510344827586207	1	0.993103448275862	0.879310344827586	0.648275862068966	1	0.955172413793104	0.844827586206897	0.579310344827586	1	0.989655172413793	0.768965517241379	0.520689655172414	1	1	0.806896551724138	0.603448275862069	1	0.868965517241379	0.713793103448276	0.275862068965517	1	1
chr4	39465045	39465202	LIAS	72.47	76.7692018072289	52.36	140.47	1	1	1	1	1	1	1	0.32484076433121	1	1	1	1	1	1	1	0.898089171974522	1	1	1	0.968152866242038	1	1	1	1	1	1	1	1	1	1	1	0.770700636942675	1	1	1	0.598726114649682	1	1	1	0.484076433121019	1	1
chr4	39465284	39465342	LIAS	52.36	76.7692018072289	52.36	140.47	1	1	1	0.603448275862069	1	1	1	0	1	1	1	0.827586206896552	1	1	1	0.310344827586207	1	1	1	0.155172413793103	1	1	1	0.362068965517241	1	1	1	0.293103448275862	1	1	1	0	1	1	1	0	1	1	1	0	1	1
chr4	39467517	39467646	LIAS	67.81	76.7692018072289	52.36	140.47	1	1	1	0.829457364341085	1	1	1	0.186046511627907	1	1	1	0.961240310077519	1	1	1	0.689922480620155	1	1	1	0.868217054263566	1	1	1	0.821705426356589	1	1	1	0.806201550387597	1	1	1	0.682170542635659	1	1	1	0.496124031007752	1	1	1	0.589147286821706	1	1
chr4	39470018	39470164	LIAS	84.25	76.7692018072289	52.36	140.47	1	1	1	1	1	1	0.972602739726027	0	1	1	1	0.794520547945206	1	1	1	0.691780821917808	1	1	1	0.575342465753425	1	1	1	0.698630136986301	1	1	1	0.561643835616438	1	1	1	0.445205479452055	1	1	1	0.479452054794521	1	1	0.821917808219178	0	1	1
chr4	39471235	39471306	LIAS	119.8	76.7692018072289	52.36	140.47	1	1	1	1	1	1	1	1	1	1	1	1	1	1	1	1	1	1	1	1	1	1	1	1	1	1	1	1	1	1	1	1	1	1	1	1	1	1	1	1	1	1
chr4	39473099	39473211	LIAS	61.63	76.7692018072289	52.36	140.47	1	1	1	0.803571428571429	1	1	0.714285714285714	0	1	1	1	1	1	1	1	0.723214285714286	1	1	1	0.455357142857143	1	1	1	0.866071428571429	1	1	1	0.991071428571429	1	1	1	0.696428571428571	1	1	1	0.866071428571429	1	1	1	0.580357142857143	1	1
chr4	39477062	39477115	LIAS	63.43	76.7692018072289	52.36	140.47	1	1	1	1	1	1	1	0.132075471698113	1	1	1	1	1	1	1	1	1	1	1	1	1	1	1	1	1	1	1	1	1	1	1	1	1	1	1	1	1	1	1	0	1	1
chr4	54658014	54658081	KIT	219.36	112.823762781186	54.23	219.36	1	1	1	1	1	1	1	1	1	1	1	1	1	1	1	1	1	1	1	1	1	1	1	1	1	1	1	1	1	1	1	1	1	1	1	1	1	1	1	1	1	1
chr4	54695511	54695781	KIT	136.3	112.823762781186	54.23	219.36	1	1	1	1	1	1	1	1	1	1	1	1	1	1	1	1	1	1	1	1	1	1	1	1	1	1	1	1	1	1	1	1	1	1	1	1	1	1	1	1	1	1
chr4	54698283	54698565	KIT	114.99	112.823762781186	54.23	219.36	1	1	1	1	1	1	1	0.914893617021277	1	1	1	1	1	1	1	1	1	1	1	1	1	1	1	1	1	1	1	1	1	1	1	1	1	1	1	1	1	1	1	1	1	1
chr4	54699629	54699766	KIT	107.2	112.823762781186	54.23	219.36	1	1	1	1	1	1	1	1	1	1	1	1	1	1	1	1	1	1	1	1	1	1	1	1	1	1	1	1	1	1	1	1	1	1	1	0.985401459854015	1	1	1	1	1	1
chr4	54703720	54703892	KIT	97.4	112.823762781186	54.23	219.36	1	1	1	1	1	1	1	1	1	1	1	1	1	1	1	1	1	1	1	1	1	1	1	1	1	1	1	1	1	1	1	1	1	1	1	1	1	1	1	0.936046511627907	1	1
chr4	54707097	54707287	KIT	129.06	112.823762781186	54.23	219.36	1	1	1	1	1	1	1	0.731578947368421	1	1	1	1	1	1	1	1	1	1	1	1	1	1	1	1	1	1	1	0.994736842105263	1	1	1	1	1	1	1	1	1	1	1	0.931578947368421	1	1
chr4	54709423	54709539	KIT	76	112.823762781186	54.23	219.36	1	1	1	1	1	1	1	1	1	1	1	1	1	1	1	1	1	1	1	1	1	1	1	1	1	1	1	1	1	1	1	1	1	1	1	1	1	1	1	0.982758620689655	1	1
chr4	54723583	54723698	KIT	90.91	112.823762781186	54.23	219.36	1	1	1	1	1	1	1	0.982608695652174	1	1	1	1	1	1	1	1	1	1	1	1	1	1	1	1	1	1	1	1	1	1	1	1	1	1	1	1	1	1	1	1	1	1
chr4	54725856	54726050	KIT	107.21	112.823762781186	54.23	219.36	1	1	1	1	1	1	1	0.855670103092784	1	1	1	1	1	1	1	0.958762886597938	1	1	1	1	1	1	1	0.99484S11224742	1	1	1	0.819587628865979	1	1	1	0.958762886597938	1	1	1	1	1	1	1	0.814432989690722	1	1
chr4	S156217	S156324	KIT	143.63	112.823762781186	54.23	219.36	1	1	1	1	1	1	1	1	1	1	1	1	1	1	1	1	1	1	1	1	1	1	1	1	1	1	1	1	1	1	1	1	1	1	1	1	1	1	1	1	1	1
chr4	S156415	S156542	KIT	107.38	112.823762781186	54.23	219.36	1	1	1	1	1	1	1	0.417322834645669	1	1	1	1	1	1	1	1	1	1	1	1	1	1	1	1	1	1	1	1	1	1	1	1	1	1	1	1	1	1	1	0.606299212598425	1	1
chr4	S156822	S156927	KIT	54.23	112.823762781186	54.23	219.36	1	1	1	0.619047619047619	1	1	1	0.228571428571429	1	1	1	0.466666666666667	1	1	1	0.304761904761905	1	1	1	0.333333333333333	1	1	1	0.304761904761905	1	1	1	0.447619047619048	1	1	1	0.304761904761905	1	1	1	0.657142857142857	1	1	0.80952380952381	0	1	1
chr4	54728010	54728121	KIT	131.83	112.823762781186	54.23	219.36	1	1	1	1	1	1	1	1	1	1	1	1	1	1	1	1	1	1	1	1	1	1	1	1	1	1	1	1	1	1	1	1	1	1	1	1	1	1	1	1	1	1
chr4	54729334	54729485	KIT	84.33	112.823762781186	54.23	219.36	1	1	1	1	1	1	1	0.986754966887417	1	1	1	1	1	1	1	1	1	1	1	1	1	1	1	1	1	1	1	1	1	1	1	1	1	1	1	0.986754966887417	1	1	1	1	1	1
chr4	54731327	54731419	KIT	94.35	112.823762781186	54.23	219.36	1	1	1	1	1	1	1	0.66304347826087	1	1	1	1	1	1	1	1	1	1	1	1	1	1	1	1	1	1	1	1	1	1	1	1	1	1	1	1	1	1	1	1	1	1
chr4	54731870	54731998	KIT	121.14	112.823762781186	54.23	219.36	1	1	1	1	1	1	1	1	1	1	1	1	1	1	1	1	1	1	1	1	1	1	1	1	1	1	1	1	1	1	1	1	1	1	1	1	1	1	1	1	1	1
chr4	54733069	54733192	KIT	111.44	112.823762781186	54.23	219.36	1	1	1	1	1	1	1	0.520325203252033	1	1	1	1	1	1	1	1	1	1	1	1	1	1	1	1	1	1	1	1	1	1	1	1	1	1	1	1	1	1	1	1	1	1
chr4	54736497	54736609	KIT	133.77	112.823762781186	54.23	219.36	1	1	1	1	1	1	1	1	1	1	1	1	1	1	1	1	1	1	1	1	1	1	1	1	1	1	1	1	1	1	1	1	1	1	1	1	1	1	1	1	1	1
chr4	54736720	54736820	KIT	117.56	112.823762781186	54.23	219.36	1	1	1	1	1	1	1	1	1	1	1	1	1	1	1	1	1	1	1	1	1	1	1	1	1	1	1	1	1	1	1	1	1	1	1	1	1	1	1	1	1	1
chr4	54737174	54737280	KIT	63.18	112.823762781186	54.23	219.36	1	1	1	1	1	1	1	0	1	1	1	1	1	1	1	0.150943396226415	1	1	1	0.59433962264151	1	1	1	1	1	1	1	1	1	1	1	0.726415094339623	1	1	1	0.89622641509434	1	1	1	0.745283018867925	1	1
chr4	54738428	54738557	KIT	137.01	112.823762781186	54.23	219.36	1	1	1	1	1	1	1	1	1	1	1	1	1	1	1	1	1	1	1	1	1	1	1	1	1	1	1	1	1	1	1	1	1	1	1	1	1	1	1	1	1	1
chr4	55952130	55952243	CEP135	67.68	57.1813730645633	2021-02-26	94.33	1	1	1	0.920353982300885	1	1	1	0.716814159292035	1	1	1	1	1	1	1	0.964601769911504	1	1	1	1	1	1	1	1	1	1	1	1	1	1	1	0.84070796460177	1	1	1	1	1	1	1	0.690265486725664	1	1
chr4	55953084	55953275	CEP135	33.61	57.1813730645633	2021-02-26	94.33	1	1	0.952879581151833	0	1	1	0.528795811518325	0	1	1	1	0.586387434554974	1	1	0.701570680628272	0	1	1	0.832460732984293	0	1	1	1	0.109947643979058	1	1	0.78S10114136126	0.397905759162304	1	1	0.722513089005236	0	1	1	1	0	1	1	0.738219895287958	0	1	1
chr4	55954215	55954383	CEP135	48.51	57.1813730645633	2021-02-26	94.33	1	1	1	0.398809523809524	1	1	1	0	1	1	1	0.630952380952381	1	1	0.898809523809524	0	1	1	1	0.517857142857143	1	1	1	0.660714285714286	1	1	1	0.601190476190476	1	1	1	0.636904761904762	1	1	1	0.898809523809524	1	1	1	0	1	1
chr4	55957222	55957364	CEP135	94.33	57.1813730645633	2021-02-26	94.33	1	1	1	1	1	1	1	0.936619718309859	1	1	1	1	1	1	1	1	1	1	1	1	1	1	1	1	1	1	1	1	1	1	1	0.985915492957746	1	1	1	1	1	1	1	0.753521126760563	1	1
chr4	55959681	55959766	CEP135	75.08	57.1813730645633	2021-02-26	94.33	1	1	1	1	1	1	1	0.129411764705882	1	1	1	1	1	1	1	1	1	1	1	1	1	1	1	1	1	1	1	1	1	1	1	1	1	1	1	1	1	1	1	0.964705882352941	1	1
chr4	55964273	55964402	CEP135	51.97	57.1813730645633	2021-02-26	94.33	1	1	1	0.798449612403101	1	1	1	0	1	1	1	0.976744186046512	1	1	1	0	1	1	1	1	1	1	1	0.953488372093023	1	1	1	0.751937984496124	1	1	1	0.403100775193798	1	1	1	0.364341085271318	1	1	1	0	1	1
chr4	55965643	55965859	CEP135	80.24	57.1813730645633	2021-02-26	94.33	1	1	1	0.935185185185185	1	1	1	0.819444444444445	1	1	1	1	1	1	1	0.833333333333333	1	1	1	1	1	1	1	1	1	1	1	1	1	1	1	0.972222222222222	1	1	1	0.930555555555556	1	1	1	0.787037037037037	1	1
chr4	55969062	55969128	CEP135	45.2	57.1813730645633	2021-02-26	94.33	1	1	1	0	1	1	1	0	1	1	1	1	1	1	1	0	1	1	1	0	1	1	1	0.409090909090909	1	1	1	0.909090909090909	1	1	1	0	1	1	1	0	1	1	1	0	1	1
chr4	55971269	55971408	CEP135	2021-02-26	57.1813730645633	2021-02-26	94.33	1	1	1	0	1	1	1	0	1	1	1	1	1	1	0.949640287769784	0	1	1	1	0	1	1	1	0.776978417266187	1	1	1	0.0575539568345324	1	1	1	0	1	1	1	0	1	1	0.964028776978417	0	1	1
chr4	55974745	55974969	CEP135	53.65	57.1813730645633	2021-02-26	94.33	1	1	1	0.691964285714286	1	1	0.946428571428571	0.232142857142857	1	1	1	0.857142857142857	1	1	1	0.178571428571429	1	1	1	0.696428571428571	1	1	1	0.75	1	1	1	0.754464285714286	1	1	1	0.611607142857143	1	1	1	0.65625	1	0.955357142857143	0.84375	0.334821428571429	1	1
chr4	55980142	55980295	CEP135	42.98	57.1813730645633	2021-02-26	94.33	1	1	1	0.366013071895425	1	1	0.901960784313725	0	1	1	1	0.803921568627451	1	0.96078431372549	0.77124183006536	0	1	1	1	0	1	1	1	0.477124183006536	1	1	0.888888888888889	0.111111111111111	1	1	1	0.450980392156863	1	1	1	0.490196078431373	1	0.954248366013072	0.823529411764706	0	1	1
chr4	55981226	55981379	CEP135	65.88	57.1813730645633	2021-02-26	94.33	1	1	1	0.810457516339869	1	1	1	0.640522875816993	1	1	1	1	1	1	1	0.65359477124183	1	1	1	0.908496732026144	1	1	1	1	1	1	1	0.993464052287582	1	1	1	1	1	1	1	0.908496732026144	1	1	1	0.77124183006536	1	1
chr4	55985280	55985358	CEP135	85.65	57.1813730645633	2021-02-26	94.33	1	1	1	1	1	1	1	0.397435897435897	1	1	1	1	1	1	1	0.756410256410256	1	1	1	1	1	1	1	1	1	1	1	1	1	1	1	1	1	1	1	0.641025641025641	1	1	1	1	1	1
chr4	55991933	55992085	CEP135	38.18	57.1813730645633	2021-02-26	94.33	1	1	1	0	1	1	0.532894736842105	0	1	1	1	0.736842105263158	1	1	0.907894736842105	0	1	1	0.980263157894737	0	1	1	1	0.486842105263158	1	1	1	0.407894736842105	1	1	1	0.480263157894737	1	1	1	0	1	1	0.967105263157895	0	1	1
chr4	55999301	55999417	CEP135	58.38	57.1813730645633	2021-02-26	94.33	1	1	1	0.974137931034483	1	1	1	0	1	1	1	1	1	1	1	0.862068965517241	1	1	1	0.948275862068965	1	1	1	1	1	1	1	1	1	1	1	0.836206896551724	1	1	1	0.818965517241379	1	1	1	0	1	1
chr4	55999490	55999645	CEP135	53.62	57.1813730645633	2021-02-26	94.33	1	1	1	0.780645161290323	1	1	0.993548387096774	0	1	1	1	1	1	1	1	0.832258064516129	1	1	1	0.864516129032258	1	1	1	1	1	1	1	0.954838709677419	1	1	1	0.541935483870968	1	1	1	0.806451612903226	1	1	1	0.0258064516129032	1	1
chr4	56008326	56008382	CEP135	58.04	57.1813730645633	2021-02-26	94.33	1	1	1	0.982142857142857	1	1	1	0	1	1	1	1	1	1	1	0.464285714285714	1	1	1	0.696428571428571	1	1	1	1	1	1	1	1	1	1	1	0.410714285714286	1	1	1	0.696428571428571	1	1	1	0.160714285714286	1	1
chr4	56009734	56009903	CEP135	66.02	57.1813730645633	2021-02-26	94.33	1	1	1	0.994082840236686	1	1	1	0.680473372781065	1	1	1	1	1	1	1	1	1	1	1	1	1	1	1	1	1	1	1	0.982248520710059	1	1	1	1	1	1	1	0.940828402366864	1	1	1	0.822485207100592	1	1
chr4	56011411	56011522	CEP135	48.02	57.1813730645633	2021-02-26	94.33	1	1	1	0.45945945945946	1	1	1	0	1	1	1	0.927927927927928	1	1	1	0.828828828828829	1	1	1	0.531531531531532	1	1	1	0.81981981981982	1	1	1	0.594594594594595	1	1	1	1	1	1	1	0.567567567567568	1	1	1	0.63963963963964	1	1
chr4	56011799	56011985	CEP135	70.81	57.1813730645633	2021-02-26	94.33	1	1	1	1	1	1	1	0.575268817204301	1	1	1	1	1	1	1	0.897849462365591	1	1	1	0.89247311827957	1	1	1	1	1	1	1	1	1	1	1	0.913978494623656	1	1	1	0.967741935483871	1	1	1	0.575268817204301	1	1
chr4	56017647	56017857	CEP135	38.16	57.1813730645633	2021-02-26	94.33	1	1	1	0	1	1	0.995238095238095	0	1	1	1	0.738095238095238	1	1	0.933333333333333	0	1	1	0.895238095238095	0	1	1	1	0	1	1	1	0.0666666666666667	1	1	0.828571428571429	0.0333333333333333	1	1	1	0.0333333333333333	1	0.971428571428571	0.70952380952381	0	1	1
chr4	56019352	56019555	CEP135	50.79	57.1813730645633	2021-02-26	94.33	1	1	1	0.719211822660099	1	1	1	0	1	1	0.995073891625616	0.645320197044335	1	1	0.975369458128079	0.532019704433498	1	1	1	0.655172413793103	1	1	1	0.753694581280788	1	1	1	0.655172413793103	1	1	0.950738916256158	0.443349753694581	1	1	1	0.635467980295567	1	0.990147783251231	0.748768472906404	0.221674876847291	1	1
chr4	56020675	56020780	CEP135	59.27	57.1813730645633	2021-02-26	94.33	1	1	1	0.952380952380952	1	1	1	0.361904761904762	1	1	1	1	1	1	1	0.933333333333333	1	1	1	0.923809523809524	1	1	1	1	1	1	1	1	1	1	1	0.704761904761905	1	1	1	1	1	1	1	0.657142857142857	1	1
chr4	56024500	56024603	CEP135	91.32	57.1813730645633	2021-02-26	94.33	1	1	1	1	1	1	1	0.485436893203884	1	1	1	1	1	1	1	1	1	1	1	1	1	1	1	1	1	1	1	1	1	1	1	1	1	1	1	1	1	1	1	1	1	1
chr4	78058009	78058085	FRAS1	154.13	110.3491875	47.99	221.23	1	1	1	1	1	1	1	1	1	1	1	1	1	1	1	1	1	1	1	1	1	1	1	1	1	1	1	1	1	1	1	1	1	1	1	1	1	1	1	1	1	1
chr4	78065984	78066016	FRAS1	95.84	110.3491875	47.99	221.23	1	1	1	1	1	1	1	0.40625	1	1	1	1	1	1	1	1	1	1	1	1	1	1	1	1	1	1	1	1	1	1	1	1	1	1	1	1	1	1	1	1	1	1
chr4	78237509	78237617	FRAS1	116.32	110.3491875	47.99	221.23	1	1	1	1	1	1	1	1	1	1	1	1	1	1	1	1	1	1	1	1	1	1	1	1	1	1	1	1	1	1	1	1	1	1	1	1	1	1	1	0.944444444444444	1	1
chr4	78245232	78245325	FRAS1	114.89	110.3491875	47.99	221.23	1	1	1	1	1	1	1	1	1	1	1	1	1	1	1	1	1	1	1	1	1	1	1	1	1	1	1	1	1	1	1	1	1	1	1	1	1	1	1	1	1	1
chr4	78252391	78252551	FRAS1	165.54	110.3491875	47.99	221.23	1	1	1	1	1	1	1	1	1	1	1	1	1	1	1	1	1	1	1	1	1	1	1	1	1	1	1	1	1	1	1	1	1	1	1	1	1	1	1	1	1	1
chr4	78255241	78255375	FRAS1	145.79	110.3491875	47.99	221.23	1	1	1	1	1	1	1	1	1	1	1	1	1	1	1	1	1	1	1	1	1	1	1	1	1	1	1	1	1	1	1	1	1	1	1	1	1	1	1	1	1	1
chr4	78265024	78265108	FRAS1	85.76	110.3491875	47.99	221.23	1	1	1	1	1	1	1	0.297619047619048	1	1	1	0.940476190476191	1	1	1	0.821428571428571	1	1	1	1	1	1	1	1	1	1	1	0.857142857142857	1	1	1	0.761904761904762	1	1	1	0.964285714285714	1	1	1	0.357142857142857	1	1
chr4	78266833	78266935	FRAS1	178.04	110.3491875	47.99	221.23	1	1	1	1	1	1	1	1	1	1	1	1	1	1	1	1	1	1	1	1	1	1	1	1	1	1	1	1	1	1	1	1	1	1	1	1	1	1	1	1	1	1
chr4	78267240	78267432	FRAS1	221.23	110.3491875	47.99	221.23	1	1	1	1	1	1	1	1	1	1	1	1	1	1	1	1	1	1	1	1	1	1	1	1	1	1	1	1	1	1	1	1	1	1	1	1	1	1	1	1	1	1
chr4	78278654	78278744	FRAS1	96.1	110.3491875	47.99	221.23	1	1	1	1	1	1	1	0.333333333333333	1	1	1	1	1	1	1	0.944444444444444	1	1	1	1	1	1	1	1	1	1	1	1	1	1	1	1	1	1	1	1	1	1	1	0.544444444444444	1	1
chr4	78281397	78281433	FRAS1	63.83	110.3491875	47.99	221.23	1	1	1	1	1	1	1	0	1	1	1	1	1	1	1	0.555555555555556	1	1	1	0	1	1	1	0.0833333333333333	1	1	1	0.333333333333333	1	1	1	0.583333333333333	1	1	1	0.0555555555555556	1	1	1	0	1	1
chr4	78282819	78282967	FRAS1	123.74	110.3491875	47.99	221.23	1	1	1	1	1	1	1	0.864864864864865	1	1	1	1	1	1	1	1	1	1	1	1	1	1	1	1	1	1	1	1	1	1	1	1	1	1	1	1	1	1	1	1	1	1
chr4	78284404	78284548	FRAS1	158.9	110.3491875	47.99	221.23	1	1	1	1	1	1	1	1	1	1	1	1	1	1	1	1	1	1	1	1	1	1	1	1	1	1	1	1	1	1	1	1	1	1	1	1	1	1	1	1	1	1
chr4	78286404	78286539	FRAS1	56.74	110.3491875	47.99	221.23	1	1	1	0.592592592592593	1	1	1	0.177777777777778	1	1	1	0.837037037037037	1	1	1	0.577777777777778	1	1	1	0.6	1	1	1	0.733333333333333	1	1	1	0.755555555555556	1	1	1	0.725925925925926	1	1	1	0.481481481481482	1	1	0.777777777777778	0.392592592592593	1	1
chr4	78308065	78308209	FRAS1	111.51	110.3491875	47.99	221.23	1	1	1	1	1	1	1	0.944444444444444	1	1	1	1	1	1	1	1	1	1	1	1	1	1	1	1	1	1	1	1	1	1	1	1	1	1	1	1	1	1	1	1	1	1
chr4	78315593	78315734	FRAS1	116.39	110.3491875	47.99	221.23	1	1	1	1	1	1	1	0.900709219858156	1	1	1	1	1	1	1	1	1	1	1	1	1	1	1	1	1	1	1	1	1	1	1	1	1	1	1	1	1	1	1	1	1	1
chr4	78317367	78317508	FRAS1	119.87	110.3491875	47.99	221.23	1	1	1	1	1	1	1	0.943262411347518	1	1	1	1	1	1	1	1	1	1	1	1	1	1	1	1	1	1	1	1	1	1	1	1	1	1	1	1	1	1	1	0.886524822695036	1	1
chr4	78318809	78318986	FRAS1	87.25	110.3491875	47.99	221.23	1	1	1	1	1	1	1	1	1	1	1	1	1	1	1	1	1	1	1	1	1	1	1	1	1	1	1	1	1	1	1	1	1	1	1	1	1	1	1	1	1	1
chr4	78333271	78333412	FRAS1	76.96	110.3491875	47.99	221.23	1	1	1	0.879432624113475	1	1	1	0.127659574468085	1	1	1	0.957446808510638	1	1	1	0.985815602836879	1	1	1	0.907801418439716	1	1	1	0.985815602836879	1	1	1	0.964539007092199	1	1	1	0.730496453900709	1	1	1	0.553191489361702	1	1	1	0.319148936170213	1	1
chr4	78337673	78337817	FRAS1	134.68	110.3491875	47.99	221.23	1	1	1	1	1	1	1	1	1	1	1	1	1	1	1	1	1	1	1	1	1	1	1	1	1	1	1	1	1	1	1	1	1	1	1	1	1	1	1	1	1	1
chr4	78363512	78363665	FRAS1	145.16	110.3491875	47.99	221.23	1	1	1	1	1	1	1	1	1	1	1	1	1	1	1	1	1	1	1	1	1	1	1	1	1	1	1	1	1	1	1	1	1	1	1	1	1	1	1	0.856209150326797	1	1
chr4	78363907	78364054	FRAS1	203.56	110.3491875	47.99	221.23	1	1	1	1	1	1	1	1	1	1	1	1	1	1	1	1	1	1	1	1	1	1	1	1	1	1	1	1	1	1	1	1	1	1	1	1	1	1	1	1	1	1
chr4	78369837	78369984	FRAS1	103.36	110.3491875	47.99	221.23	1	1	1	1	1	1	1	0.850340136054422	1	1	1	1	1	1	1	1	1	1	1	1	1	1	1	1	1	1	1	1	1	1	1	1	1	1	1	1	1	1	1	0.91156462585034	1	1
chr4	78372717	78372858	FRAS1	50.28	110.3491875	47.99	221.23	1	1	1	0.659574468085106	1	1	1	0	1	1	1	0.382978723404255	1	1	1	0	1	1	1	0.0141843971631206	1	1	1	0.730496453900709	1	1	1	0.113475177304965	1	1	1	0.170212765957447	1	1	1	0	1	1	0.957446808510638	0	1	1
chr4	78374110	78374251	FRAS1	131.74	110.3491875	47.99	221.23	1	1	1	1	1	1	1	1	1	1	1	1	1	1	1	1	1	1	1	1	1	1	1	1	1	1	1	1	1	1	1	1	1	1	1	1	1	1	1	1	1	1
chr4	78375738	78375879	FRAS1	118.38	110.3491875	47.99	221.23	1	1	1	1	1	1	1	0.716312056737589	1	1	1	1	1	1	1	0.957446808510638	1	1	1	1	1	1	1	1	1	1	1	1	1	1	1	1	1	1	1	1	1	1	1	0.666666666666667	1	1
chr4	78379725	78379996	FRAS1	84.74	110.3491875	47.99	221.23	1	1	1	1	1	1	1	0.870848708487085	1	1	1	1	1	1	1	0.568265682656827	1	1	1	0.859778597785978	1	1	1	0.992619926199262	1	1	1	0.937269372693727	1	1	1	0.933579335793358	1	1	1	0.944649446494465	1	1	1	0.276752767527675	1	1
chr4	78384058	78384143	FRAS1	73.79	110.3491875	47.99	221.23	1	1	1	0.929411764705882	1	1	1	0	1	1	1	1	1	1	1	0.988235294117647	1	1	1	0.882352941176471	1	1	1	1	1	1	1	0.682352941176471	1	1	1	0.882352941176471	1	1	1	0.988235294117647	1	1	1	0.588235294117647	1	1
chr4	78387374	78387701	FRAS1	109.54	110.3491875	47.99	221.23	1	1	1	1	1	1	1	0.828746177370031	1	1	1	1	1	1	1	0.889908256880734	1	1	1	1	1	1	1	0.944954128440367	1	1	1	0.89908256880734	1	1	1	0.883792048929664	1	1	1	0.935779816513761	1	1	0.963302752293578	0.746177370030581	1	1
chr4	78400733	78400887	FRAS1	75.83	110.3491875	47.99	221.23	1	1	1	1	1	1	1	0.194805194805195	1	1	1	1	1	1	1	1	1	1	1	1	1	1	1	1	1	1	1	1	1	1	1	1	1	1	1	1	1	1	1	0.62987012987013	1	1
chr4	78407662	78407841	FRAS1	136.73	110.3491875	47.99	221.23	1	1	1	1	1	1	1	0.871508379888268	1	1	1	1	1	1	1	1	1	1	1	1	1	1	1	1	1	1	1	1	1	1	1	1	1	1	1	1	1	1	1	1	1	1
chr4	78412968	78413085	FRAS1	60.68	110.3491875	47.99	221.23	1	1	1	0.837606837606838	1	1	0.777777777777778	0	1	1	1	0.931623931623932	1	1	1	0.435897435897436	1	1	1	0.35042735042735	1	1	1	0.769230769230769	1	1	1	0.811965811965812	1	1	1	0.461538461538462	1	1	1	0.358974358974359	1	1	1	0.239316239316239	1	1
chr4	78418948	78419063	FRAS1	118.45	110.3491875	47.99	221.23	1	1	1	1	1	1	1	0.217391304347826	1	1	1	1	1	1	1	1	1	1	1	1	1	1	1	1	1	1	1	1	1	1	1	1	1	1	1	1	1	1	1	0.71304347826087	1	1
chr4	78421862	78422000	FRAS1	150.38	110.3491875	47.99	221.23	1	1	1	1	1	1	1	1	1	1	1	1	1	1	1	1	1	1	1	1	1	1	1	1	1	1	1	1	1	1	1	1	1	1	1	1	1	1	1	1	1	1
chr4	78424387	78424420	FRAS1	69.79	110.3491875	47.99	221.23	1	1	1	1	1	1	1	1	1	1	1	1	1	1	1	1	1	1	1	1	1	1	1	1	1	1	1	1	1	1	1	1	1	1	1	1	1	1	1	1	1	1
chr4	78429094	78429226	FRAS1	137.86	110.3491875	47.99	221.23	1	1	1	1	1	1	1	1	1	1	1	1	1	1	1	1	1	1	1	1	1	1	1	1	1	1	1	1	1	1	1	1	1	1	1	1	1	1	1	1	1	1
chr4	78430291	78430417	FRAS1	102.77	110.3491875	47.99	221.23	1	1	1	1	1	1	1	1	1	1	1	1	1	1	1	1	1	1	1	1	1	1	1	1	1	1	1	1	1	1	1	1	1	1	1	1	1	1	1	1	1	1
chr4	78432356	78432604	FRAS1	94.93	110.3491875	47.99	221.23	1	1	1	1	1	1	1	0.951612903225806	1	1	1	1	1	1	1	0.858870967741936	1	1	1	1	1	1	1	1	1	1	1	1	1	1	1	0.987903225806452	1	1	1	1	1	1	1	0.931451612903226	1	1
chr4	78438569	78438718	FRAS1	121.58	110.3491875	47.99	221.23	1	1	1	1	1	1	1	0.966442953020134	1	1	1	1	1	1	1	1	1	1	1	1	1	1	1	1	1	1	1	1	1	1	1	1	1	1	1	1	1	1	1	1	1	1
chr4	78438901	78439064	FRAS1	87.19	110.3491875	47.99	221.23	1	1	1	1	1	1	1	0.337423312883436	1	1	1	1	1	1	1	0.809815950920245	1	1	1	0.987730061349693	1	1	1	0.993865030674847	1	1	1	0.828220858895705	1	1	1	0.748466257668712	1	1	1	0.987730061349693	1	1	1	0.693251533742331	1	1
chr4	78441161	78441297	FRAS1	67.67	110.3491875	47.99	221.23	1	1	1	0.941176470588235	1	1	1	0	1	1	1	1	1	1	1	0.911764705882353	1	1	1	0.926470588235294	1	1	1	1	1	1	1	0.941176470588235	1	1	1	0.735294117647059	1	1	1	0.838235294117647	1	1	1	0.485294117647059	1	1
chr4	78445521	78446633	FRAS1	55.77	110.3491875	47.99	221.23	1	0.734712230215827	0.578237410071942	0.412769784172662	0.890287769784173	0.589928057553957	0.469424460431655	0.303956834532374	0.884892086330935	0.642086330935252	0.567446043165468	0.419964028776978	1	0.661870503597122	0.555755395683453	0.420863309352518	0.909172661870504	0.702338129496403	0.571942446043166	0.356115107913669	1	0.740107913669065	0.552158273381295	0.418165467625899	0.971223021582734	0.589928057553957	0.515287769784173	0.371402877697842	0.955935251798561	0.635791366906475	0.481115107913669	0.357014388489209	0.973920863309353	0.649280575539568	0.529676258992806	0.369604316546763	0.968525179856115	0.518884892086331	0.455035971223022	0.25089928057554	1	0.68794964028777
chr4	78446726	78446880	FRAS1	67.98	110.3491875	47.99	221.23	1	1	1	1	1	1	1	0	1	1	1	1	1	1	1	1	1	1	1	0.772727272727273	1	1	1	1	1	1	1	1	1	1	1	1	1	1	1	0.675324675324675	1	1	1	0.227272727272727	1	1
chr4	78448052	78448316	FRAS1	129.2	110.3491875	47.99	221.23	1	1	1	1	1	1	1	0.893939393939394	1	1	1	1	1	1	1	0.988636363636364	1	1	1	1	1	1	1	1	1	1	1	1	1	1	1	1	1	1	1	1	1	1	1	0.776515151515152	1	1
chr4	78450150	78450339	FRAS1	90.97	110.3491875	47.99	221.23	1	1	1	0.793650793650794	1	1	1	0.523809523809524	1	1	1	0.687830687830688	1	1	0.883597883597884	0.576719576719577	1	1	1	0.814814814814815	1	1	1	0.650793650793651	1	1	1	0.740740740740741	1	1	0.994708994708995	0.645502645502646	1	1	1	0.703703703703704	1	1	0.798941798941799	0.486772486772487	1	1
chr4	78451771	78451891	FRAS1	75.46	110.3491875	47.99	221.23	1	1	1	0.991666666666667	1	1	1	0.791666666666667	1	1	1	1	1	1	1	1	1	1	1	0.766666666666667	1	1	1	1	1	1	1	1	1	1	1	1	1	1	1	1	1	1	1	0.933333333333333	1	1
chr4	78452174	78452354	FRAS1	76.67	110.3491875	47.99	221.23	1	1	1	1	1	1	1	0	1	1	1	0.988888888888889	1	1	1	0.888888888888889	1	1	1	0.922222222222222	1	1	1	0.944444444444444	1	1	1	0.855555555555556	1	1	1	0.755555555555556	1	1	1	0.861111111111111	1	1	1	0.733333333333333	1	1
chr4	78464020	78464145	FRAS1	77.22	110.3491875	47.99	221.23	1	1	1	1	1	1	0.824	0	1	1	1	0.816	1	1	1	0.576	1	1	1	0.72	1	1	1	0.456	1	1	1	0.52	1	1	1	0.672	1	1	1	0.504	1	1	1	0	1	1
chr4	78464442	78464583	FRAS1	139.79	110.3491875	47.99	221.23	1	1	1	1	1	1	1	1	1	1	1	1	1	1	1	1	1	1	1	1	1	1	1	1	1	1	1	1	1	1	1	1	1	1	1	1	1	1	1	1	1	1
chr4	78466207	78466435	FRAS1	195.57	110.3491875	47.99	221.23	1	1	1	1	1	1	1	0.960526315789474	1	1	1	1	1	1	1	1	1	1	1	1	1	1	1	1	1	1	1	1	1	1	1	0.925438596491228	1	1	1	1	1	1	1	1	1	1
chr4	78469977	78470091	FRAS1	192.69	110.3491875	47.99	221.23	1	1	1	1	1	1	1	1	1	1	1	1	1	1	1	1	1	1	1	1	1	1	1	1	1	1	1	1	1	1	1	1	1	1	1	1	1	1	1	1	1	1
chr4	78472179	78472330	FRAS1	190.5	110.3491875	47.99	221.23	1	1	1	1	1	1	1	1	1	1	1	1	1	1	1	1	1	1	1	1	1	1	1	1	1	1	1	1	1	1	1	1	1	1	1	1	1	1	1	1	1	1
chr4	78473437	78473597	FRAS1	125.21	110.3491875	47.99	221.23	1	1	1	1	1	1	1	0.9375	1	1	1	1	1	1	1	1	1	1	1	1	1	1	1	1	1	1	1	1	1	1	1	1	1	1	1	1	1	1	1	0.95625	1	1
chr4	78475437	78475606	FRAS1	133.67	110.3491875	47.99	221.23	1	1	1	1	1	1	1	1	1	1	1	1	1	1	1	1	1	1	1	1	1	1	1	1	1	1	1	1	1	1	1	1	1	1	1	1	1	1	1	1	1	1
chr4	78477814	78478061	FRAS1	87.16	110.3491875	47.99	221.23	1	1	1	1	1	1	1	0.352226720647773	1	1	1	1	1	1	1	0.619433198380567	1	1	1	0.91497975708502	1	1	1	0.963562753036437	1	1	1	0.88663967611336	1	1	1	0.890688259109312	1	1	1	0.825910931174089	1	1	1	0.623481781376518	1	1
chr4	78479373	78479718	FRAS1	124.59	110.3491875	47.99	221.23	1	1	1	1	1	1	1	0.742028985507246	1	1	1	1	1	1	1	0.991304347826087	1	1	1	0.92463768115942	1	1	1	1	1	1	1	0.985507246376812	1	1	1	0.988405797101449	1	1	1	0.936231884057971	1	1	1	0.863768115942029	1	1
chr4	78481803	78481964	FRAS1	160.91	110.3491875	47.99	221.23	1	1	1	1	1	1	1	1	1	1	1	1	1	1	1	1	1	1	1	1	1	1	1	1	1	1	1	1	1	1	1	1	1	1	1	1	1	1	1	0.968944099378882	1	1
chr4	78482387	78482535	FRAS1	61.01	110.3491875	47.99	221.23	1	1	1	0.993243243243243	1	1	1	0.0202702702702703	1	1	1	1	1	1	1	1	1	1	1	1	1	1	1	1	1	1	1	0.716216216216216	1	1	1	0.72972972972973	1	1	1	0.45945945945946	1	1	1	0	1	1
chr4	78488874	78489080	FRAS1	61.91	110.3491875	47.99	221.23	1	1	1	0.723300970873786	1	1	0.893203883495146	0.422330097087379	1	1	1	0.839805825242718	1	1	1	0.650485436893204	1	1	1	0.703883495145631	1	1	1	0.830097087378641	1	1	1	0.713592233009709	1	1	1	0.810679611650486	1	1	1	0.606796116504854	1	1	0.995145631067961	0.640776699029126	1	1
chr4	78496804	78496961	FRAS1	91.13	110.3491875	47.99	221.23	1	1	1	1	1	1	1	1	1	1	1	1	1	1	1	1	1	1	1	1	1	1	1	1	1	1	1	1	1	1	1	1	1	1	1	0.980891719745223	1	1	1	0.67515923566879	1	1
chr4	78499720	78499921	FRAS1	115.28	110.3491875	47.99	221.23	1	1	1	1	1	1	1	0.81592039800995	1	1	1	1	1	1	1	0.985074626865672	1	1	1	1	1	1	1	1	1	1	1	1	1	1	1	0.945273631840796	1	1	1	0.960199004975124	1	1	1	0.781094527363184	1	1
chr4	78507420	78507608	FRAS1	117.61	110.3491875	47.99	221.23	1	1	1	1	1	1	1	1	1	1	1	1	1	1	1	1	1	1	1	1	1	1	1	1	1	1	1	1	1	1	1	1	1	1	1	1	1	1	1	0.984042553191489	1	1
chr4	78508730	78509006	FRAS1	169.68	110.3491875	47.99	221.23	1	1	1	1	1	1	1	1	1	1	1	1	1	1	1	1	1	1	1	1	1	1	1	1	1	1	1	1	1	1	1	1	1	1	1	1	1	1	1	1	1	1
chr4	78511273	78511506	FRAS1	127.27	110.3491875	47.99	221.23	1	1	1	1	1	1	1	0.875536480686695	1	1	1	1	1	1	1	1	1	1	1	1	1	1	1	1	1	1	1	1	1	1	1	1	1	1	1	1	1	1	1	1	1	1
chr4	78513391	78513552	FRAS1	80.01	110.3491875	47.99	221.23	1	1	1	1	1	1	1	0.645962732919255	1	1	1	1	1	1	1	1	1	1	1	0.900621118012422	1	1	1	1	1	1	1	1	1	1	1	1	1	1	1	1	1	1	1	0.0683229813664596	1	1
chr4	78515798	78516013	FRAS1	159.16	110.3491875	47.99	221.23	1	1	1	1	1	1	1	1	1	1	1	1	1	1	1	1	1	1	1	1	1	1	1	1	1	1	1	1	1	1	1	1	1	1	1	1	1	1	1	0.827906976744186	1	1
chr4	78519330	78519481	FRAS1	115.46	110.3491875	47.99	221.23	1	1	1	1	1	1	1	1	1	1	1	1	1	1	1	1	1	1	1	1	1	1	1	1	1	1	1	1	1	1	1	1	1	1	1	1	1	1	1	0.927152317880795	1	1
chr4	78521522	78521630	FRAS1	47.99	110.3491875	47.99	221.23	1	1	1	0.444444444444444	1	1	1	0	1	1	1	0.925925925925926	1	1	1	0.222222222222222	1	1	1	0.62037037037037	1	1	1	0.972222222222222	1	1	1	0.435185185185185	1	1	1	0.638888888888889	1	1	1	0.518518518518519	1	1	1	0	1	1
chr4	78522648	78522808	FRAS1	78.06	110.3491875	47.99	221.23	1	1	1	1	1	1	1	0.1	1	1	1	1	1	1	1	1	1	1	1	0.89375	1	1	1	1	1	1	1	1	1	1	1	0.9	1	1	1	1	1	1	1	0.4	1	1
chr4	78526540	78526657	FRAS1	124.17	110.3491875	47.99	221.23	1	1	1	1	1	1	1	1	1	1	1	1	1	1	1	1	1	1	1	1	1	1	1	1	1	1	1	1	1	1	1	1	1	1	1	1	1	1	1	0.948717948717949	1	1
chr4	78534448	78534615	FRAS1	91.87	110.3491875	47.99	221.23	1	1	1	1	1	1	1	0.802395209580838	1	1	1	1	1	1	1	1	1	1	1	1	1	1	1	1	1	1	1	1	1	1	1	1	1	1	1	1	1	1	1	1	1	1
chr4	78536994	78537200	FRAS1	102.53	110.3491875	47.99	221.23	1	1	1	1	1	1	1	1	1	1	1	1	1	1	1	1	1	1	1	1	1	1	1	1	1	1	1	1	1	1	1	1	1	1	1	1	1	1	1	0.966019417475728	1	1
chr4	78539293	78539440	FRAS1	76.08	110.3491875	47.99	221.23	1	1	1	0.904761904761905	1	1	1	0.251700680272109	1	1	1	1	1	1	1	0.768707482993197	1	1	1	0.775510204081633	1	1	1	0.897959183673469	1	1	1	0.952380952380952	1	1	1	0.816326530612245	1	1	1	0.986394557823129	1	1	1	0	1	1
chr4	78540530	78541124	FRAS1	110.9	110.3491875	47.99	221.23	1	1	1	1	1	1	1	0.991582491582492	1	1	1	1	1	1	1	1	1	1	1	1	1	1	1	1	1	1	1	1	1	1	1	1	1	1	1	1	1	1	1	1	1	1
chr4	103106221	103106316	CENPE	47.63	72.3148292021211	2021-08-31	130.5	1	1	1	0.189473684210526	1	1	1	0	1	1	1	1	1	1	1	0	1	1	1	0	1	1	1	0.91578947368421	1	1	1	0.452631578947368	1	1	1	0	1	1	1	0.705263157894737	1	1	1	0	1	1
chr4	103108802	103109089	CENPE	99.32	72.3148292021211	2021-08-31	130.5	1	1	1	1	1	1	1	0.850174216027875	1	1	1	1	1	1	1	1	1	1	1	1	1	1	1	1	1	1	1	1	1	1	1	1	1	1	1	1	1	1	1	0.846689895470383	1	1
chr4	103110827	103111011	CENPE	70.2	72.3148292021211	2021-08-31	130.5	1	1	1	0.831521739130435	1	1	0.994565217391304	0.364130434782609	1	1	1	0.945652173913043	1	1	1	0.918478260869565	1	1	1	0.760869565217391	1	1	1	0.945652173913043	1	1	1	0.945652173913043	1	1	1	0.847826086956522	1	1	1	0.733695652173913	1	1	0.940217391304348	0.315217391304348	1	1
chr4	103114454	103114552	CENPE	63.14	72.3148292021211	2021-08-31	130.5	1	1	1	0.928571428571429	1	1	1	0.448979591836735	1	1	1	1	1	1	1	0.73469387755102	1	1	1	1	1	1	1	1	1	1	1	1	1	1	1	0.806122448979592	1	1	1	1	1	1	1	0.653061224489796	1	1
chr4	103116576	103116689	CENPE	75.62	72.3148292021211	2021-08-31	130.5	1	1	1	1	1	1	1	0	1	1	1	1	1	1	1	0	1	1	1	0	1	1	1	0.991150442477876	1	1	1	0.8672566S132142	1	1	1	0.849557522123894	1	1	1	1	1	1	1	0.336283185840708	1	1
chr4	103120147	103120333	CENPE	76.22	72.3148292021211	2021-08-31	130.5	1	1	1	0.973118279569892	1	1	0.806451612903226	0	1	1	1	0.82258064516129	1	1	1	0.0430107526881721	1	1	1	0.5	1	1	1	0.924731182795699	1	1	1	0.60752688172043	1	1	1	0.596774193548387	1	1	1	0.387096774193548	1	1	0.897849462365591	0	1	1
chr4	103122870	103123089	CENPE	50.38	72.3148292021211	2021-08-31	130.5	1	1	1	0.474885844748858	1	1	0.808219178082192	0	1	1	1	0.908675799086758	1	1	0.986301369863014	0	1	1	1	0	1	1	1	0.570776255707763	1	1	1	0	1	1	0.954337899543379	0	1	1	1	0	1	1	0.863013698630137	0	1	1
chr4	103132692	103132896	CENPE	45.12	72.3148292021211	2021-08-31	130.5	1	1	1	0.465686274509804	1	1	0.691176470588235	0	1	1	1	0.593137254901961	1	1	0.892156862745098	0	1	1	1	0.0245098039215686	1	1	0.975490196078431	0.392156862745098	1	1	1	0.357843137254902	1	1	0.941176470588235	0.441176470588235	1	1	1	0.235294117647059	1	1	1	0.132352941176471	1	1
chr4	103133694	103133892	CENPE	67.05	72.3148292021211	2021-08-31	130.5	1	1	1	0.823232323232323	1	1	0.984848484848485	0	1	1	1	0.792929292929293	1	1	0.929292929292929	0.272727272727273	1	1	1	0.595959595959596	1	1	1	0.611111111111111	1	1	1	0.757575757575758	1	1	1	0.328282828282828	1	1	1	0.409090909090909	1	1	0.96969696969697	0.5	1	1
chr4	103136140	103136359	CENPE	39.83	72.3148292021211	2021-08-31	130.5	1	1	0.785388127853881	0.429223744292237	1	1	0.858447488584475	0.0319634703196347	1	1	0.995433789954338	0.575342465753425	1	1	1	0.575342465753425	1	1	1	0.575342465753425	1	1	0.995433789954338	0.684931S539315	1	1	0.931S539315068	0.570776255707763	1	1	0.89041095890411	0.625570776255708	1	1	1	0.S53931S5393	1	1	0.872146118721461	0.0502283105022831	1	1
chr4	103138350	103138452	CENPE	78.37	72.3148292021211	2021-08-31	130.5	1	1	1	1	1	1	1	0.0882352941176471	1	1	1	1	1	1	1	0.754901960784314	1	1	1	0.833333333333333	1	1	1	1	1	1	1	0.950980392156863	1	1	1	1	1	1	1	0.862745098039216	1	1	1	0.607843137254902	1	1
chr4	103139788	103140079	CENPE	88.74	72.3148292021211	2021-08-31	130.5	1	1	1	0.972508591065292	1	1	1	0.683848797250859	1	1	1	0.97594T298213	1	1	1	0.920962199312715	1	1	1	0.88659793814433	1	1	1	0.814432989690722	1	1	1	0.84192439862543	1	1	1	0.838487972508591	1	1	1	0.920962199312715	1	1	0.938144329896907	0.47766323024055	1	1
chr4	103140255	103140414	CENPE	64.8	72.3148292021211	2021-08-31	130.5	1	1	1	0.880503144654088	1	1	1	0	1	1	1	0.886792452830189	1	1	1	0.0880503144654088	1	1	1	0.446540880503145	1	1	1	0.591194968553459	1	1	1	0.553459119496855	1	1	1	0.352201257861635	1	1	1	0.528301886792453	1	1	0.962264150943396	0	1	1
chr4	103140813	103141104	CENPE	52.6	72.3148292021211	2021-08-31	130.5	1	1	1	0.673539518900344	1	1	0.879725085910653	0	1	1	0.962199312714777	0.429553264604811	1	1	1	0.646048109965636	1	1	0.972508591065292	0.539518900343643	1	1	0.941580756013746	0.257731958762887	1	1	0.986254295532646	0.219931271477663	1	1	0.958762886597938	0.336769759450172	1	1	1	0.422680412371134	1	1	0.848797250859107	0	1	1
chr4	103141749	103141908	CENPE	2021-08-31	72.3148292021211	2021-08-31	130.5	1	1	0.886792452830189	0	1	0.930817610062893	0.207547169811321	0	1	1	1	0.716981132075472	1	1	0.716981132075472	0	1	1	1	0	1	1	1	0	1	1	0.924528301886792	0	1	1	0.949685534591195	0	1	1	1	0	1	1	0.786163522012579	0	1	1
chr4	103143247	103143406	CENPE	65.31	72.3148292021211	2021-08-31	130.5	1	1	1	0.792452830188679	1	1	1	0	1	1	1	0.685534591194969	1	1	1	0.371069182389937	1	1	1	0.0566037735849057	1	1	1	0.509433962264151	1	1	1	0.616352201257862	1	1	1	0	1	1	1	0.358490566037736	1	1	0.855345911949686	0	1	1
chr4	103144330	103144618	CENPE	81.25	72.3148292021211	2021-08-31	130.5	1	1	1	0.986111111111111	1	0.993055555555556	0.951388888888889	0.336805555555556	1	1	1	0.951388888888889	1	1	1	0.847222222222222	1	1	1	0.763888888888889	1	1	1	0.892361111111111	1	1	1	0.868055555555556	1	1	1	0.864583333333333	1	1	1	0.798611111111111	1	1	1	0.684027777777778	1	1
chr4	103145049	103145334	CENPE	62.99	72.3148292021211	2021-08-31	130.5	1	1	1	0.68421052631579	1	1	0.908771929824561	0	1	1	1	0.87719298245614	1	1	1	0.322807017S145	1	1	1	0.63859649122807	1	1	1	0.814035087719298	1	1	1	0.442105263157895	1	1	1	0.505263157894737	1	1	1	0.252631578947368	1	1	0.771929824561403	0	1	1
chr4	103145522	103145681	CENPE	98.81	72.3148292021211	2021-08-31	130.5	1	1	1	1	1	1	1	0.735849056603774	1	1	1	1	1	1	1	0.616352201257862	1	1	1	0.773584905660377	1	1	1	1	1	1	1	0.880503144654088	1	1	1	0.515723270440252	1	1	1	0.817610062893082	1	1	1	0.0880503144654088	1	1
chr4	103145828	103146107	CENPE	94.27	72.3148292021211	2021-08-31	130.5	1	1	1	0.992831S1368638	1	1	1	0.860215053763441	1	1	1	0.956989247311828	1	1	1	0.734767025089606	1	1	1	0.942652329749104	1	1	1	0.992831S1368638	1	1	1	0.706093189964158	1	1	1	0.838709677419355	1	1	1	0.716845878136201	1	1	1	0.616487455197133	1	1
chr4	103147355	103147646	CENPE	91.59	72.3148292021211	2021-08-31	130.5	1	1	1	0.951890034364261	1	1	0.924398625429553	0.0962199312714777	1	1	1	0.879725085910653	1	1	1	0.652920962199313	1	1	1	0.793814432989691	1	1	1	0.910652920962199	1	1	1	0.67697594T2982	1	1	1	0.701030927835052	1	1	1	0.714776632302406	1	1	1	0.405498281786942	1	1
chr4	103148843	103148999	CENPE	70.84	72.3148292021211	2021-08-31	130.5	1	1	1	1	1	1	1	0.0448717948717949	1	1	1	1	1	1	1	0.538461538461538	1	1	1	1	1	1	1	1	1	1	1	1	1	1	1	0.91025641025641	1	1	1	1	1	1	1	0.487179487179487	1	1
chr4	103149117	103149408	CENPE	63.2	72.3148292021211	2021-08-31	130.5	1	1	1	0.766323024054983	1	1	0.7594T29821306	0	1	1	1	0.690721649484536	1	1	0.993127147766323	0.43298969072165	1	1	0.94T2982130584	0.563573883161512	1	1	1	0.556701030927835	1	1	0.731958762886598	0.539518900343643	1	1	0.800687285223368	0.18213058419244	1	1	1	0.642611683848797	1	0.914089347079038	0.793814432989691	0.171821305841924	1	1
chr4	103151218	103151377	CENPE	86.64	72.3148292021211	2021-08-31	130.5	1	1	1	1	1	1	1	0.220125786163522	1	1	1	1	1	1	1	0.836477987421384	1	1	1	1	1	1	1	0.911949685534591	1	1	1	0.849056603773585	1	1	1	0.861635220125786	1	1	1	0.779874213836478	1	1	1	0.635220125786164	1	1
chr4	103153046	103153250	CENPE	72.6	72.3148292021211	2021-08-31	130.5	1	1	1	1	1	1	0.946078431372549	0	1	1	1	0.941176470588235	1	1	0.926470588235294	0	1	1	1	0.509803921568627	1	1	1	0.745098039215686	1	1	1	0.28921568627451	1	1	1	0.0490196078431373	1	1	1	0.504901960784314	1	1	0.96078431372549	0	1	1
chr4	103158299	103158458	CENPE	62.92	72.3148292021211	2021-08-31	130.5	1	1	1	1	1	1	1	0	1	1	1	1	1	1	1	0.729559748427673	1	1	1	1	1	1	1	1	1	1	1	0.874213836477987	1	1	1	0.616352201257862	1	1	1	0.805031446540881	1	1	1	0.70440251572327	1	1
chr4	103158613	103158886	CENPE	94.33	72.3148292021211	2021-08-31	130.5	1	1	1	1	1	1	1	1	1	1	1	1	1	1	1	0.831501831501832	1	1	1	1	1	1	1	1	1	1	1	1	1	1	1	1	1	1	1	1	1	1	1	0.919413919413919	1	1
chr4	103159009	103159324	CENPE	99.37	72.3148292021211	2021-08-31	130.5	1	1	1	0.819047619047619	1	1	0.942857142857143	0.647619047619048	1	1	1	0.876190476190476	1	1	0.996825396825397	0.806349206349206	1	1	1	0.873015873015873	1	1	0.952380952380952	0.841269841269841	1	1	1	0.771428571428571	1	1	0.993650793650794	0.812698412698413	1	1	1	0.825396825396825	1	1	0.933333333333333	0.733333333333333	1	1
chr4	103160624	103160779	CENPE	53.59	72.3148292021211	2021-08-31	130.5	1	1	1	0.587096774193548	1	1	1	0.148387096774194	1	1	1	0.729032258064516	1	1	1	0	1	1	1	0.374193548387097	1	1	1	0.870967741935484	1	1	1	0.361290322580645	1	1	1	0	1	1	1	0	1	1	1	0	1	1
chr4	103161085	103161251	CENPE	58.9	72.3148292021211	2021-08-31	130.5	1	1	1	0.963855421686747	1	1	1	0	1	1	1	1	1	1	1	0	1	1	1	0.006024096385S143	1	1	1	1	1	1	1	0.680722891566265	1	1	1	0.0542168674698795	1	1	1	0.373493975903614	1	1	1	0	1	1
chr4	103161334	103161457	CENPE	61.08	72.3148292021211	2021-08-31	130.5	1	1	1	0.959349593495935	1	1	1	0.650406504065041	1	1	1	1	1	1	1	0.967479674796748	1	1	1	0.902439024390244	1	1	1	1	1	1	1	1	1	1	1	0.617886178861789	1	1	1	1	1	1	1	0	1	1
chr4	103163136	103163256	CENPE	68.09	72.3148292021211	2021-08-31	130.5	1	1	1	1	1	1	0.883333333333333	0	1	1	1	1	1	1	1	0	1	1	1	0	1	1	1	1	1	1	1	0.666666666666667	1	1	1	0	1	1	1	0.875	1	1	1	0.0833333333333333	1	1
chr4	103163478	103163553	CENPE	41.32	72.3148292021211	2021-08-31	130.5	1	1	1	0	1	1	0.546666666666667	0	1	1	1	1	1	1	0.773333333333333	0	1	1	1	0	1	1	1	0.293333333333333	1	1	1	0.52	1	1	1	0	1	1	1	0	1	1	1	0	1	1
chr4	103174735	103174903	CENPE	69.46	72.3148292021211	2021-08-31	130.5	1	1	1	0.851190476190476	1	1	1	0.303571428571429	1	1	1	0.958333333333333	1	1	1	0.732142857142857	1	1	1	0.583333333333333	1	1	1	0.660714285714286	1	1	1	0.821428571428571	1	1	1	0.696428571428571	1	1	1	0.613095238095238	1	1	1	0.68452380952381	1	1
chr4	103175959	103176048	CENPE	41.28	72.3148292021211	2021-08-31	130.5	1	1	1	0	1	1	1	0	1	1	1	1	1	1	1	0	1	1	1	0	1	1	1	1	1	1	1	0	1	1	1	0	1	1	1	1	1	1	1	0	1	1
chr4	103176898	103177046	CENPE	57.33	72.3148292021211	2021-08-31	130.5	1	1	1	0.783783783783784	1	1	0.648648648648649	0	1	1	1	0.756756756756757	1	1	1	0	1	1	1	0.445945945945946	1	1	1	0.702702702702703	1	1	1	0.587837837837838	1	1	1	0.337837837837838	1	1	1	0.378378378378378	1	1	1	0.554054054054054	1	1
chr4	103180310	103180469	CENPE	86.63	72.3148292021211	2021-08-31	130.5	1	1	1	1	1	1	1	0.509433962264151	1	1	1	1	1	1	1	0.836477987421384	1	1	1	0.880503144654088	1	1	1	1	1	1	1	1	1	1	1	1	1	1	1	0.836477987421384	1	1	1	0.647798742138365	1	1
chr4	103181336	103181456	CENPE	78.99	72.3148292021211	2021-08-31	130.5	1	1	1	1	1	1	1	0.658333333333333	1	1	1	1	1	1	1	0.316666666666667	1	1	1	1	1	1	1	0.983333333333333	1	1	1	0.733333333333333	1	1	1	0.9	1	1	1	0.858333333333333	1	1	1	0.116666666666667	1	1
chr4	103182761	103182891	CENPE	52.45	72.3148292021211	2021-08-31	130.5	1	1	1	0.730769230769231	1	1	1	0	1	1	1	0.992307692307692	1	1	1	0	1	1	1	0.176923076923077	1	1	1	0.930769230769231	1	1	1	1	1	1	1	0.346153846153846	1	1	1	0.384615384615385	1	1	1	0	1	1
chr4	103183200	103183288	CENPE	130.5	72.3148292021211	2021-08-31	130.5	1	1	1	1	1	1	1	0.488636363636364	1	1	1	1	1	1	1	1	1	1	1	0.875	1	1	1	1	1	1	1	1	1	1	1	1	1	1	1	1	1	1	1	0.829545454545455	1	1
chr4	103185809	103185861	CENPE	90.13	72.3148292021211	2021-08-31	130.5	1	1	1	1	1	1	1	1	1	1	1	1	1	1	1	1	1	1	1	1	1	1	1	1	1	1	1	1	1	1	1	1	1	1	1	1	1	1	1	1	1	1
chr4	103194228	103194294	CENPE	41.38	72.3148292021211	2021-08-31	130.5	1	1	1	0	1	1	1	0	1	1	1	0.590909090909091	1	1	0.727272727272727	0	1	1	1	0	1	1	1	0.666666666666667	1	1	1	0.681818181818182	1	1	1	0	1	1	1	0	1	1	1	0	1	1
chr4	103194373	103194441	CENPE	44.07	72.3148292021211	2021-08-31	130.5	1	1	1	0	1	1	0.735294117647059	0	1	1	1	0.529411764705882	1	1	0.647058823529412	0	1	1	1	0	1	1	1	0	1	1	1	0.514705882352941	1	1	1	0	1	1	1	0	1	1	0.735294117647059	0	1	1
chr4	103194602	103194684	CENPE	80.56	72.3148292021211	2021-08-31	130.5	1	1	1	1	1	1	1	0	1	1	1	1	1	1	1	0.463414634146342	1	1	1	0.74390243902439	1	1	1	1	1	1	1	1	1	1	1	1	1	1	1	1	1	1	1	0.0121951219512195	1	1
chr4	103195113	103195233	CENPE	120.11	72.3148292021211	2021-08-31	130.5	1	1	1	1	1	1	1	1	1	1	1	1	1	1	1	1	1	1	1	1	1	1	1	1	1	1	1	1	1	1	1	1	1	1	1	1	1	1	1	0.791666666666667	1	1
chr4	103195919	103196038	CENPE	48.48	72.3148292021211	2021-08-31	130.5	1	1	1	0.436974789915966	1	1	1	0.00840336134453782	1	1	1	0.899159663865546	1	1	1	0.53781512605042	1	1	1	0.831932773109244	1	1	1	0.773109243697479	1	1	1	0.336134453781513	1	1	1	0.352941176470588	1	1	1	0.92436974789916	1	1	0.781512605042017	0.361344537815126	1	1
chr4	103196162	103196252	CENPE	115.41	72.3148292021211	2021-08-31	130.5	1	1	1	1	1	1	1	1	1	1	1	1	1	1	1	1	1	1	1	1	1	1	1	1	1	1	1	1	1	1	1	1	1	1	1	1	1	1	1	0.811111111111111	1	1
chr4	103196758	103196850	CENPE	38.34	72.3148292021211	2021-08-31	130.5	1	1	1	0	1	1	1	0	1	1	1	1	1	1	1	0	1	1	1	0.315217391304348	1	1	1	0.739130434782609	1	1	1	0	1	1	1	0.347826086956522	1	1	1	0.467391304347826	1	1	1	0	1	1
chr4	103198263	103198319	CENPE	106.62	72.3148292021211	2021-08-31	130.5	1	1	1	1	1	1	1	0.660714285714286	1	1	1	1	1	1	1	1	1	1	1	1	1	1	1	1	1	1	1	1	1	1	1	1	1	1	1	1	1	1	1	0.982142857142857	1	1
chr4	106325009	106325118	AIMP1	41.64	67.6981682641108	41.64	138.55	1	1	1	0.174311926605505	1	1	0.770642201834862	0	1	1	1	0.467889908256881	1	1	1	0	1	1	1	0	1	1	1	0.467889908256881	1	1	1	0.119266055045872	1	1	1	0.18348623853211	1	1	0.779816513761468	0	1	1	1	0	1	1
chr4	106327450	106327564	AIMP1	47.39	67.6981682641108	41.64	138.55	1	1	1	0.245614035087719	1	1	1	0	1	1	1	1	1	1	1	0	1	1	1	0.956140350877193	1	1	1	1	1	1	1	1	1	1	1	0.508771929824562	1	1	1	0.210526315789474	1	1	1	0.0350877192982456	1	1
chr4	106328075	106328243	AIMP1	48.72	67.6981682641108	41.64	138.55	1	1	1	0.386904761904762	1	1	0.869047619047619	0	1	1	1	0.678571428571429	1	1	1	0.452380952380952	1	1	1	0.583333333333333	1	1	1	0.321428571428571	1	1	1	0.321428571428571	1	1	1	0.55952380952381	1	1	1	0.422619047619048	1	1	0.964285714285714	0.0535714285714286	1	1
chr4	106331671	106331883	AIMP1	138.55	67.6981682641108	41.64	138.55	1	1	1	1	1	1	1	1	1	1	1	1	1	1	1	1	1	1	1	1	1	1	1	1	1	1	1	1	1	1	1	1	1	1	1	1	1	1	1	1	1	1
chr4	106336868	106337037	AIMP1	52.3	67.6981682641108	41.64	138.55	1	1	1	0.591715976331361	1	1	1	0	1	1	1	0.757396449704142	1	1	0.857988165680473	0.0118343195266272	1	1	1	0.443786982248521	1	1	1	0.72189349112426	1	1	1	0.840236686390533	1	1	1	0.189349112426036	1	1	1	0.242603550295858	1	1	0.822485207100592	0	1	1
chr4	106347525	106347692	AIMP1	43.3	67.6981682641108	41.64	138.55	1	1	1	0.0658682634730539	1	1	1	0	1	1	1	0.946107784431138	1	1	1	0.149700598802395	1	1	1	0	1	1	1	0.898203592814371	1	1	1	0.592814371257485	1	1	1	0.550898203592814	1	1	1	0.622754491017964	1	0.982035928143713	0.754491017964072	0	1	1
chr4	109913335	109913462	EGF	134.39	95.9585347682119	53.06	154.67	1	1	1	1	1	1	1	1	1	1	1	1	1	1	1	1	1	1	1	1	1	1	1	1	1	1	1	1	1	1	1	1	1	1	1	1	1	1	1	1	1	1
chr4	109940945	109941145	EGF	54.11	95.9585347682119	53.06	154.67	1	1	1	0.69	1	1	0.575	0	1	1	1	0.95	1	1	1	0.045	1	1	1	0.635	1	1	1	0.675	1	1	1	0.735	1	1	1	0.715	1	1	1	0	1	1	0.965	0	1	1
chr4	109943253	109943435	EGF	53.18	95.9585347682119	53.06	154.67	1	1	1	0.763736263736264	1	1	1	0	1	1	1	0.917582417582418	1	1	1	0	1	1	1	0.989010989010989	1	1	1	0.807692307692308	1	1	1	0.895604395604396	1	1	1	0.576923076923077	1	1	1	0.906593406593407	1	1	0.934065934065934	0.10989010989011	1	1
chr4	109943841	109944069	EGF	90.28	95.9585347682119	53.06	154.67	1	1	1	0.921052631578947	1	1	1	0.622807017S145	1	1	1	0.991228070175439	1	1	1	0.868421052631579	1	1	1	0.780701754385965	1	1	1	0.995614035087719	1	1	1	0.789473684210526	1	1	1	0.9122807017S145	1	1	1	0.9122807017S145	1	1	0.995614035087719	0.565789473684211	1	1
chr4	109945072	109945275	EGF	89.77	95.9585347682119	53.06	154.67	1	1	1	1	1	1	1	0.645320197044335	1	1	1	1	1	1	1	0.926108374384236	1	1	1	1	1	1	1	1	1	1	1	1	1	1	1	0.852216748768473	1	1	1	1	1	1	1	0.699507389162562	1	1
chr4	109959311	109959437	EGF	139.85	95.9585347682119	53.06	154.67	1	1	1	1	1	1	1	0.920634920634921	1	1	1	1	1	1	1	1	1	1	1	1	1	1	1	1	1	1	1	1	1	1	1	1	1	1	1	1	1	1	1	0.920634920634921	1	1
chr4	109960866	109960989	EGF	109.07	95.9585347682119	53.06	154.67	1	1	1	1	1	1	1	0.975609756097561	1	1	1	1	1	1	1	1	1	1	1	1	1	1	1	1	1	1	1	1	1	1	1	1	1	1	1	1	1	1	1	1	1	1
chr4	109961862	109961985	EGF	86.31	95.9585347682119	53.06	154.67	1	1	1	1	1	1	1	0	1	1	1	1	1	1	1	1	1	1	1	1	1	1	1	1	1	1	1	1	1	1	1	0.796747967479675	1	1	1	1	1	1	1	0.544715447154472	1	1
chr4	109963172	109963298	EGF	83.74	95.9585347682119	53.06	154.67	1	1	1	1	1	1	1	0.261904761904762	1	1	1	1	1	1	1	1	1	1	1	1	1	1	1	1	1	1	1	1	1	1	1	1	1	1	1	1	1	1	1	0.174603174603175	1	1
chr4	109964400	109964537	EGF	98.59	95.9585347682119	53.06	154.67	1	1	1	1	1	1	1	0.766423357664234	1	1	1	1	1	1	1	1	1	1	1	1	1	1	1	1	1	1	1	0.897810218978102	1	1	1	1	1	1	1	1	1	1	1	0.751824817518248	1	1
chr4	109968970	109969119	EGF	138.91	95.9585347682119	53.06	154.67	1	1	1	1	1	1	1	1	1	1	1	1	1	1	1	1	1	1	1	1	1	1	1	1	1	1	1	1	1	1	1	1	1	1	1	1	1	1	1	1	1	1
chr4	109974702	109974807	EGF	107.93	95.9585347682119	53.06	154.67	1	1	1	1	1	1	1	0.733333333333333	1	1	1	1	1	1	1	1	1	1	1	1	1	1	1	1	1	1	1	1	1	1	1	0.904761904761905	1	1	1	1	1	1	1	0.571428571428571	1	1
chr4	109976011	109976235	EGF	86.75	95.9585347682119	53.06	154.67	1	1	1	1	1	1	1	0.133928571428571	1	1	1	1	1	1	1	0.6875	1	1	1	0.982142857142857	1	1	1	1	1	1	1	0.78125	1	1	1	0.758928571428571	1	1	1	0.986607142857143	1	1	1	0.433035714285714	1	1
chr4	109979971	109980139	EGF	127.46	95.9585347682119	53.06	154.67	1	1	1	1	1	1	1	0.982142857142857	1	1	1	1	1	1	1	1	1	1	1	1	1	1	1	1	1	1	1	1	1	1	1	1	1	1	1	1	1	1	1	1	1	1
chr4	109980825	109980975	EGF	120.31	95.9585347682119	53.06	154.67	1	1	1	1	1	1	1	1	1	1	1	1	1	1	1	1	1	1	1	1	1	1	1	1	1	1	1	1	1	1	1	1	1	1	1	1	1	1	1	1	1	1
chr4	109983421	109983541	EGF	65.27	95.9585347682119	53.06	154.67	1	1	1	1	1	1	1	0	1	1	1	1	1	1	1	0	1	1	1	0.883333333333333	1	1	1	1	1	1	1	1	1	1	1	0	1	1	1	1	1	1	1	0	1	1
chr4	109987743	109987860	EGF	70.33	95.9585347682119	53.06	154.67	1	1	1	1	1	1	1	0.803418803418803	1	1	1	1	1	1	1	1	1	1	1	1	1	1	1	1	1	1	1	1	1	1	1	1	1	1	1	1	1	1	1	1	1	1
chr4	109988583	109988709	EGF	147.2	95.9585347682119	53.06	154.67	1	1	1	1	1	1	1	1	1	1	1	1	1	1	1	1	1	1	1	1	1	1	1	1	1	1	1	1	1	1	1	1	1	1	1	1	1	1	1	0.833333333333333	1	1
chr4	109993246	109993369	EGF	77.06	95.9585347682119	53.06	154.67	1	1	1	1	1	1	1	0	1	1	1	1	1	1	1	1	1	1	1	1	1	1	1	1	1	1	1	1	1	1	1	1	1	1	1	0.626016260162602	1	1	1	0	1	1
chr4	109994732	109994880	EGF	89.49	95.9585347682119	53.06	154.67	1	1	1	1	1	1	1	0.581081081081081	1	1	1	1	1	1	1	1	1	1	1	1	1	1	1	1	1	1	1	1	1	1	1	0.70945945945946	1	1	1	1	1	1	1	0.47972972972973	1	1
chr4	109999678	109999846	EGF	154.67	95.9585347682119	53.06	154.67	1	1	1	1	1	1	1	1	1	1	1	1	1	1	1	1	1	1	1	1	1	1	1	1	1	1	1	1	1	1	1	1	1	1	1	1	1	1	1	1	1	1
chr4	110004504	110004622	EGF	53.06	95.9585347682119	53.06	154.67	1	1	1	0.466101694915254	1	1	0.406779661016949	0	1	1	1	0.745762711864407	1	1	1	0.567796610169492	1	1	1	0.5	1	1	1	0.711864406779661	1	1	1	0.567796610169492	1	1	1	0.355932203389831	1	1	0.889830508474576	0.271186440677966	1	1	0.830508474576271	0.203389830508475	1	1
chr4	110008151	110008230	EGF	84.91	95.9585347682119	53.06	154.67	1	1	1	1	1	1	1	0	1	1	1	1	1	1	1	1	1	1	1	1	1	1	1	1	1	1	1	1	1	1	1	0.746835443037975	1	1	1	0.810126582278481	1	1	1	1	1	1
chr4	110011201	110011455	EGF	72.68	95.9585347682119	53.06	154.67	1	1	1	1	1	1	1	0.992125984251969	1	1	1	1	1	1	1	1	1	1	1	1	1	1	1	1	1	1	1	1	1	1	1	1	1	1	1	1	1	1	1	0.976377952755906	1	1
chr4	112644469	112644488	LARP7	64.79	50.2508070757325	22.53	84.1	1	1	1	1	1	1	1	1	1	1	1	1	1	1	1	0	1	1	1	0	1	1	1	1	1	1	1	1	1	1	1	1	1	1	1	1	1	1	1	0	1	1
chr4	112644667	112644871	LARP7	45.88	50.2508070757325	22.53	84.1	1	1	1	0.132352941176471	1	1	1	0	1	1	1	0.985294117647059	1	1	1	0	1	1	1	0	1	1	1	0.759803921568627	1	1	1	0.715686274509804	1	1	1	0.53921568627451	1	1	1	0	1	1	0.985294117647059	0	1	1
chr4	112646350	112646451	LARP7	22.53	50.2508070757325	22.53	84.1	1	1	0.841584158415842	0	1	1	0.95049504950495	0	1	1	1	0.534653465346535	1	1	0.97029702970297	0	1	1	1	0	1	1	1	0	1	1	1	0	1	1	1	0	1	1	1	0	1	1	0.772277227722772	0	1	1
chr4	112646587	112646671	LARP7	38.88	50.2508070757325	22.53	84.1	1	1	1	0	1	1	1	0	1	1	1	1	1	1	1	0	1	1	0	0	1	1	1	1	1	1	1	1	1	1	1	0	1	1	1	0	1	1	0.952380952380952	0	1	1
chr4	112646790	112646955	LARP7	24.72	50.2508070757325	22.53	84.1	1	1	0.963636363636364	0	1	1	0.454545454545455	0	1	1	1	0.242424242424242	1	1	0.806060606060606	0.0363636363636364	1	1	1	0.127272727272727	1	1	1	0.460606060606061	1	1	1	0.0121212121212121	1	1	1	0.0666666666666667	1	1	0.878787878787879	0.0787878787878788	1	0.606060606060606	0.145454545454545	0	1	1
chr4	112647033	112647127	LARP7	76.29	50.2508070757325	22.53	84.1	1	1	1	1	1	1	1	1	1	1	1	1	1	1	1	1	1	1	1	1	1	1	1	1	1	1	1	1	1	1	1	1	1	1	1	1	1	1	1	1	1	1
chr4	112647198	112647549	LARP7	75.19	50.2508070757325	22.53	84.1	1	1	1	1	1	1	1	0.886039886039886	1	1	1	1	1	1	1	0.886039886039886	1	1	1	0.991452991452991	1	1	1	1	1	1	1	1	1	1	1	0.829059829059829	1	1	1	1	1	1	1	0.794871794871795	1	1
chr4	112647650	112647834	LARP7	26.64	50.2508070757325	22.53	84.1	1	1	0.701086956521739	0.0108695652173913	1	1	0.21195652173913	0	1	1	0.744565217391304	0.0326086956521739	1	0.929347826086957	0.228260869565217	0	1	1	0.239130434782609	0	1	1	0.820652173913043	0	1	1	0.940217391304348	0	1	1	0.478260869565217	0	1	1	0.505434782608696	0	1	0.831521739130435	0.195652173913043	0	1	1
chr4	112649534	112649686	LARP7	36.16	50.2508070757325	22.53	84.1	1	1	1	0	1	1	0.914473684210526	0	1	1	1	1	1	1	0.907894736842105	0	1	1	1	0.203947368421053	1	1	1	0.782894736842105	1	1	1	0.671052631578947	1	1	1	0	1	1	1	0	1	1	0.907894736842105	0	1	1
chr4	112650460	112650582	LARP7	84.1	50.2508070757325	22.53	84.1	1	1	1	1	1	1	1	0.483606557377049	1	1	1	1	1	1	1	1	1	1	1	1	1	1	1	1	1	1	1	0.844262295081967	1	1	1	0.819672131147541	1	1	1	1	1	1	1	0.524590163934426	1	1
chr4	112653076	112653236	LARP7	59.56	50.2508070757325	22.53	84.1	1	1	1	0.99375	1	1	1	0	1	1	1	1	1	1	1	0	1	1	1	1	1	1	1	0.69375	1	1	1	0.78125	1	1	1	0.09375	1	1	1	0	1	1	1	0.58125	1	1
chr4	112654067	112654159	LARP7	51.14	50.2508070757325	22.53	84.1	1	1	1	0.804347826086957	1	1	1	0	1	1	1	1	1	1	1	0.358695652173913	1	1	1	1	1	1	1	1	1	1	1	1	1	1	1	0.923913043478261	1	1	1	0.565217391304348	1	1	1	0.130434782608696	1	1
chr4	112657246	112657327	LARP7	27.62	50.2508070757325	22.53	84.1	1	1	0.975308641975309	0	1	1	1	0	1	1	1	1	1	1	1	0	1	1	1	0.740740740740741	1	1	1	0.925925925925926	1	1	1	0.790123456790123	1	1	1	0	1	1	1	0.518518518518519	1	1	1	0	1	1
chr4	165333370	165333625	MSMO1	31.13	67.066156462585	31.13	96.55	1	1	0.984313725490196	0	1	1	0.552941176470588	0	1	1	1	0.525490196078431	1	1	0.717647058823529	0	1	1	0.8	0.352941176470588	1	1	0.847058823529412	0.411764705882353	1	1	0.733333333333333	0.266666666666667	1	0.984313725490196	0.776470588235294	0.152941176470588	1	1	0.831372549019608	0.325490196078431	1	0.796078431372549	0.545098039215686	0	1	1
chr4	165337788	165337937	MSMO1	67.82	67.066156462585	31.13	96.55	1	1	1	1	1	1	1	0	1	1	1	1	1	1	1	0.597315436241611	1	1	1	0.456375838926175	1	1	1	1	1	1	1	0.134228187919463	1	1	1	0.704697986577181	1	1	1	0.879194630872483	1	1	1	0.348993288590604	1	1
chr4	165338651	165338778	MSMO1	71.99	67.066156462585	31.13	96.55	1	1	1	1	1	1	1	0.503937007874016	1	1	1	1	1	1	1	1	1	1	1	1	1	1	1	1	1	1	1	1	1	1	1	0.566929133858268	1	1	1	1	1	1	1	0.992125984251969	1	1
chr4	165340220	16S10175	MSMO1	96.55	67.066156462585	31.13	96.55	1	1	1	1	1	1	1	0.393548387096774	1	1	1	1	1	1	1	0.838709677419355	1	1	1	1	1	1	1	1	1	1	1	0.806451612903226	1	1	1	0.735483870967742	1	1	1	0.812903225806452	1	1	1	0.67741935483871	1	1
chr4	165341750	165341946	MSMO1	86.74	67.066156462585	31.13	96.55	1	1	1	1	1	1	0.979591836734694	0	1	1	1	0.831632653061224	1	1	1	0.311224489795918	1	1	1	0.627551020408163	1	1	1	0.928571428571429	1	1	1	0.770408163265306	1	1	1	0.571428571428571	1	1	1	0.780612244897959	1	1	1	0.540816326530612	1	1
chr4	177431707	177431808	AGA	138.35	110.382447216891	0	156.91	1	1	1	1	1	1	1	1	1	1	1	1	1	1	1	1	1	1	1	1	1	1	1	1	1	1	1	1	1	1	1	1	1	1	1	1	1	1	1	1	1	1
chr4	177433213	177433347	AGA	108.23	110.382447216891	0	156.91	1	1	1	1	1	1	1	1	1	1	1	1	1	1	1	1	1	1	1	1	1	1	1	1	1	1	1	1	1	1	1	1	1	1	1	1	1	1	1	1	1	1
chr4	177434381	177434489	AGA	130.15	110.382447216891	0	156.91	1	1	1	1	1	1	1	1	1	1	1	1	1	1	1	1	1	1	1	1	1	1	1	1	1	1	1	1	1	1	1	1	1	1	1	1	1	1	1	1	1	1
chr4	177436275	177436351	AGA	60.62	110.382447216891	0	156.91	1	1	1	1	1	1	1	0.578947368421053	1	1	1	1	1	1	1	0.855263157894737	1	1	1	0.986842105263158	1	1	1	0.0921052631578947	1	1	1	1	1	1	1	0.947368421052632	1	1	1	0.526315789473684	1	1	1	0.144736842105263	1	1
chr4	177437404	177437519	AGA	69.31	110.382447216891	0	156.91	1	1	1	1	1	1	1	0	1	1	1	1	1	1	1	0.947826086956522	1	1	1	0.573913043478261	1	1	1	1	1	1	1	1	1	1	1	1	1	1	1	1	1	1	1	0.2	1	1
chr4	177438744	177438857	AGA	77.76	110.382447216891	0	156.91	1	1	1	1	1	1	1	0.955752212389381	1	1	1	1	1	1	1	1	1	1	1	1	1	1	1	1	1	1	1	1	1	1	1	1	1	1	1	1	1	1	1	0.955752212389381	1	1
chr4	177439575	177439688	AGA	156.91	110.382447216891	0	156.91	1	1	1	1	1	1	1	1	1	1	1	1	1	1	1	1	1	1	1	1	1	1	1	1	1	1	1	1	1	1	1	1	1	1	1	1	1	1	1	1	1	1
chr4	177440272	177440426	AGA	97.36	110.382447216891	0	156.91	1	1	1	1	1	1	1	0.636363636363636	1	1	1	1	1	1	1	0.675324675324675	1	1	1	0.948051948051948	1	1	1	0.941558441558442	1	1	1	1	1	1	1	0.811688311688312	1	1	1	1	1	1	0.993506493506494	0.649350649350649	1	1
chr4	177442248	177442375	AGA	144.86	110.382447216891	0	156.91	1	1	1	1	1	1	1	1	1	1	1	1	1	1	1	1	1	1	1	1	1	1	1	1	1	1	1	1	1	1	1	1	1	1	1	1	1	1	1	1	1	1
chr4	177442503	177442503	AGA	0	110.382447216891	0	156.91	0	0	0	0	0	0	0	0	0	0	0	0	0	0	0	0	0	0	0	0	0	0	0	0	0	0	0	0	0	0	0	0	0	0	0	0	0	0	0	0	0	0
chr5	6599925	6600232	NSUN2	147.57	102.262806941432	0	147.57	1	1	1	1	1	1	1	0.876221498371335	1	1	1	1	1	1	1	1	1	1	1	1	1	1	1	1	1	1	1	1	1	1	1	1	1	1	1	0.915309446254072	1	1	1	0.811074918566775	1	1
chr5	6602460	6602500	NSUN2	113.58	102.262806941432	0	147.57	1	1	1	1	1	1	1	1	1	1	1	1	1	1	1	1	1	1	1	1	1	1	1	1	1	1	1	1	1	1	1	1	1	1	1	1	1	1	1	1	1	1
chr5	6604137	6604276	NSUN2	64.18	102.262806941432	0	147.57	1	1	1	0.827338129496403	1	1	0.942446043165468	0	1	1	1	0.79136690647482	1	1	1	0.62589928057554	1	1	1	0.683453237410072	1	1	1	0.755395683453237	1	1	1	0.62589928057554	1	1	1	0.453237410071943	1	1	1	0.669064748201439	1	1	1	0.194244604316547	1	1
chr5	6604604	6604685	NSUN2	57.63	102.262806941432	0	147.57	1	1	1	0.839506172839506	1	1	1	0.790123456790123	1	1	1	1	1	1	1	1	1	1	1	0.925925925925926	1	1	1	1	1	1	1	1	1	1	1	1	1	1	1	1	1	1	1	0	1	1
chr5	6605272	6605408	NSUN2	113.27	102.262806941432	0	147.57	1	1	1	1	1	1	1	0.963235294117647	1	1	1	1	1	1	1	1	1	1	1	1	1	1	1	1	1	1	1	1	1	1	1	1	1	1	1	1	1	1	1	1	1	1
chr5	6606819	6606912	NSUN2	67.9	102.262806941432	0	147.57	1	1	1	0.849462365591398	1	1	1	0.193548387096774	1	1	1	1	1	1	1	0.354838709677419	1	1	1	1	1	1	1	0.817204301075269	1	1	1	0.795698924731183	1	1	1	0.774193548387097	1	1	1	0.913978494623656	1	1	1	0.720430107526882	1	1
chr5	6607199	6607384	NSUN2	118.64	102.262806941432	0	147.57	1	1	1	1	1	1	1	1	1	1	1	1	1	1	1	1	1	1	1	1	1	1	1	1	1	1	1	1	1	1	1	1	1	1	1	1	1	1	1	1	1	1
chr5	6609825	6609922	NSUN2	50.49	102.262806941432	0	147.57	1	1	1	0.680412371134021	1	1	1	0	1	1	1	1	1	1	1	0.175257731958763	1	1	1	0.958762886597938	1	1	1	1	1	1	1	0.979381443298969	1	1	1	0.938144329896907	1	1	1	0.896907216494845	1	1	1	0.123711340206186	1	1
chr5	6610954	6611085	NSUN2	138.47	102.262806941432	0	147.57	1	1	1	1	1	1	1	1	1	1	1	1	1	1	1	1	1	1	1	1	1	1	1	1	1	1	1	1	1	1	1	1	1	1	1	1	1	1	1	1	1	1
chr5	6611724	6611798	NSUN2	84.43	102.262806941432	0	147.57	1	1	1	1	1	1	1	0.972972972972973	1	1	1	1	1	1	1	1	1	1	1	1	1	1	1	1	1	1	1	1	1	1	1	1	1	1	1	1	1	1	1	0.756756756756757	1	1
chr5	6616726	6616857	NSUN2	123.24	102.262806941432	0	147.57	1	1	1	1	1	1	1	0.954198473282443	1	1	1	1	1	1	1	1	1	1	1	1	1	1	1	1	1	1	1	1	1	1	1	1	1	1	1	1	1	1	1	0.984732824427481	1	1
chr5	6617949	6618024	NSUN2	119	102.262806941432	0	147.57	1	1	1	1	1	1	1	0.64	1	1	1	1	1	1	1	1	1	1	1	1	1	1	1	1	1	1	1	1	1	1	1	1	1	1	1	1	1	1	1	1	1	1
chr5	6620105	6620298	NSUN2	109.68	102.262806941432	0	147.57	1	1	1	1	1	1	1	0.730569948186529	1	1	1	1	1	1	1	1	1	1	1	1	1	1	1	1	1	1	1	1	1	1	1	1	1	1	1	1	1	1	1	0.953367875647668	1	1
chr5	6622015	6622100	NSUN2	118.78	102.262806941432	0	147.57	1	1	1	1	1	1	1	0.529411764705882	1	1	1	1	1	1	1	1	1	1	1	1	1	1	1	1	1	1	1	1	1	1	1	1	1	1	1	1	1	1	1	1	1	1
chr5	6623213	6623285	NSUN2	35.42	102.262806941432	0	147.57	1	1	1	0	1	1	0.777777777777778	0	1	1	0.958333333333333	0	1	1	0.958333333333333	0	1	1	0.736111111111111	0	1	1	1	0	1	1	1	0	1	1	0.680555555555556	0	1	1	1	0	1	1	0.652777777777778	0	1	1
chr5	6625563	6625669	NSUN2	49.91	102.262806941432	0	147.57	1	1	1	0.481132075471698	1	1	1	0	1	1	1	1	1	1	1	0	1	1	1	0.292452830188679	1	1	1	0.669811320754717	1	1	1	0.650943396226415	1	1	1	0	1	1	1	0.358490566037736	1	1	1	0.30188679245283	1	1
chr5	6631872	6631977	NSUN2	129.89	102.262806941432	0	147.57	1	1	1	1	1	1	1	0.819047619047619	1	1	1	1	1	1	1	1	1	1	1	1	1	1	1	1	1	1	1	1	1	1	1	1	1	1	1	1	1	1	1	0.714285714285714	1	1
chr5	6632598	6632756	NSUN2	124.29	102.262806941432	0	147.57	1	1	1	1	1	1	1	1	1	1	1	1	1	1	1	1	1	1	1	1	1	1	1	1	1	1	1	1	1	1	1	1	1	1	1	1	1	1	1	1	1	1
chr5	6632883	6632979	NSUN2	19.54	102.262806941432	0	147.57	1	1	0.458333333333333	0	1	1	0.34375	0	1	1	1	0	1	0.739583333333333	0.25	0	1	1	0.677083333333333	0	1	1	0.614583333333333	0	1	1	1	0	1	1	0.833333333333333	0	1	0.739583333333333	0.395833333333333	0	1	1	0.302083333333333	0	1	1
chr5	6633044	6633044	NSUN2	0	102.262806941432	0	147.57	0	0	0	0	0	0	0	0	0	0	0	0	0	0	0	0	0	0	0	0	0	0	0	0	0	0	0	0	0	0	0	0	0	0	0	0	0	0	0	0	0	0
chr5	10973452	10973713	CTNND2	87.8	96.1714343675418	0	256.91	1	1	1	1	1	1	1	0.701149425287356	1	1	1	1	1	1	1	1	1	1	1	0.973180076628353	1	1	1	1	1	1	1	1	1	1	1	1	1	1	1	1	1	1	1	1	1	1
chr5	10981772	10981846	CTNND2	66.28	96.1714343675418	0	256.91	1	1	1	1	1	1	1	0	1	1	1	1	1	1	1	0.567567567567568	1	1	1	0.959459459459459	1	1	1	1	1	1	1	1	1	1	1	1	1	1	1	0.878378378378378	1	1	1	0.5	1	1
chr5	10986637	10986741	CTNND2	90.59	96.1714343675418	0	256.91	1	1	1	1	1	1	1	0	1	1	1	1	1	1	1	1	1	1	1	1	1	1	1	1	1	1	1	1	1	1	1	1	1	1	1	1	1	1	1	0.778846153846154	1	1
chr5	10988110	10988242	CTNND2	168.92	96.1714343675418	0	256.91	1	1	1	1	1	1	1	1	1	1	1	1	1	1	1	1	1	1	1	1	1	1	1	1	1	1	1	1	1	1	1	1	1	1	1	1	1	1	1	1	1	1
chr5	10992550	10992677	CTNND2	136.97	96.1714343675418	0	256.91	1	1	1	1	1	1	1	0.496062992125984	1	1	1	1	1	1	1	0.921259842519685	1	1	1	1	1	1	1	1	1	1	1	1	1	1	1	1	1	1	1	0.881889763779528	1	1	1	1	1	1
chr5	11017973	11018058	CTNND2	66.79	96.1714343675418	0	256.91	1	1	1	1	1	1	1	0	1	1	1	1	1	1	1	1	1	1	1	0.905882352941176	1	1	1	1	1	1	1	1	1	1	1	1	1	1	1	1	1	1	1	0	1	1
chr5	11022768	11022979	CTNND2	138.59	96.1714343675418	0	256.91	1	1	1	1	1	1	1	0.919431279620853	1	1	1	1	1	1	1	1	1	1	1	1	1	1	1	1	1	1	1	1	1	1	1	1	1	1	1	1	1	1	1	0.777251184834123	1	1
chr5	11082695	11082846	CTNND2	159.15	96.1714343675418	0	256.91	1	1	1	1	1	1	1	1	1	1	1	1	1	1	1	1	1	1	1	1	1	1	1	1	1	1	1	1	1	1	1	1	1	1	1	1	1	1	1	0.980132450331126	1	1
chr5	11083880	11083955	CTNND2	66.67	96.1714343675418	0	256.91	1	1	1	0.76	1	1	1	0.253333333333333	1	1	1	0.88	1	1	1	0.88	1	1	1	0.413333333333333	1	1	1	0.906666666666667	1	1	1	0.906666666666667	1	1	1	0.92	1	1	1	0.853333333333333	1	1	1	0.693333333333333	1	1
chr5	11098574	11098748	CTNND2	120.19	96.1714343675418	0	256.91	1	1	1	1	1	1	1	0.925287356321839	1	1	1	1	1	1	1	1	1	1	1	1	1	1	1	1	1	1	1	1	1	1	1	1	1	1	1	1	1	1	1	1	1	1
chr5	11110857	11111043	CTNND2	119.74	96.1714343675418	0	256.91	1	1	1	1	1	1	1	1	1	1	1	0.973118279569892	1	1	1	1	1	1	1	1	1	1	1	1	1	1	1	0.833333333333333	1	1	1	0.870967741935484	1	1	1	0.983870967741936	1	1	1	0.720430107526882	1	1
chr5	11117449	11117567	CTNND2	256.91	96.1714343675418	0	256.91	1	1	1	1	1	1	1	1	1	1	1	1	1	1	1	1	1	1	1	1	1	1	1	1	1	1	1	1	1	1	1	1	1	1	1	1	1	1	1	1	1	1
chr5	11159575	11159759	CTNND2	125.65	96.1714343675418	0	256.91	1	1	1	1	1	1	1	1	1	1	1	1	1	1	1	1	1	1	1	1	1	1	1	1	1	1	1	1	1	1	1	1	1	1	1	1	1	1	1	1	1	1
chr5	11199447	11199661	CTNND2	112.01	96.1714343675418	0	256.91	1	1	1	1	1	1	1	0.864485981308411	1	1	1	1	1	1	1	1	1	1	1	1	1	1	1	1	1	1	1	1	1	1	1	1	1	1	1	1	1	1	1	0.967289719626168	1	1
chr5	11236690	11236823	CTNND2	64.98	96.1714343675418	0	256.91	1	1	1	1	1	1	1	0.0225563909774436	1	1	1	1	1	1	1	0.857142857142857	1	1	1	0.909774436090226	1	1	1	1	1	1	1	1	1	1	1	1	1	1	1	1	1	1	1	0.556390977443609	1	1
chr5	11346371	11346627	CTNND2	160.58	96.1714343675418	0	256.91	1	1	1	1	1	1	1	1	1	1	1	1	1	1	1	1	1	1	1	1	1	1	1	1	1	1	1	1	1	1	1	1	1	1	1	1	1	1	1	1	1	1
chr5	11364695	11364890	CTNND2	82.66	96.1714343675418	0	256.91	1	1	1	0.917948717948718	1	1	1	0.682051282051282	1	1	1	1	1	1	1	1	1	1	1	0.835897435897436	1	1	1	1	1	1	1	1	1	1	1	1	1	1	1	0.876923076923077	1	1	1	0.974358974358974	1	1
chr5	11384664	11385229	CTNND2	27.31	96.1714343675418	0	256.91	1	1	0.746902654867257	0	1	0.861946902654867	0.334513274336283	0	1	1	1	1	1	1	0.768141592920354	0	1	1	0.8	0	1	1	1	1	1	1	1	1	1	1	1	1	1	1	0.364601769911504	0	1	1	1	0.647787610619469	1	1
chr5	11397030	11397203	CTNND2	62.13	96.1714343675418	0	256.91	1	1	1	0.722543352601156	1	1	0.901734104046243	0.0346820809248555	1	1	1	1	1	1	1	0.734104046242775	1	1	1	0.722543352601156	1	1	1	0.84971098265896	1	1	1	0.797687861271676	1	1	1	0.838150289017341	1	1	1	0.520231213872832	1	1	0.942196531791908	0.635838150289017	1	1
chr5	11411535	11411652	CTNND2	71.32	96.1714343675418	0	256.91	1	1	1	1	1	1	0.991452991452991	0	1	1	1	1	1	1	1	0	1	1	1	0.290598290598291	1	1	1	0.948717948717949	1	1	1	0.487179487179487	1	1	1	0.692307692307692	1	1	1	0	1	1	1	0	1	1
chr5	11412034	11412069	CTNND2	81.51	96.1714343675418	0	256.91	1	1	1	1	1	1	1	0.942857142857143	1	1	1	1	1	1	1	1	1	1	1	1	1	1	1	1	1	1	1	1	1	1	1	1	1	1	1	1	1	1	1	1	1	1
chr5	11564943	11565056	CTNND2	159.03	96.1714343675418	0	256.91	1	1	1	1	1	1	1	1	1	1	1	1	1	1	1	1	1	1	1	1	1	1	1	1	1	1	1	1	1	1	1	1	1	1	1	1	1	1	1	1	1	1
chr5	11588734	11589066	CTNND2	2021-08-01	96.1714343675418	0	256.91	0.569277108433735	0	0	0	0.707831325301205	0	0	0	0.993975903614458	0	0	0	0.716867469879518	0	0	0	0.659638554216867	0	0	0	0.870481927710844	0	0	0	0.876506024096386	0	0	0	0.969879518072289	0	0	0	0.490963855421687	0	0	0	0.873493975903615	0	0	0	1	0
chr5	11732135	11732272	CTNND2	128.81	96.1714343675418	0	256.91	1	1	1	1	1	1	1	1	1	1	1	1	1	1	1	1	1	1	1	1	1	1	1	1	1	1	1	1	1	1	1	1	1	1	1	1	1	1	1	1	1	1
chr5	11903816	11903853	CTNND2	61.11	96.1714343675418	0	256.91	1	1	1	0.891891891891892	1	1	1	0.972972972972973	1	1	1	1	1	1	1	1	1	1	1	1	1	1	1	1	1	1	1	1	1	1	1	1	1	1	1	1	1	1	1	0.756756756756757	1	1
chr5	11904446	11904446	CTNND2	0	96.1714343675418	0	256.91	0	0	0	0	0	0	0	0	0	0	0	0	0	0	0	0	0	0	0	0	0	0	0	0	0	0	0	0	0	0	0	0	0	0	0	0	0	0	0	0	0	0
chr5	36195143	36195282	NADK2	108.58	86.1266106442577	42.79	117.91	1	1	1	1	1	1	1	1	1	1	1	1	1	1	1	1	1	1	1	1	1	1	1	1	1	1	1	1	1	1	1	1	1	1	1	1	1	1	1	1	1	1
chr5	36197540	36197664	NADK2	44.34	86.1266106442577	42.79	117.91	1	1	1	0.443548387096774	1	1	1	0	1	1	1	0.854838709677419	1	1	1	0.645161290322581	1	1	1	0.645161290322581	1	1	1	0.725806451612903	1	1	1	0.67741935483871	1	1	1	0.725806451612903	1	1	1	0.653225806451613	1	1	1	0.524193548387097	1	1
chr5	36200226	36200280	NADK2	82.11	86.1266106442577	42.79	117.91	1	1	1	1	1	1	1	0	1	1	1	1	1	1	1	0.5	1	1	1	1	1	1	1	1	1	1	1	1	1	1	1	1	1	1	1	1	1	1	1	0.166666666666667	1	1
chr5	36201105	36201161	NADK2	117.91	86.1266106442577	42.79	117.91	1	1	1	1	1	1	1	0.571428571428571	1	1	1	1	1	1	1	1	1	1	1	1	1	1	1	1	1	1	1	1	1	1	1	1	1	1	1	1	1	1	1	1	1	1
chr5	36207169	36207265	NADK2	79.57	86.1266106442577	42.79	117.91	1	1	1	1	1	1	1	1	1	1	1	1	1	1	1	1	1	1	1	1	1	1	1	1	1	1	1	1	1	1	1	1	1	1	1	1	1	1	1	1	1	1
chr5	36208624	36208690	NADK2	43.73	86.1266106442577	42.79	117.91	1	1	1	0	1	1	1	0	1	1	1	1	1	1	1	1	1	1	1	1	1	1	1	1	1	1	1	1	1	1	1	1	1	1	1	1	1	1	1	0.545454545454545	1	1
chr5	36211843	36211922	NADK2	82.9	86.1266106442577	42.79	117.91	1	1	1	1	1	1	1	1	1	1	1	1	1	1	1	1	1	1	1	1	1	1	1	1	1	1	1	1	1	1	1	1	1	1	1	1	1	1	1	1	1	1
chr5	36217747	36217884	NADK2	75.32	86.1266106442577	42.79	117.91	1	1	1	1	1	1	1	0	1	1	1	1	1	1	1	0.737226277372263	1	1	1	1	1	1	1	1	1	1	1	1	1	1	1	1	1	1	1	1	1	1	1	0.861313868613139	1	1
chr5	36219595	36219679	NADK2	105.74	86.1266106442577	42.79	117.91	1	1	1	1	1	1	1	0.738095238095238	1	1	1	1	1	1	1	1	1	1	1	1	1	1	1	1	1	1	1	1	1	1	1	1	1	1	1	1	1	1	1	0.761904761904762	1	1
chr5	36225541	36225623	NADK2	86.5	86.1266106442577	42.79	117.91	1	1	1	1	1	1	1	0	1	1	1	1	1	1	1	1	1	1	1	1	1	1	1	1	1	1	1	1	1	1	1	0.865853658536585	1	1	1	1	1	1	1	0.365853658536585	1	1
chr5	36226474	36226563	NADK2	99.06	86.1266106442577	42.79	117.91	1	1	1	1	1	1	1	0.146067415730337	1	1	1	1	1	1	1	0.786516853932584	1	1	1	1	1	1	1	1	1	1	1	1	1	1	1	0.97752808988764	1	1	1	1	1	1	1	1	1	1
chr5	36227476	36227565	NADK2	85.39	86.1266106442577	42.79	117.91	1	1	1	1	1	1	1	0.966292134831461	1	1	1	1	1	1	1	0	1	1	1	1	1	1	1	1	1	1	1	1	1	1	1	1	1	1	1	1	1	1	1	0.528089887640449	1	1
chr5	36241358	36241391	NADK2	42.79	86.1266106442577	42.79	117.91	1	1	1	0.0606060606060606	1	1	1	0	1	1	1	1	1	1	1	0.181818181818182	1	1	1	0	1	1	1	0.303030303030303	1	1	1	0.636363636363636	1	1	1	0.848484848484848	1	1	1	0	1	1	1	0	1	1
chr5	36241498	36241798	NADK2	100.55	86.1266106442577	42.79	117.91	1	1	1	1	1	1	1	0.863333333333333	1	1	1	1	1	1	1	1	1	1	1	1	1	1	1	1	1	1	1	1	1	1	1	1	1	1	1	1	1	1	1	1	1	1
chr5	36953696	36953760	NIPBL	145.56	76.7815441258507	16.29	145.56	1	1	1	1	1	1	1	1	1	1	1	1	1	1	1	1	1	1	1	1	1	1	1	1	1	1	1	1	1	1	1	1	1	1	1	1	1	1	1	1	1	1
chr5	36955471	36955637	NIPBL	133.27	76.7815441258507	16.29	145.56	1	1	1	1	1	1	1	0.632530120481928	1	1	1	1	1	1	1	1	1	1	1	1	1	1	1	1	1	1	1	1	1	1	1	1	1	1	1	1	1	1	1	0.903614457831325	1	1
chr5	36958103	36958231	NIPBL	121.23	76.7815441258507	16.29	145.56	1	1	1	1	1	1	1	1	1	1	1	1	1	1	1	1	1	1	1	1	1	1	1	1	1	1	1	1	1	1	1	1	1	1	1	1	1	1	1	1	1	1
chr5	36961483	36961583	NIPBL	116.09	76.7815441258507	16.29	145.56	1	1	1	1	1	1	1	0.58	1	1	1	1	1	1	1	1	1	1	1	1	1	1	1	1	1	1	1	1	1	1	1	1	1	1	1	1	1	1	1	0.89	1	1
chr5	36962122	36962274	NIPBL	81.6	76.7815441258507	16.29	145.56	1	1	1	1	1	1	1	0	1	1	1	1	1	1	1	1	1	1	1	1	1	1	1	1	1	1	1	1	1	1	1	1	1	1	1	1	1	1	1	1	1	1
chr5	36970875	36971036	NIPBL	143.8	76.7815441258507	16.29	145.56	1	1	1	1	1	1	1	1	1	1	1	1	1	1	1	1	1	1	1	1	1	1	1	1	1	1	1	1	1	1	1	1	1	1	1	1	1	1	1	1	1	1
chr5	36971944	36972041	NIPBL	56.58	76.7815441258507	16.29	145.56	1	1	1	0.907216494845361	1	1	1	0.443298969072165	1	1	1	1	1	1	1	1	1	1	1	0.88659793814433	1	1	1	1	1	1	1	1	1	1	1	1	1	1	1	1	1	1	1	0.123711340206186	1	1
chr5	36975775	36976402	NIPBL	84.99	76.7815441258507	16.29	145.56	1	1	1	0.904306220095694	1	1	1	0.636363636363636	1	1	1	0.966507177033493	1	1	1	0.940988835725678	1	1	1	0.952153110047847	1	1	1	0.899521531100479	1	1	1	0.934609250398724	1	1	0.982456140350877	0.861244019138756	1	1	1	0.940988835725678	1	1	1	0.881977671451356	1	1
chr5	36984675	36986301	NIPBL	67.67	76.7815441258507	16.29	145.56	1	1	1	0.939729397293973	1	1	1	0.556580565805658	1	1	1	0.940344403444034	1	1	1	0.939729397293973	1	1	1	0.943419434194342	1	1	1	0.928044280442804	1	1	1	0.88929889298893	1	1	1	0.805043050430504	1	1	1	0.971094710947109	1	1	0.986469864698647	0.397293972939729	1	1
chr5	36995621	36995804	NIPBL	90.28	76.7815441258507	16.29	145.56	1	1	1	0.983606557377049	1	1	1	0.961748633879781	1	1	1	1	1	1	1	1	1	1	1	1	1	1	1	1	1	1	1	1	1	1	1	1	1	1	1	1	1	1	1	0.896174863387978	1	1
chr5	37000372	37000570	NIPBL	100.4	76.7815441258507	16.29	145.56	1	1	1	1	1	1	1	0.828282828282828	1	1	1	1	1	1	1	1	1	1	1	1	1	1	1	1	1	1	1	1	1	1	1	1	1	1	1	1	1	1	1	0.757575757575758	1	1
chr5	37000816	37000888	NIPBL	57.83	76.7815441258507	16.29	145.56	1	1	1	1	1	1	1	0	1	1	1	1	1	1	1	0	1	1	1	0.986111111111111	1	1	1	1	1	1	1	1	1	1	1	0.0416666666666667	1	1	1	1	1	1	1	0	1	1
chr5	37000988	37001078	NIPBL	37.18	76.7815441258507	16.29	145.56	1	1	1	0	1	0.933333333333333	0.466666666666667	0	1	1	1	0.533333333333333	1	1	0.777777777777778	0	1	1	0.733333333333333	0	1	1	0.933333333333333	0	1	1	1	0	1	1	0.755555555555556	0	1	1	1	0	1	1	0.355555555555556	0	1	1
chr5	37002661	37002765	NIPBL	74.56	76.7815441258507	16.29	145.56	1	1	1	1	1	1	1	0	1	1	1	1	1	1	1	0	1	1	1	1	1	1	1	1	1	1	1	1	1	1	1	0.826923076923077	1	1	1	0.798076923076923	1	1	1	0.567307692307692	1	1
chr5	37003260	37003347	NIPBL	64.74	76.7815441258507	16.29	145.56	1	1	1	1	1	1	1	0	1	1	1	1	1	1	1	0.275862068965517	1	1	1	0.540229885057471	1	1	1	0.977011494252874	1	1	1	0.64367816091954	1	1	1	0.0229885057471264	1	1	1	0.931034482758621	1	1	1	0	1	1
chr5	37006356	37006588	NIPBL	116.22	76.7815441258507	16.29	145.56	1	1	1	1	1	1	1	0.737068965517241	1	1	1	1	1	1	1	0.75	1	1	1	0.974137931034483	1	1	1	1	1	1	1	0.96551724137931	1	1	1	1	1	1	1	0.935344827586207	1	1	1	0.758620689655172	1	1
chr5	37007322	37007474	NIPBL	66.58	76.7815441258507	16.29	145.56	1	1	1	0.875	1	1	0.980263157894737	0	1	1	1	1	1	1	1	0.717105263157895	1	1	1	0.789473684210526	1	1	1	1	1	1	1	0.848684210526316	1	1	1	0.881578947368421	1	1	1	0.921052631578947	1	1	1	0	1	1
chr5	37008007	37008088	NIPBL	131.43	76.7815441258507	16.29	145.56	1	1	1	1	1	1	1	0.0987654320987654	1	1	1	1	1	1	1	1	1	1	1	1	1	1	1	1	1	1	1	1	1	1	1	1	1	1	1	1	1	1	1	1	1	1
chr5	37008622	37008723	NIPBL	49.61	76.7815441258507	16.29	145.56	1	1	1	0.455445544554456	1	1	1	0.356435643564356	1	1	1	0.95049504950495	1	1	1	0.217821782178218	1	1	1	0.742574257425743	1	1	1	0.881188118811881	1	1	1	0.742574257425743	1	1	1	0.891089108910891	1	1	1	0.405940594059406	1	1	1	0.435643564356436	1	1
chr5	37010086	37010225	NIPBL	75.22	76.7815441258507	16.29	145.56	1	1	1	1	1	1	1	0	1	1	1	1	1	1	1	0.0287769784172662	1	1	1	0.482014388489209	1	1	1	0.906474820143885	1	1	1	0.899280575539568	1	1	1	0.690647482014389	1	1	1	0.496402877697842	1	1	1	0	1	1
chr5	37014682	37014765	NIPBL	56.51	76.7815441258507	16.29	145.56	1	1	1	1	1	1	1	0	1	1	1	1	1	1	1	0	1	1	1	0.91566265060241	1	1	1	1	1	1	1	1	1	1	1	1	1	1	1	0	1	1	1	0.506024096385542	1	1
chr5	37016037	37016170	NIPBL	48.83	76.7815441258507	16.29	145.56	1	1	1	0.631578947368421	1	1	1	0	1	1	1	0.932330827067669	1	1	1	0	1	1	1	0	1	1	1	0.992481203007519	1	1	1	0.180451127819549	1	1	1	0	1	1	1	1	1	1	1	0	1	1
chr5	37017018	37017162	NIPBL	83.5	76.7815441258507	16.29	145.56	1	1	1	1	1	1	1	0.569444444444445	1	1	1	1	1	1	1	0.597222222222222	1	1	1	0.944444444444444	1	1	1	1	1	1	1	1	1	1	1	1	1	1	1	1	1	1	1	0.701388888888889	1	1
chr5	37019310	37019400	NIPBL	60.43	76.7815441258507	16.29	145.56	1	1	1	0.911111111111111	1	1	1	0	1	1	1	1	1	1	1	0.255555555555556	1	1	1	0	1	1	1	0.911111111111111	1	1	1	0.366666666666667	1	1	1	0.377777777777778	1	1	1	0	1	1	1	0	1	1
chr5	37020458	37020673	NIPBL	90.63	76.7815441258507	16.29	145.56	1	1	1	0.934883720930232	1	1	1	0.813953488372093	1	1	1	0.976744186046512	1	1	1	0.86046511627907	1	1	1	0.958139534883721	1	1	1	0.837209302325582	1	1	1	0.841860465116279	1	1	1	0.818604651162791	1	1	1	0.902325581395349	1	1	1	0.837209302325582	1	1
chr5	37020774	37020877	NIPBL	70.79	76.7815441258507	16.29	145.56	1	1	1	1	1	1	1	0.58252427184466	1	1	1	1	1	1	1	1	1	1	1	0.951456310679612	1	1	1	1	1	1	1	1	1	1	1	0.951456310679612	1	1	1	0.941747572815534	1	1	1	1	1	1
chr5	37022050	37022149	NIPBL	101.67	76.7815441258507	16.29	145.56	1	1	1	1	1	1	1	1	1	1	1	1	1	1	1	0.95959595959596	1	1	1	1	1	1	1	1	1	1	1	1	1	1	1	1	1	1	1	1	1	1	1	1	1	1
chr5	37022243	37022390	NIPBL	75.11	76.7815441258507	16.29	145.56	1	1	1	0.884353741496599	1	1	0.918367346938776	0	1	1	1	0.925170068027211	1	1	0.993197278911565	0.428571428571429	1	1	1	0.605442176870748	1	1	1	0.700680272108844	1	1	1	0.639455782312925	1	1	0.952380952380952	0.659863945578231	1	1	1	0.564625850340136	1	1	0.877551020408163	0.374149659863946	1	1
chr5	37024584	37024719	NIPBL	60.61	76.7815441258507	16.29	145.56	1	1	1	1	1	1	1	0	1	1	1	1	1	1	1	0.777777777777778	1	1	1	0.933333333333333	1	1	1	1	1	1	1	0.985185185185185	1	1	1	0.274074074074074	1	1	1	0.577777777777778	1	1	1	0	1	1
chr5	37026228	37026327	NIPBL	61.64	76.7815441258507	16.29	145.56	1	1	1	0.919191919191919	1	1	1	0.525252525252525	1	1	1	1	1	1	1	0.696969696969697	1	1	1	1	1	1	1	1	1	1	1	0.98989898989899	1	1	1	0.585858585858586	1	1	1	1	1	1	1	0.282828282828283	1	1
chr5	37027358	37027412	NIPBL	100.59	76.7815441258507	16.29	145.56	1	1	1	1	1	1	1	1	1	1	1	1	1	1	1	0.925925925925926	1	1	1	1	1	1	1	1	1	1	1	1	1	1	1	1	1	1	1	1	1	1	1	1	1	1
chr5	37036378	37036487	NIPBL	16.29	76.7815441258507	16.29	145.56	1	1	0	0	1	0	0	0	1	1	1	0	1	0	0	0	1	0.504587155963303	0	0	1	1	0.935779816513761	0	1	1	1	0	1	1	0.770642201834862	0	1	0.963302752293578	0	0	1	1	0	0	1	0
chr5	37038601	37038738	NIPBL	56.57	76.7815441258507	16.29	145.56	1	1	1	0.963503649635036	1	1	1	0	1	1	1	0.927007299270073	1	1	1	0.167883211678832	1	1	1	0.824817518248175	1	1	1	1	1	1	1	0.868613138686131	1	1	1	0.474452554744526	1	1	1	0.372262773722628	1	1	1	0	1	1
chr5	37044346	37044487	NIPBL	70.11	76.7815441258507	16.29	145.56	1	1	1	0.985815602836879	1	1	1	0	1	1	1	1	1	1	1	0.269503S1489291	1	1	1	0.829787234042553	1	1	1	0.907801418439716	1	1	1	1	1	1	1	0.964539007092199	1	1	1	0.234042553191489	1	1	1	0.3S148929078014	1	1
chr5	37044635	37044729	NIPBL	82.35	76.7815441258507	16.29	145.56	1	1	1	1	1	1	1	0.0106382978723404	1	1	1	1	1	1	1	0.925531914893617	1	1	1	0.24468085106383	1	1	1	1	1	1	1	1	1	1	1	0.872340425531915	1	1	1	0.98936170212766	1	1	1	0	1	1
chr5	37045442	37045597	NIPBL	58.19	76.7815441258507	16.29	145.56	1	1	1	0.8	1	1	0.948387096774194	0	1	1	1	1	1	1	1	0.580645161290323	1	1	1	0.92258064516129	1	1	1	1	1	1	1	1	1	1	1	1	1	1	1	0.954838709677419	1	1	1	0.367741935483871	1	1
chr5	37046108	37046199	NIPBL	33.45	76.7815441258507	16.29	145.56	1	1	1	0	1	1	0.89010989010989	0	1	1	1	1	1	1	1	0.637362637362637	1	1	1	0.263736263736264	1	1	1	0.923076923076923	1	1	1	0	1	1	1	0	1	1	1	0	1	1	1	0	1	1
chr5	37048501	37048675	NIPBL	32.22	76.7815441258507	16.29	145.56	1	1	1	0	1	1	0.844827586206897	0	1	1	1	1	1	1	0.994252873563218	0	1	1	0.695402298850575	0	1	1	1	0.96551724137931	1	1	1	0.752873563218391	1	1	1	0.333333333333333	1	1	1	0	1	1	0.896551724137931	0	1	1
chr5	37049110	37049301	NIPBL	83.72	76.7815441258507	16.29	145.56	1	1	1	1	1	1	1	0	1	1	1	1	1	1	1	0.738219895287958	1	1	1	0.900S840209424	1	1	1	1	1	1	1	0.921465968586387	1	1	1	0.701570680628272	1	1	1	0.916230366492147	1	1	1	0	1	1
chr5	37051778	37051886	NIPBL	61.88	76.7815441258507	16.29	145.56	1	1	1	0.87962962962963	1	1	1	0	1	1	1	1	1	1	1	1	1	1	1	1	1	1	1	1	1	1	1	1	1	1	1	0.990740740740741	1	1	1	0.916666666666667	1	1	1	0.805555555555556	1	1
chr5	37052365	37052566	NIPBL	81.31	76.7815441258507	16.29	145.56	1	1	1	1	1	1	1	0.119402985074627	1	1	1	1	1	1	1	0.73134328358209	1	1	1	0.91044776119403	1	1	1	1	1	1	1	0.940298507462687	1	1	1	0.955223880597015	1	1	1	1	1	1	1	0.72636815920398	1	1
chr5	37057185	37057332	NIPBL	81.76	76.7815441258507	16.29	145.56	1	1	1	1	1	1	1	0.469387755102041	1	1	1	1	1	1	1	0.73469387755102	1	1	1	1	1	1	1	1	1	1	1	0.843537414965986	1	1	1	0.591836734693878	1	1	1	0.816326530612245	1	1	0.979591836734694	0.421768707482993	1	1
chr5	37058890	37059165	NIPBL	70.41	76.7815441258507	16.29	145.56	1	1	1	0.970909090909091	1	1	1	0.0109090909090909	1	1	1	1	1	1	1	0.876363636363636	1	1	1	0.952727272727273	1	1	1	1	1	1	1	0.770909090909091	1	1	1	0.952727272727273	1	1	1	1	1	1	1	0.694545454545455	1	1
chr5	37060843	37061018	NIPBL	45.14	76.7815441258507	16.29	145.56	1	1	1	0.325714285714286	1	1	1	0	1	1	1	0.771428571428571	1	1	1	0.00571428571428571	1	1	1	0.668571428571429	1	1	1	0.702857142857143	1	1	1	0.588571428571429	1	1	1	0.257142857142857	1	1	1	0	1	1	0.702857142857143	0	1	1
chr5	37063789	37064892	NIPBL	77.43	76.7815441258507	16.29	145.56	1	0.99818676337262	0.85947416137806	0.639165911151405	1	0.784224841341795	0.699002719854941	0.481414324569356	1	0.889392565729828	0.784224841341795	0.651858567543064	1	0.784224841341795	0.71441523118767	0.512239347234814	1	0.85766092475068	0.766999093381686	0.57116953762466	1	0.933816863100635	0.805077062556664	0.626473254759746	1	0.847688123300091	0.7207615593835	0.588395285584769	1	0.834995466908432	0.741613780598368	0.591115140525839	1	0.86310063463282	0.782411604714415	0.57751586582049	0.968268359020852	0.804170444242974	0.707162284678151	0.497733454215775	1	0.892112420670898
chr5	45261920	45262810	HCN1	96.2	105.084826038159	70.23	164.42	1	1	1	1	1	1	1	0.748314606741573	1	1	1	1	1	1	1	1	1	1	1	1	1	1	1	1	1	1	1	1	1	1	1	1	1	1	1	1	1	1	1	1	1	1
chr5	45267088	45267253	HCN1	90.28	105.084826038159	70.23	164.42	1	1	1	1	1	1	1	0.527272727272727	1	1	1	1	1	1	1	0.96969696969697	1	1	1	1	1	1	1	1	1	1	1	1	1	1	1	0.890909090909091	1	1	1	1	1	1	1	0.612121212121212	1	1
chr5	45303598	45303839	HCN1	97.3	105.084826038159	70.23	164.42	1	1	1	1	1	1	1	0.804979253112033	1	1	1	1	1	1	1	0.970954356846473	1	1	1	1	1	1	1	1	1	1	1	1	1	1	1	0.912863070S1699	1	1	1	1	1	1	1	0.879668049792531	1	1
chr5	45353099	45353246	HCN1	87.44	105.084826038159	70.23	164.42	1	1	1	1	1	1	1	0	1	1	1	1	1	1	0.993197278911565	0	1	1	1	0.73469387755102	1	1	1	1	1	1	1	0.333333333333333	1	1	1	0.585034013605442	1	1	1	0	1	1	1	0.0680272108843538	1	1
chr5	45396491	45396710	HCN1	114.22	105.084826038159	70.23	164.42	1	1	1	1	1	1	1	0.858447488584475	1	1	1	1	1	1	1	1	1	1	1	1	1	1	1	1	1	1	1	1	1	1	1	1	1	1	1	1	1	1	1	0.904109589041096	1	1
chr5	45461845	45462007	HCN1	119.78	105.084826038159	70.23	164.42	1	1	1	1	1	1	1	1	1	1	1	1	1	1	1	1	1	1	1	1	1	1	1	1	1	1	1	1	1	1	1	1	1	1	1	1	1	1	1	1	1	1
chr5	45645184	45645608	HCN1	70.23	105.084826038159	70.23	164.42	1	1	1	0.92688679245283	1	1	1	0.188679245283019	1	1	1	1	1	1	1	0.610849056603774	1	1	1	0.89622641509434	1	1	1	0.834905660377359	1	1	1	0.919811320754717	1	1	1	0.867924528301887	1	1	1	0.830188679245283	1	1	0.988207547169811	0.398584905660377	1	1
chr5	45695668	45696093	HCN1	164.42	105.084826038159	70.23	164.42	1	1	1	1	1	1	1	1	1	1	1	1	1	1	1	1	1	1	1	1	1	1	1	1	1	1	1	1	1	1	1	1	1	1	1	1	1	1	1	1	1	1
chr5	53098601	53098667	MOCS2	50.02	73.5268477366255	37.9	139.99	1	1	1	0.666666666666667	1	1	1	0	1	1	1	1	1	1	1	0.181818181818182	1	1	1	1	1	1	1	1	1	1	1	0.954545454545455	1	1	1	0.696969696969697	1	1	1	0.878787878787879	1	1	1	0.909090909090909	1	1
chr5	53100410	53100534	MOCS2	102.81	73.5268477366255	37.9	139.99	1	1	1	1	1	1	1	1	1	1	1	1	1	1	1	1	1	1	1	1	1	1	1	1	1	1	1	1	1	1	1	1	1	1	1	1	1	1	1	1	1	1
chr5	53101358	53101509	MOCS2	94.42	73.5268477366255	37.9	139.99	1	1	1	1	1	1	1	0.741721854304636	1	1	1	0.927152317880795	1	1	1	0.629139072847682	1	1	1	0.940397350993378	1	1	1	0.960264900662252	1	1	1	1	1	1	1	0.635761589403974	1	1	1	0.827814569536424	1	1	1	0.860927152317881	1	1
chr5	53102096	53102224	MOCS2	139.99	73.5268477366255	37.9	139.99	1	1	1	1	1	1	1	0.9296875	1	1	1	1	1	1	1	1	1	1	1	1	1	1	1	1	1	1	1	1	1	1	1	1	1	1	1	1	1	1	1	1	1	1
chr5	53107076	53107221	MOCS2	123.68	73.5268477366255	37.9	139.99	1	1	1	1	1	1	1	1	1	1	1	1	1	1	1	1	1	1	1	1	1	1	1	1	1	1	1	1	1	1	1	1	1	1	1	1	1	1	1	0.986206896551724	1	1
chr5	53108521	53108643	MOCS2	41.16	73.5268477366255	37.9	139.99	1	1	1	0	1	1	1	0	1	1	1	1	1	1	1	0.991803278688525	1	1	1	0	1	1	1	0.655737704918033	1	1	1	0.942622950819672	1	1	1	0.581967213114754	1	1	1	0	1	1	1	0	1	1
chr5	53109250	53109729	MOCS2	37.9	73.5268477366255	37.9	139.99	1	0.749478079331942	0.505219206680585	0.346555323590814	0.824634655532359	0.576200417536534	0.39874739039666	0.00626304801670146	1	0.72651356993737	0.638830897703549	0.425887265135699	0.887265135699374	0.511482254697286	0.459290187891441	0.296450939457203	0.991649269311065	0.567849686847599	0.377870563674322	0.267223382045929	0.924843423799583	0.707724425887265	0.653444676409186	0.498956158663883	1	0.60125260960334	0.532359081419624	0.423799582463466	0.997912317327766	0.653444676409186	0.53027139874739	0.396659707724426	1	0.663883089770355	0.538622129436326	0.288100208768267	0.891440T243841	0.605427974947808	0.488517745302714	0.348643006263048	1	0.693110647181628
chr5	60874614	60874683	ERCC8	37.22	70.5809428403064	30.81	175.82	1	1	1	0	1	1	1	0	1	1	1	1	1	1	0.927536231884058	0	1	1	1	0	1	1	1	0.72463768115942	1	1	1	0.27536231884058	1	1	1	0.0434782608695652	1	1	1	0.550724637681159	1	1	1	0	1	1
chr5	60887439	60887520	ERCC8	97.23	70.5809428403064	30.81	175.82	1	1	1	1	1	1	1	0.950617283950617	1	1	1	1	1	1	1	1	1	1	1	1	1	1	1	1	1	1	1	1	1	1	1	1	1	1	1	1	1	1	1	1	1	1
chr5	60890888	60891086	ERCC8	37.94	70.5809428403064	30.81	175.82	1	1	0.95959595959596	0.176767676767677	1	1	0.843434343434343	0	1	1	1	0.555555555555556	1	1	1	0	1	1	1	0.257575757575758	1	1	0.797979797979798	0	1	0.914141414141414	0.691919191919192	0	1	1	0.813131313131313	0	1	1	0.868686868686869	0	1	0.929292929292929	0.772727272727273	0	1	1
chr5	60898275	60898400	ERCC8	163.8	70.5809428403064	30.81	175.82	1	1	1	1	1	1	1	1	1	1	1	1	1	1	1	1	1	1	1	1	1	1	1	1	1	1	1	1	1	1	1	1	1	1	1	1	1	1	1	1	1	1
chr5	60899626	60899727	ERCC8	102.73	70.5809428403064	30.81	175.82	1	1	1	1	1	1	1	0.584158415841584	1	1	1	1	1	1	1	0.920792079207921	1	1	1	0.98019801980198	1	1	1	1	1	1	1	1	1	1	1	0.98019801980198	1	1	1	1	1	1	1	1	1	1
chr5	60902441	60902508	ERCC8	54.91	70.5809428403064	30.81	175.82	1	1	1	0.850746268656716	1	1	1	0	1	1	1	1	1	1	1	0	1	1	1	0.985074626865672	1	1	1	1	1	1	1	1	1	1	1	1	1	1	1	0.611940298507463	1	1	1	0	1	1
chr5	60903359	60903716	ERCC8	30.81	70.5809428403064	30.81	175.82	1	0.943977591036415	0.80672268907563	0.0532212885154062	1	0.756302521008403	0.535014005602241	0	1	0.899159663865546	0.817927170868347	0.431372549019608	1	0.904761904761905	0.574229691876751	0	1	0.854341736694678	0.647058823529412	0	1	1	0.831932773109244	0.414565826330532	1	0.683473389355742	0.619047619047619	0.0140056022408964	1	0.857142857142857	0.630252100840336	0	1	0.966386554621849	0.865546218487395	0.330532212885154	1	0.717086834733894	0.610644257703081	0	1	0.913165266106443
chr5	60904791	60904873	ERCC8	35.49	70.5809428403064	30.81	175.82	1	1	1	0	1	1	1	0	1	1	1	1	1	1	0.524390243902439	0	1	1	1	0	1	1	1	0.560975609756098	1	1	1	0.451219512195122	1	1	1	0	1	1	1	0	1	1	1	0	1	1
chr5	60918264	60918388	ERCC8	140.52	70.5809428403064	30.81	175.82	1	1	1	1	1	1	1	1	1	1	1	1	1	1	1	1	1	1	1	1	1	1	1	1	1	1	1	1	1	1	1	1	1	1	1	1	1	1	1	1	1	1
chr5	60922053	60922155	ERCC8	47.18	70.5809428403064	30.81	175.82	1	1	1	0.333333333333333	1	1	0.0686274509803922	0	1	1	1	0.941176470588235	1	1	1	0	1	1	1	0	1	1	1	0.509803921568627	1	1	1	0	1	1	1	0	1	1	1	0.225490196078431	1	1	1	0	1	1
chr5	60924290	60924508	ERCC8	52.67	70.5809428403064	30.81	175.82	1	1	0.885321100917431	0.440366972477064	1	0.972477064220184	0.76605504587156	0.394495412844037	1	1	0.853211009174312	0.568807339449541	1	1	1	0.41743119266055	1	1	1	0.55045871559633	1	1	0.857798165137615	0.58256880733945	1	0.986238532110092	0.894495412844037	0.509174311926605	1	1	0.798165137614679	0.44954128440367	1	1	1	0.541284403669725	1	0.81651376146789	0.577981651376147	0.348623853211009	1	1
chr5	60928863	60928959	ERCC8	63.79	70.5809428403064	30.81	175.82	1	1	1	1	1	1	1	0	1	1	1	1	1	1	1	0	1	1	1	0	1	1	1	1	1	1	1	1	1	1	1	1	1	1	1	0.4375	1	1	1	0.114583333333333	1	1
chr5	60944931	60945008	ERCC8	175.82	70.5809428403064	30.81	175.82	1	1	1	1	1	1	1	1	1	1	1	1	1	1	1	1	1	1	1	1	1	1	1	1	1	1	1	1	1	1	1	1	1	1	1	1	1	1	1	1	1	1
chr5	62306472	62306536	KIF2A	300.42	74.462522559475	24.69	300.42	1	1	1	1	1	1	1	1	1	1	1	1	1	1	1	1	1	1	1	1	1	1	1	1	1	1	1	1	1	1	1	1	1	1	1	1	1	1	1	1	1	1
chr5	62308308	62308511	KIF2A	50.89	74.462522559475	24.69	300.42	1	1	0.980295566502463	0.359605911330049	1	0.960591133004926	0.655172413793103	0.12807881773399	1	1	0.802955665024631	0.399014778325123	1	0.866995073891626	0.610837438423645	0.0197044334975369	1	0.886699507389163	0.724137931034483	0.226600985221675	1	1	0.822660098522167	0.29064039408867	1	1	0.842364532019704	0.32512315270936	1	1	0.714285714285714	0.354679802955665	1	0.906403940886699	0.669950738916256	0.305418719211823	1	0.83743842364532	0.45320197044335	0.142857142857143	1	1
chr5	62347129	62347224	KIF2A	86.79	74.462522559475	24.69	300.42	1	1	1	1	1	1	1	0	1	1	1	1	1	1	1	0.378947368421053	1	1	1	1	1	1	1	1	1	1	1	1	1	1	1	1	1	1	1	0.978947368421053	1	1	1	0	1	1
chr5	62348047	62348167	KIF2A	71.77	74.462522559475	24.69	300.42	1	1	1	1	1	1	1	0	1	1	1	1	1	1	1	1	1	1	1	1	1	1	1	1	1	1	1	0.983333333333333	1	1	1	1	1	1	1	1	1	1	1	0.783333333333333	1	1
chr5	623S19b	62350120	KIF2A	64.2	74.462522559475	24.69	300.42	1	1	1	1	1	1	1	0.618181818181818	1	1	1	1	1	1	1	1	1	1	1	1	1	1	1	1	1	1	1	1	1	1	1	1	1	1	1	1	1	1	1	1	1	1
chr5	62352587	62352710	KIF2A	109.16	74.462522559475	24.69	300.42	1	1	1	1	1	1	1	1	1	1	1	1	1	1	1	1	1	1	1	1	1	1	1	1	1	1	1	1	1	1	1	1	1	1	1	1	1	1	1	0.991869918699187	1	1
chr5	62353274	62353375	KIF2A	45.22	74.462522559475	24.69	300.42	1	1	1	0.108910891089109	1	1	1	0.168316831683168	1	1	1	0.900990099009901	1	1	1	0	1	1	1	0.108910891089109	1	1	1	0.722772277227723	1	1	1	0.465346534653465	1	1	1	0.306930693069307	1	1	1	0.0198019801980198	1	1	1	0.247524752475248	1	1
chr5	62355158	62355254	KIF2A	24.69	74.462522559475	24.69	300.42	1	1	1	0	1	1	0.697916666666667	0	1	1	1	0.260416666666667	1	1	0.90625	0	1	1	1	0	1	1	1	0.177083333333333	1	1	1	0	1	1	1	0	1	1	1	0.197916666666667	1	1	0.65625	0	1	1
chr5	62357690	62357745	KIF2A	80.13	74.462522559475	24.69	300.42	1	1	1	1	1	1	1	0.963636363636364	1	1	1	1	1	1	1	1	1	1	1	1	1	1	1	1	1	1	1	1	1	1	1	1	1	1	1	1	1	1	1	1	1	1
chr5	62358136	62358299	KIF2A	74.64	74.462522559475	24.69	300.42	1	1	1	0.907975460122699	1	1	1	0.190184049079755	1	1	1	0.791411042944785	1	1	1	0.668711656441718	1	1	1	0.815950920245399	1	1	1	0.717791411042945	1	1	1	0.883435582822086	1	1	1	0.711656441717791	1	1	1	0.515337423312884	1	1	0.993865030674847	0.43558282208589	1	1
chr5	62361241	62361332	KIF2A	109.77	74.462522559475	24.69	300.42	1	1	1	1	1	1	1	1	1	1	1	1	1	1	1	0.956043956043956	1	1	1	1	1	1	1	1	1	1	1	1	1	1	1	1	1	1	1	1	1	1	1	1	1	1
chr5	62361465	62361529	KIF2A	55.09	74.462522559475	24.69	300.42	1	1	1	1	1	1	1	0	1	1	1	1	1	1	1	0	1	1	1	0.8125	1	1	1	0.90625	1	1	1	0.390625	1	1	1	0	1	1	1	0.546875	1	1	1	0	1	1
chr5	62362449	62362541	KIF2A	38.01	74.462522559475	24.69	300.42	1	1	1	0	1	1	1	0	1	1	1	1	1	1	1	0	1	1	1	0	1	1	1	1	1	1	1	1	1	1	1	1	1	1	1	0	1	1	1	0	1	1
chr5	62363177	62363320	KIF2A	70.1	74.462522559475	24.69	300.42	1	1	1	0.909090909090909	1	1	1	0.706293706293706	1	1	1	0.944055944055944	1	1	1	0.727272727272727	1	1	1	0.972027972027972	1	1	1	1	1	1	1	0.902097902097902	1	1	1	0.867132867132867	1	1	1	0.839160839160839	1	1	1	0.713286713286713	1	1
chr5	62363694	62363899	KIF2A	45.51	74.462522559475	24.69	300.42	1	1	0.887804878048781	0.487804878048781	1	1	0.917073170731707	0	1	1	1	0.551219512195122	1	1	0.873170731707317	0	1	1	1	0.326829268292683	1	1	1	0.478048780487805	1	1	1	0.6	1	1	0.946341463414634	0.482926829268293	1	1	0.91219512195122	0	1	0.814634146341463	0.595121951219512	0	1	1
chr5	62365242	62365353	KIF2A	72.32	74.462522559475	24.69	300.42	1	1	1	1	1	1	1	0	1	1	1	1	1	1	1	0.594594594594595	1	1	1	1	1	1	1	1	1	1	1	1	1	1	1	1	1	1	1	1	1	1	1	0.333333333333333	1	1
chr5	62366413	62366481	KIF2A	43.9	74.462522559475	24.69	300.42	1	1	1	0	1	1	1	0	1	1	1	0.941176470588235	1	1	1	0	1	1	1	0.573529411764706	1	1	1	0.897058823529412	1	1	1	1	1	1	1	0	1	1	1	0	1	1	0.735294117647059	0	1	1
chr5	62372437	62372551	KIF2A	79.63	74.462522559475	24.69	300.42	1	1	1	1	1	1	1	0	1	1	1	1	1	1	1	1	1	1	1	0.596491228070175	1	1	1	1	1	1	1	0.973684210526316	1	1	1	0	1	1	1	0.780701754385965	1	1	1	0	1	1
chr5	62373686	62373837	KIF2A	83.6	74.462522559475	24.69	300.42	1	1	1	1	1	1	1	0.596026490066225	1	1	1	1	1	1	1	0.947019867549669	1	1	1	0.940397350993378	1	1	1	1	1	1	1	1	1	1	1	0.986754966887417	1	1	1	1	1	1	1	0.801324503311258	1	1
chr5	62377660	62377762	KIF2A	39.95	74.462522559475	24.69	300.42	1	1	1	0	1	1	0.852941176470588	0	1	1	1	0.990196078431373	1	1	1	0	1	1	1	0	1	1	1	0	1	1	1	1	1	1	1	0	1	1	1	0	1	1	1	0	1	1
chr5	62381117	62381253	KIF2A	79.01	74.462522559475	24.69	300.42	1	1	1	1	1	1	1	0.713235294117647	1	1	1	1	1	1	1	1	1	1	1	1	1	1	1	1	1	1	1	1	1	1	1	0.977941176470588	1	1	1	1	1	1	1	1	1	1
chr5	62385483	62385569	KIF2A	125.07	74.462522559475	24.69	300.42	1	1	1	1	1	1	1	1	1	1	1	1	1	1	1	1	1	1	1	1	1	1	1	1	1	1	1	1	1	1	1	1	1	1	1	1	1	1	1	1	1	1
chr5	69504244	69504294	OCLN	102.16	119.006067558955	66.81	151.81	1	1	1	1	1	1	1	0	1	1	1	1	1	1	1	0.96	1	1	1	1	1	1	1	1	1	1	1	1	1	1	1	1	1	1	1	1	1	1	1	0.84	1	1
chr5	69509140	69509819	OCLN	141.26	119.006067558955	66.81	151.81	1	1	1	1	1	1	1	0.944035346097202	1	1	1	1	1	1	1	1	1	1	1	1	1	1	1	1	1	1	1	1	1	1	1	0.989690721649485	1	1	1	1	1	1	1	0.780559646539028	1	1
chr5	69513947	69514109	OCLN	94.38	119.006067558955	66.81	151.81	1	1	1	1	1	1	1	0.111111111111111	1	1	1	1	1	1	1	0.925925925925926	1	1	1	1	1	1	1	1	1	1	1	1	1	1	1	0.969135802469136	1	1	1	1	1	1	1	0.62962962962963	1	1
chr5	69534693	69S1139	OCLN	84.24	119.006067558955	66.81	151.81	1	1	1	1	1	1	1	1	1	1	1	1	1	1	1	1	1	1	1	1	1	1	1	1	1	1	1	1	1	1	1	1	1	1	1	1	1	1	1	1	1	1
chr5	69544903	69545119	OCLN	151.81	119.006067558955	66.81	151.81	1	1	1	1	1	1	1	1	1	1	1	1	1	1	1	1	1	1	1	1	1	1	1	1	1	1	1	1	1	1	1	1	1	1	1	1	1	1	1	1	1	1
chr5	69547929	69548101	OCLN	67.83	119.006067558955	66.81	151.81	1	1	1	0.744186046511628	1	1	1	0.755813953488372	1	1	1	0.872093023255814	1	1	1	0.976744186046512	1	1	1	1	1	1	1	0.872093023255814	1	1	1	0.633720930232558	1	1	1	0.709302325581395	1	1	1	1	1	1	1	0.691860465116279	1	1
chr5	69551543	69551585	OCLN	66.81	119.006067558955	66.81	151.81	1	1	1	1	1	1	1	1	1	1	1	1	1	1	1	1	1	1	1	1	1	1	1	1	1	1	1	1	1	1	1	1	1	1	1	1	1	1	1	1	1	1
chr5	69553569	69553671	OCLN	106.32	119.006067558955	66.81	151.81	1	1	1	1	1	1	1	1	1	1	1	1	1	1	1	1	1	1	1	1	1	1	1	1	1	1	1	1	1	1	1	0.96078431372549	1	1	1	1	1	1	1	0.784313725490196	1	1
chr5	75374042	75374191	CERT1	1999-01-01	54.0640458201316	1999-01-01	181.11	1	0	0	0	0	0	0	0	0.395973154362416	0	0	0	0.221476510067114	0	0	0	0	0	0	0	0.704697986577181	0	0	0	0	0	0	0	0.463087248322148	0	0	0	0.577181208053691	0	0	0	0.375838926174497	0	0	0	0.228187919463087	0
chr5	75377774	75379473	CERT1	2015-12-01	54.0640458201316	1999-01-01	181.11	0.822836962919364	0.178340200117716	0.152442613301942	0.103590347263096	0.751618599175986	0.184226015303119	0.16656856974691	0.0894643908181283	0.812242495585639	0.177163037080636	0.153619776339023	0.124779281930547	0.810476751030018	0.16715715126545	0.135373749264273	0.114773396115362	0.819894055326663	0.179517363154797	0.160094173042966	0.105356091818717	0.713949381989406	0.171865803413773	0.154208357857563	0.114184814596822	0.6S149648616833	0.164214243672749	0.145379635079459	0.110064743967039	0.72277810476751	0.172454384932313	0.152442613301942	0.103590347263096	0.7292S87471454	0.195409064155386	0.16597998822837	0.105944673337257	0.75927015891701	0.152442613301942	0.108887580929959	0.0800470865214832	0.768098881695115	0.20306062389641
chr5	75381071	75381201	CERT1	101.91	54.0640458201316	1999-01-01	181.11	1	1	1	1	1	1	1	0.853846153846154	1	1	1	1	1	1	1	1	1	1	1	1	1	1	1	1	1	1	1	1	1	1	1	1	1	1	1	1	1	1	1	0.938461538461539	1	1
chr5	75381948	75382077	CERT1	64.36	54.0640458201316	1999-01-01	181.11	1	1	1	1	1	1	1	0.341085271317829	1	1	1	0.821705426356589	1	1	1	0.565891472868217	1	1	1	0.713178294573643	1	1	1	0.782945736434109	1	1	1	0.465116279069768	1	1	1	0.604651162790698	1	1	1	0.813953488372093	1	1	0.937984496124031	0.356589147286822	1	1
chr5	75384641	75384712	CERT1	44.79	54.0640458201316	1999-01-01	181.11	1	1	1	0	1	1	0.929577464788732	0	1	1	1	0.591549295774648	1	1	1	0	1	1	1	0	1	1	1	1	1	1	1	0.0845070422535211	1	1	1	0	1	1	1	0	1	1	1	0	1	1
chr5	75385901	7S12134	CERT1	181.11	54.0640458201316	1999-01-01	181.11	1	1	1	1	1	1	1	1	1	1	1	1	1	1	1	1	1	1	1	1	1	1	1	1	1	1	1	1	1	1	1	1	1	1	1	1	1	1	1	1	1	1
chr5	75389591	7S12587	CERT1	113.69	54.0640458201316	1999-01-01	181.11	1	1	1	1	1	1	1	1	1	1	1	1	1	1	1	1	1	1	1	1	1	1	1	1	1	1	1	1	1	1	1	1	1	1	1	1	1	1	1	1	1	1
chr5	75399309	75399387	CERT1	108.58	54.0640458201316	1999-01-01	181.11	1	1	1	1	1	1	1	0.653846153846154	1	1	1	1	1	1	1	1	1	1	1	1	1	1	1	1	1	1	1	1	1	1	1	1	1	1	1	1	1	1	1	1	1	1
chr5	75400204	75400297	CERT1	127.11	54.0640458201316	1999-01-01	181.11	1	1	1	1	1	1	1	1	1	1	1	1	1	1	1	1	1	1	1	1	1	1	1	1	1	1	1	1	1	1	1	1	1	1	1	1	1	1	1	1	1	1
chr5	75402971	75403058	CERT1	86.97	54.0640458201316	1999-01-01	181.11	1	1	1	1	1	1	1	0.735632183908046	1	1	1	1	1	1	1	1	1	1	1	1	1	1	1	1	1	1	1	1	1	1	1	1	1	1	1	1	1	1	1	1	1	1
chr5	75411010	75411103	CERT1	27.72	54.0640458201316	1999-01-01	181.11	1	1	1	0	1	1	0.268817204301075	0	1	1	1	0	1	1	1	0	1	1	1	0	1	1	1	0	1	1	1	0.021505376344086	1	1	0.623655913978495	0	1	1	1	0	1	1	0.688172043010753	0	1	1
chr5	75416875	75417033	CERT1	75.81	54.0640458201316	1999-01-01	181.11	1	1	1	1	1	1	1	0	1	1	1	1	1	1	1	0.765822784810127	1	1	1	0.930379746835443	1	1	1	1	1	1	1	1	1	1	1	0.924050632911392	1	1	1	1	1	1	1	0.930379746835443	1	1
chr5	75419340	75419424	CERT1	91.39	54.0640458201316	1999-01-01	181.11	1	1	1	1	1	1	1	0	1	1	1	1	1	1	1	1	1	1	1	1	1	1	1	1	1	1	1	1	1	1	1	1	1	1	1	0.988095238095238	1	1	1	0.880952380952381	1	1
chr5	75425360	75425499	CERT1	87.22	54.0640458201316	1999-01-01	181.11	1	1	1	0.992805755395683	1	1	1	0.474820143884892	1	1	1	0.942446043165468	1	1	1	0.410071942446043	1	1	1	0.863309352517986	1	1	1	0.733812949640288	1	1	1	0.992805755395683	1	1	1	0.712230215827338	1	1	1	0.870503597122302	1	1	0.971223021582734	0.316546762589928	1	1
chr5	75426370	75426478	CERT1	100.79	54.0640458201316	1999-01-01	181.11	1	1	1	1	1	1	1	0.842592592592593	1	1	1	1	1	1	1	0.898148148148148	1	1	1	1	1	1	1	1	1	1	1	1	1	1	1	1	1	1	1	1	1	1	1	0.462962962962963	1	1
chr5	75459064	75459181	CERT1	46.89	54.0640458201316	1999-01-01	181.11	1	1	1	0.401709401709402	1	1	1	0	1	1	1	1	1	1	1	0.538461538461538	1	1	1	0.752136752136752	1	1	1	0.974358974358974	1	1	1	0.555555555555556	1	1	1	0.64957264957265	1	1	1	0.982905982905983	1	1	1	0.307692307692308	1	1
chr5	75505981	75506116	CERT1	61.63	54.0640458201316	1999-01-01	181.11	1	1	1	0.992592592592593	1	1	1	0	1	1	1	1	1	1	1	0.503703703703704	1	1	1	0.303703703703704	1	1	1	0.733333333333333	1	1	1	0.762962962962963	1	1	1	0.666666666666667	1	1	1	0.548148148148148	1	1	1	0	1	1
chr5	75511111	75511629	CERT1	98.11	54.0640458201316	1999-01-01	181.11	1	1	0.88996138996139	0.629343629343629	1	0.938223938223938	0.832046332046332	0.584942084942085	1	1	1	0.818532818532819	1	1	0.824324324324324	0.662162162162162	1	1	0.938223938223938	0.673745173745174	1	1	1	0.776061776061776	1	1	1	0.706563706563707	1	1	0.998069498069498	0.745173745173745	1	1	1	0.648648648648649	1	1	0.957528957528958	0.633204633204633	1	1
chr5	75511758	75511844	CERT1	39.85	54.0640458201316	1999-01-01	181.11	1	1	1	0	1	1	1	0	1	1	1	1	1	1	1	1	1	1	1	0.290697674418605	1	1	1	1	1	1	1	1	1	1	1	1	1	1	1	0.36046511627907	1	1	1	1	1	1
chr5	77030766	77030976	AGGF1	123.16	59.6012587412587	2021-04-17	123.16	1	1	1	1	1	1	1	1	1	1	1	1	1	1	1	1	1	1	1	1	1	1	1	1	1	1	1	1	1	1	1	1	1	1	1	1	1	1	1	1	1	1
chr5	77034417	77034520	AGGF1	87.2	59.6012587412587	2021-04-17	123.16	1	1	1	1	1	1	1	0.825242718446602	1	1	1	1	1	1	1	0.514563106796117	1	1	1	0.796116504854369	1	1	1	0.893203883495146	1	1	1	1	1	1	1	0.640776699029126	1	1	1	0.87378640776699	1	1	1	0.718446601941748	1	1
chr5	77035540	77035743	AGGF1	50.95	59.6012587412587	2021-04-17	123.16	1	1	1	0.630541871921182	1	1	0.975369458128079	0	1	1	1	0.729064039408867	1	1	0.921182266009852	0.29064039408867	1	1	0.911330049261084	0.600985221674877	1	1	1	0.980295566502463	1	1	1	0.655172413793103	1	1	1	0.561576354679803	1	1	1	0.679802955665025	1	1	1	0.0492610837438424	1	1
chr5	77036555	77036720	AGGF1	48.35	59.6012587412587	2021-04-17	123.16	1	1	1	0.539393939393939	1	1	0.812121212121212	0	1	1	1	0.872727272727273	1	1	1	0.496969696969697	1	1	0.957575757575757	0.563636363636364	1	1	1	0.472727272727273	1	1	0.981818181818182	0.612121212121212	1	1	1	0.484848484848485	1	1	0.848484848484848	0.278787878787879	1	1	0.842424242424242	0.284848484848485	1	1
chr5	77039530	77039719	AGGF1	2021-04-17	59.6012587412587	2021-04-17	123.16	1	0.973544973544973	0.349206349206349	0	1	0.71957671957672	0.206349206349206	0	1	1	0.91005291005291	0	1	1	0.883597883597884	0	1	1	0.793650793650794	0	1	1	0.941798941798942	0.439153439153439	1	1	0.915343915343915	0	1	1	0.566137566137566	0	1	1	0.661375661375661	0	1	0.71957671957672	0.439153439153439	0	1	1
chr5	77046346	77046677	AGGF1	55.86	59.6012587412587	2021-04-17	123.16	1	1	1	0.664652567975831	1	1	1	0.187311178247734	1	1	1	0.942598187311178	1	1	0.969788519637462	0	1	1	1	0.845921450151057	1	1	1	0.906344410876133	1	1	1	0.812688821752266	1	1	1	0.791540785498489	1	1	1	0.966767371601209	1	1	1	0.232628398791541	1	1
chr5	77048160	77048272	AGGF1	51.23	59.6012587412587	2021-04-17	123.16	1	1	1	0.589285714285714	1	1	0.901785714285714	0	1	1	1	0.946428571428571	1	1	1	0.142857142857143	1	1	1	0.241071428571429	1	1	1	0.339285714285714	1	1	1	0	1	1	1	0.107142857142857	1	1	1	0	1	1	1	0	1	1
chr5	77048935	77048987	AGGF1	98.54	59.6012587412587	2021-04-17	123.16	1	1	1	1	1	1	1	1	1	1	1	1	1	1	1	1	1	1	1	1	1	1	1	1	1	1	1	1	1	1	1	1	1	1	1	1	1	1	1	1	1	1
chr5	77052705	77052807	AGGF1	51.47	59.6012587412587	2021-04-17	123.16	1	1	1	0.627450980392157	1	1	1	0	1	1	1	1	1	1	1	0.392156862745098	1	1	1	0.568627450980392	1	1	1	0.96078431372549	1	1	1	0.852941176470588	1	1	1	0.441176470588235	1	1	1	0.745098039215686	1	1	1	0.343137254901961	1	1
chr5	77053964	77054130	AGGF1	71.97	59.6012587412587	2021-04-17	123.16	1	1	1	0.759036144578313	1	1	1	0.355421686746988	1	1	1	0.825301204819277	1	1	1	0.698795180722892	1	1	1	0.879518072289157	1	1	1	0.680722891566265	1	1	1	0.632530120481928	1	1	1	0.807228915662651	1	1	1	0.710843373493976	1	1	0.969879518072289	0.512048192771084	1	1
chr5	77055513	77055596	AGGF1	76.28	59.6012587412587	2021-04-17	123.16	1	1	1	1	1	1	1	0	1	1	1	1	1	1	0.783132530120482	0	1	1	1	0	1	1	1	1	1	1	1	1	1	1	1	0.771084337349398	1	1	1	0.578313253012048	1	1	1	0.626506024096386	1	1
chr5	77059615	77059743	AGGF1	53.03	59.6012587412587	2021-04-17	123.16	1	1	1	0.7578125	1	1	1	0.1796875	1	1	1	0.4296875	1	1	1	0	1	1	1	0.546875	1	1	1	0.1875	1	1	1	0.1171875	1	1	1	0.1640625	1	1	1	0.53125	1	1	1	0	1	1
chr5	77061702	77061802	AGGF1	27.86	59.6012587412587	2021-04-17	123.16	1	1	1	0	1	1	0	0	1	1	1	0.23	1	1	1	0	1	1	1	0	1	1	1	0	1	1	1	0.21	1	1	1	0	1	1	0.88	0	1	1	0.97	0	1	1
chr5	77063051	77063252	AGGF1	44.8	59.6012587412587	2021-04-17	123.16	1	1	1	0.552238805970149	1	1	0.980099502487562	0	1	1	1	0.850746268656716	1	1	1	0.562189054726368	1	1	1	0.835820895522388	1	1	1	0.850746268656716	1	1	1	0.796019900497513	1	1	1	0.706467661691542	1	1	1	0.676616915422886	1	1	0.920398009950249	0	1	1
chr5	78002901	78003055	AP3B1	97.72	77.6753624507128	32.36	121.33	1	1	1	1	1	1	1	1	1	1	1	1	1	1	1	1	1	1	1	1	1	1	1	1	1	1	1	1	1	1	1	1	1	1	1	1	1	1	1	1	1	1
chr5	78015409	78015548	AP3B1	100.91	77.6753624507128	32.36	121.33	1	1	1	1	1	1	1	0.733812949640288	1	1	1	1	1	1	1	0.841726618705036	1	1	1	0.402877697841727	1	1	1	1	1	1	1	1	1	1	1	1	1	1	1	1	1	1	1	0.899280575539568	1	1
chr5	78020691	78020789	AP3B1	118.34	77.6753624507128	32.36	121.33	1	1	1	1	1	1	1	1	1	1	1	1	1	1	1	1	1	1	1	1	1	1	1	1	1	1	1	1	1	1	1	1	1	1	1	1	1	1	1	1	1	1
chr5	78034360	78034445	AP3B1	41.31	77.6753624507128	32.36	121.33	1	1	1	0	1	1	1	0	1	1	1	1	1	1	1	0	1	1	1	0.305882352941177	1	1	1	0	1	1	1	0.141176470588235	1	1	1	0.8	1	1	1	0.176470588235294	1	1	1	0	1	1
chr5	78039042	78039274	AP3B1	71.76	77.6753624507128	32.36	121.33	1	1	1	0.935344827586207	1	1	0.801724137931035	0.15948275862069	1	1	1	0.931034482758621	1	1	1	0.646551724137931	1	1	1	0.637931034482759	1	1	1	0.741379310344828	1	1	1	0.844827586206897	1	1	1	0.793103448275862	1	1	1	0.71551724137931	1	1	0.887931034482759	0.0387931034482759	1	1
chr5	78089392	78089499	AP3B1	120.75	77.6753624507128	32.36	121.33	1	1	1	1	1	1	1	1	1	1	1	1	1	1	1	1	1	1	1	1	1	1	1	1	1	1	1	1	1	1	1	1	1	1	1	1	1	1	1	1	1	1
chr5	78100952	78101025	AP3B1	68.44	77.6753624507128	32.36	121.33	1	1	1	0.958904109589041	1	1	1	0	1	1	1	1	1	1	1	0	1	1	1	0	1	1	1	1	1	1	1	0.438356164383562	1	1	1	0	1	1	1	0.397260273972603	1	1	1	0	1	1
chr5	78110206	78110354	AP3B1	32.36	77.6753624507128	32.36	121.33	1	1	1	0	1	1	0.689189189189189	0	1	1	1	0	1	0.912162162162162	0.0135135135135135	0	1	1	0.898648648648649	0	1	1	1	0	1	1	1	0	1	1	0.925675675675676	0	1	1	1	0	1	1	0.47972972972973	0	1	1
chr5	78113751	78113923	AP3B1	52.85	77.6753624507128	32.36	121.33	1	1	1	0.88953488372093	1	1	1	0	1	1	1	0.616279069767442	1	1	1	0	1	1	1	0.819767441860465	1	1	1	0.965116279069768	1	1	1	0.779069767441861	1	1	1	0.0406976744186047	1	1	1	0.505813953488372	1	1	1	0	1	1
chr5	78116125	78116234	AP3B1	66.84	77.6753624507128	32.36	121.33	1	1	1	1	1	1	1	0.458715596330275	1	1	1	1	1	1	1	0	1	1	1	0.522935779816514	1	1	1	0.981651376146789	1	1	1	0.990825688073395	1	1	1	0.302752293577982	1	1	1	0.963302752293578	1	1	1	0	1	1
chr5	78128029	78128160	AP3B1	60.47	77.6753624507128	32.36	121.33	1	1	1	0.786259541984733	1	1	1	0	1	1	1	1	1	1	1	0.0152671755725191	1	1	1	0.618320610687023	1	1	1	1	1	1	1	1	1	1	1	0.961832061068702	1	1	1	0.969465648854962	1	1	1	0	1	1
chr5	78129120	78129307	AP3B1	89.01	77.6753624507128	32.36	121.33	1	1	1	1	1	1	1	0.299465240641711	1	1	1	0.989304812834225	1	1	1	0.893048128342246	1	1	1	0.893048128342246	1	1	1	0.989304812834225	1	1	1	0.855614973262032	1	1	1	0.737967914438503	1	1	1	0.962566844919786	1	1	1	0.951871657754011	1	1
chr5	78141142	78141319	AP3B1	121.33	77.6753624507128	32.36	121.33	1	1	1	1	1	1	1	1	1	1	1	1	1	1	1	1	1	1	1	1	1	1	1	1	1	1	1	1	1	1	1	1	1	1	1	1	1	1	1	1	1	1
chr5	78156257	78156367	AP3B1	101.27	77.6753624507128	32.36	121.33	1	1	1	1	1	1	1	0.945454545454546	1	1	1	1	1	1	1	0.981818181818182	1	1	1	1	1	1	1	1	1	1	1	0.954545454545455	1	1	1	0.981818181818182	1	1	1	1	1	1	1	0.681818181818182	1	1
chr5	78162818	78162951	AP3B1	75.41	77.6753624507128	32.36	121.33	1	1	1	1	1	1	1	0	1	1	1	1	1	1	1	1	1	1	1	0.87218045112782	1	1	1	1	1	1	1	0.819548872180451	1	1	1	0.984962406015038	1	1	1	0.759398496240602	1	1	1	0.714285714285714	1	1
[truncated: 10,582 more rows]
[truncated: 734 more columns]
